# Supplementary material for: The TINCR ubiquitin-like microprotein is a tumor suppressor in squamous cell carcinoma
Source: Nat Commun. 2023 Mar 10;14:1328. doi: 10.1038/s41467-023-36713-8 (PMC10006087; doi:10.1038/s41467-023-36713-8)
Supplement: Supplementary file 3 — Supplementary Data 1 [file 41467_2023_36713_MOESM3_ESM.xlsx]

## Sheet: Sheet1
Supplementary Data 1. Sex differences of UVB-induced skin carcinogenesis in mice
Characteristic	Xpctm1Ecf/wt Tincrwt/wt	Xpctm1Ecf/wt Tincrp.R6fs/p.R6fs
Number of females	3	8
Number of males	1	5
Number of females papillomas	3	6
Number of males papillomas	2	2
Number of females SCC	0	2
Number of males SCC	1	4
Number of females spindle-like	0	1
Number of males spindle-like	0	1
