# Supplementary material for: The TINCR ubiquitin-like microprotein is a tumor suppressor in squamous cell carcinoma
Source: Nat Commun. 2023 Mar 10;14:1328. doi: 10.1038/s41467-023-36713-8 (PMC10006087; doi:10.1038/s41467-023-36713-8)
Supplement: Supplementary file 4 — Supplementary Data 2 [file 41467_2023_36713_MOESM4_ESM.xlsx]

## Sheet: Sheet1
Supplementary Data 2. TRP53 mutations in UVB-induced skin carcinogenesis of mice
Sample ID	Mouse Genotype	Sex	Lesion Type	Exon	Reference	Samples Alleles	Comments
XTO106	Xpctm1Ecf/wt Tincrp.R6fs/p.R6fs	Male	Papilloma				No mutations
XTO-111	Xpctm1Ecf/wt Tincrwt/wt	Female	Papilloma				No mutations
XTO-115	Xpctm1Ecf/wt Tincrp.R6fs/p.R6fs	Male	Squamous cell carcinoma	5	GCAGACTTTTCGCCACAGCGT	C/T
XTO-145-1	Xpctm1Ecf/wt Tincrp.R6fs/p.R6fs	Male	Squamous cell carcinoma	7	TTGTGCCTGCCCTGGGAGAGA	C/T
XTO-145-2	Xpctm1Ecf/wt Tincrp.R6fs/p.R6fs	Male	Squamous cell carcinoma				No mutations
XTO-145-3	Xpctm1Ecf/wt Tincrp.R6fs/p.R6fs	Male	Squamous cell carcinoma	7	CTTTGAGGTTCGTGTTTGTGC	C/T
XTO-146	Xpctm1Ecf/wt Tincrp.R6fs/p.R6fs	Male	Squamous cell carcinoma	5	GCAGACTTTTCGCCACAGCGT	C/T
XTO-152	Xpctm1Ecf/wt Tincrwt/wt	Female	Papilloma				No mutations
XTO-167	Xpctm1Ecf/wt Tincrp.R6fs/p.R6fs	Male	Papilloma				No mutations
XTO-170-1	Xpctm1Ecf/wt Tincrp.R6fs/p.R6fs	Female	Squamous cell carcinoma	5	GCAGACTTTTCGCCACAGCGT	C/T
XTO-170-2	Xpctm1Ecf/wt Tincrp.R6fs/p.R6fs	Female	Spindle-like carcinoma				No mutations
XTO-178	Xpctm1Ecf/wt Tincrp.R6fs/p.R6fs	Male	Spindle-like carcinoma	4	ACGGAGGTCGTGAGACGCTGC	T/G
XTO-185	Xpctm1Ecf/wt Tincrwt/wt	Male	Papilloma
XTO-185-2	Xpctm1Ecf/wt Tincrwt/wt	Male	Squamous cell carcinoma
XTO-190	Xpctm1Ecf/wt Tincrwt/wt	Female	Papilloma
