# Supplementary material for: The TINCR ubiquitin-like microprotein is a tumor suppressor in squamous cell carcinoma
Source: Nat Commun. 2023 Mar 10;14:1328. doi: 10.1038/s41467-023-36713-8 (PMC10006087; doi:10.1038/s41467-023-36713-8)
Supplement: Supplementary file 5 — Supplementary Data 3 [file 41467_2023_36713_MOESM5_ESM.xlsx]

## Sheet: Sheet1
Supplementary Data 3. Differential Gene Expression Analysis
Gene	Cytoband	Mean Log2 expression in High TINCR Expression Group	Mean Log2 expression in Low TINCR Expression Group	Standard deviation in High TINCR Expression Group	Standard deviation in Low TINCR Expression Group	Log Ratio	p-Value	q-Value	Higher expression in…
MUC4	3q29	10.61	7.54	2.58	3.49	3.07	2.65e-07	0.0001948	High TINCR Exp
NTS	12q21.31	7.62	4.64	5.01	4.19	2.98	0.002684	0.0362	High TINCR Exp
UPK1B	3q13.32	8.22	5.37	4.7	4	2.86	0.002283	0.0332	High TINCR Exp
ATP13A4	3q29	7.85	5.22	1.96	2.83	2.64	1.93e-08	3.879e-05	High TINCR Exp
UGT1A7	2q37.1	6.74	4.14	3.74	3.81	2.6	0.0006572	0.0156	High TINCR Exp
GSTA1	6p12.2	6.39	3.92	3.91	3.76	2.48	0.001628	0.0274	High TINCR Exp
LGI3	8p21.3	7.53	5.08	2.49	2.42	2.45	6.685e-06	0.001175	High TINCR Exp
CCDC190	1q23.3	6.25	3.91	2.71	3.29	2.34	5.132e-05	0.003785	High TINCR Exp
TINCR	19p13.3	11.2	8.9	0.43	1.33	2.3	2.57e-36	5.15e-32	High TINCR Exp
SOX21	13q32.1	8.65	6.36	1.48	2.71	2.29	6.9e-10	2.77e-06	High TINCR Exp
EPHX3	19p13.12	8.96	6.66	2.63	2.97	2.29	4.266e-05	0.003369	High TINCR Exp
FAM3B	21q22.3	7.02	4.77	2.82	3.22	2.25	0.0001411	0.006822	High TINCR Exp
TMPRSS11A	4q13.2	8.94	6.71	2.83	3.09	2.24	0.0001559	0.00724	High TINCR Exp
KRT19	17q21.2	13.27	11.05	3.42	4.25	2.22	0.001433	0.0254	High TINCR Exp
ADH7	4q23	9.8	7.6	2.69	3.59	2.2	0.0001109	0.005949	High TINCR Exp
ARHGEF26	3q25.2	8.28	6.08	1.66	2.38	2.2	3.07e-08	4.737e-05	High TINCR Exp
PNLDC1	6q25.3	5.05	2.85	3.58	2.88	2.2	0.00208	0.0315	High TINCR Exp
DMRTA2	1p32.3	5.29	3.2	2.76	3.11	2.1	0.0002567	0.009315	High TINCR Exp
SPRR3	1q21.3	12.91	10.82	2.54	4.01	2.09	0.0001214	0.006246	High TINCR Exp
CXCL17	19q13.2	9.76	7.66	2.22	2.66	2.09	1.391e-05	0.001864	High TINCR Exp
CLEC2L	7q34	4.11	2.04	2.7	2.3	2.08	0.0001968	0.008092	High TINCR Exp
TCP11	6p21.31	4.4	2.38	2.75	2.43	2.02	0.000352	0.0109	High TINCR Exp
WNK2	9q22.31	8.96	6.95	2.4	2.91	2.01	7.916e-05	0.004871	High TINCR Exp
INA	10q24.33	4.97	2.97	2.87	2.74	2	0.0006332	0.0152	High TINCR Exp
KRT13	17q21.2	14.45	12.46	2.52	3.95	1.99	0.0002034	0.008241	High TINCR Exp
UGT1A6	2q37.1	9.16	7.21	2.55	3.34	1.94	0.0002694	0.009514	High TINCR Exp
CAPN14	2p23.1	7.15	5.22	2.57	2.57	1.93	0.0002729	0.009554	High TINCR Exp
LINC03040		6.22	4.29	1.74	2.26	1.92	9.86e-07	0.0004505	High TINCR Exp
ELF5	11p13	5.82	3.9	2.5	2.71	1.92	0.0002249	0.008744	High TINCR Exp
CALML5	10p15.1	11.78	9.87	1.76	3.06	1.91	1.871e-06	0.0006578	High TINCR Exp
DAPL1	2q24.1	8.56	6.66	2.23	2.9	1.9	6.265e-05	0.004166	High TINCR Exp
MPPED1	22q13.2	3.68	1.77	3.4	2.38	1.9	0.004364	0.0474	High TINCR Exp
PCP4L1	1q23.3	7.25	5.36	2.61	2.53	1.88	0.0004378	0.0123	High TINCR Exp
SBK1	16p12.1	7.75	5.89	1.53	1.91	1.86	1.63e-07	0.0001306	High TINCR Exp
HS3ST6	16p13.3	5.1	3.26	2.43	2.43	1.84	0.0002461	0.009179	High TINCR Exp
UGT1A9	2q37.1	5.41	3.57	2.69	3.07	1.84	0.000801	0.0176	High TINCR Exp
ZYG11A	1p32.3	5.39	3.55	2.2	2.45	1.84	7.752e-05	0.004799	High TINCR Exp
ATP13A5	3q29	4.35	2.52	3.04	2.77	1.83	0.002524	0.0351	High TINCR Exp
LRRC4	7q32.1	9.1	7.3	2.19	2.29	1.8	9.423e-05	0.005309	High TINCR Exp
WDR72	15q21.3	9.62	7.84	1.7	3.2	1.78	3.688e-06	0.0009021	High TINCR Exp
SYNE4	19q13.12	4.88	3.1	2.04	2.2	1.78	4.374e-05	0.003429	High TINCR Exp
SOX2	3q26.33	10.88	9.11	1.37	2.47	1.77	5.2e-08	6.148e-05	High TINCR Exp
TMPRSS2	21q22.3	7.6	5.83	2.98	3.05	1.77	0.002884	0.0374	High TINCR Exp
SNX31	8q22.3	5.05	3.27	2.22	2.36	1.77	0.0001328	0.006645	High TINCR Exp
TMPRSS11B	4q13.2	5.82	4.07	2.99	3.35	1.75	0.00348	0.0418	High TINCR Exp
SLC9A4	2q12.1	3.83	2.08	3.01	2.08	1.75	0.003201	0.0397	High TINCR Exp
MSMB	10q11.22	5.51	3.77	2.67	2.84	1.75	0.001243	0.0235	High TINCR Exp
FAXC	6q16.2	7.3	5.57	1.72	1.97	1.73	5.231e-06	0.00106	High TINCR Exp
GLS2	12q13.3	7.14	5.43	1.26	2.25	1.71	1.76e-08	3.879e-05	High TINCR Exp
CEL	9q34.13	7.56	5.85	2.2	2.63	1.71	0.0001995	0.008116	High TINCR Exp
TCAM1P	17q23.3	4.53	2.83	2.75	2.59	1.71	0.001958	0.0305	High TINCR Exp
ZNF541	19q13.33	4.57	2.87	3.1	2.56	1.7	0.005246	0.0526	High TINCR Exp
SLC44A4	6p21.33	6.64	4.95	2.49	2.47	1.7	0.0007846	0.0173	High TINCR Exp
GPX2	14q23.3	11.32	9.64	2.2	2.97	1.68	0.0002681	0.00949	High TINCR Exp
PIWIL2	8p21.3	4.77	3.09	3.01	2.33	1.68	0.004547	0.0484	High TINCR Exp
SYCP2	20q13.33	6.6	4.93	2.47	2.44	1.67	0.0008394	0.0181	High TINCR Exp
ABCA13	7p12.3	9.3	7.63	1.89	2.57	1.67	3.995e-05	0.00323	High TINCR Exp
KRT24	17q21.2	6.32	4.65	4.08	3.82	1.67	0.0333	0.161	High TINCR Exp
FOXA1	14q21.1	8.03	6.36	2.18	2.62	1.67	0.0002378	0.009017	High TINCR Exp
FOXJ1	17q25.1	4.53	2.87	2.97	2.93	1.66	0.004729	0.0495	High TINCR Exp
SOSTDC1	7p21.2	6.94	5.28	2.49	3.07	1.66	0.001149	0.0224	High TINCR Exp
FAM83E	19q13.33	7.82	6.18	1.42	1.95	1.64	4.36e-07	0.000265	High TINCR Exp
SPDYC	11q13.1	3.16	1.52	2.98	2.24	1.64	0.004934	0.051	High TINCR Exp
KRT15	17q21.2	14.15	12.51	1.99	2.16	1.64	9.019e-05	0.005296	High TINCR Exp
EPHA7	6q16.1	4.49	2.86	2.84	2.54	1.63	0.003764	0.044	High TINCR Exp
FUT6	19p13.3	7.68	6.05	2.11	2.46	1.62	0.0002186	0.00865	High TINCR Exp
UGT1A8	2q37.1	3.66	2.03	3.4	2.57	1.62	0.0136	0.0949	High TINCR Exp
CYP2W1	7p22.3	5.34	3.73	3.06	2.61	1.61	0.007269	0.0643	High TINCR Exp
MUC20	3q29	9.03	7.42	1.99	2.39	1.61	0.0001212	0.006246	High TINCR Exp
ZBTB7C	18q21.1	10.12	8.51	1.29	2.07	1.61	1.18e-07	0.0001249	High TINCR Exp
CNNM1	10q24.2	5.55	3.97	2.24	2.68	1.59	0.0005755	0.0144	High TINCR Exp
MRAP2	6q14.2	6.86	5.28	2.01	2.36	1.58	0.0001665	0.007341	High TINCR Exp
COCH	14q12	6.35	4.76	2.35	2.56	1.58	0.0009461	0.0197	High TINCR Exp
NTRK2	9q21.33	10.87	9.3	2.24	3	1.58	0.0006791	0.0159	High TINCR Exp
BMP7	20q13.31	11.01	9.45	0.81	1.89	1.56	9.11e-13	6.09e-09	High TINCR Exp
KRT4	12q13.13	10.3	8.75	3.49	4.21	1.55	0.0233	0.13	High TINCR Exp
C4ORF19	4p14	5.97	4.43	2.66	2.34	1.54	0.003442	0.0416	High TINCR Exp
MYO3A	10p12.1	4.75	3.22	3.15	2.97	1.54	0.0124	0.0897	High TINCR Exp
HLF	17q22	7.85	6.32	1.85	2.13	1.53	8.837e-05	0.00526	High TINCR Exp
MIR9-3HG	15q26.1	7.39	5.86	2.17	2.19	1.52	0.0005818	0.0145	High TINCR Exp
CDIPTOSP	16p11.2	3.26	1.74	1.87	1.74	1.52	0.0001027	0.005674	High TINCR Exp
PTX4	16p13.3	2.59	1.07	2.71	1.87	1.52	0.004318	0.0472	High TINCR Exp
FGFBP2	4p15.32	5.19	3.67	3.29	2.87	1.52	0.0172	0.109	High TINCR Exp
CRYM	16p12.2	4.83	3.32	1.79	2	1.51	7.229e-05	0.004574	High TINCR Exp
TRPV6	7q34	4.85	3.35	1.95	2.26	1.5	0.0002121	0.008528	High TINCR Exp
ZNF793	19q13.12	5.9	4.4	1.59	1.91	1.5	1.48e-05	0.001916	High TINCR Exp
CES3	16q22.1	5.94	4.45	1.71	1.79	1.5	3.941e-05	0.003203	High TINCR Exp
GIPC2	1p31.1	5.83	4.33	2.59	2.12	1.49	0.00348	0.0418	High TINCR Exp
OCA2	15q12-q13.1	4.29	2.81	2.49	2.32	1.49	0.002697	0.0362	High TINCR Exp
TMSB15A	Xq22.1	4.67	3.19	2.1	1.86	1.49	0.0005266	0.0138	High TINCR Exp
WNT2B	1p13.2	7.71	6.22	1.75	1.67	1.49	5.968e-05	0.0041	High TINCR Exp
PRR15L	17q21.32	5.98	4.49	1.94	2.04	1.48	0.0002228	0.00873	High TINCR Exp
YBX2	17p13.1	5.46	3.98	2.22	2.63	1.47	0.001118	0.022	High TINCR Exp
PTH2R	2q34	4.11	2.64	3.41	2.87	1.47	0.0251	0.135	High TINCR Exp
LINC01139	1q43	5.42	3.95	2.84	2.72	1.47	0.008607	0.0717	High TINCR Exp
HS3ST5	6q21-q22.1	2.88	1.42	3.12	1.93	1.46	0.0146	0.0991	High TINCR Exp
AKR1C2	10p15.1	11.75	10.29	2.28	2.7	1.46	0.001538	0.0266	High TINCR Exp
GOLGA6L6	15q11.2	4.46	3	2.82	2.07	1.46	0.007814	0.0674	High TINCR Exp
FUT3	19p13.3	9.74	8.29	1.56	1.95	1.46	1.603e-05	0.002048	High TINCR Exp
PNCK	Xq28	6.78	5.33	2.19	2.62	1.46	0.001137	0.0223	High TINCR Exp
ALDH3A1	17p11.2	11.55	10.11	1.89	2.77	1.44	0.0002968	0.01	High TINCR Exp
SUSD4	1q41	9.61	8.17	1.74	2.02	1.44	9.323e-05	0.005296	High TINCR Exp
CYP4F12	19p13.12	5.94	4.51	2.28	2.45	1.43	0.00183	0.0294	High TINCR Exp
FAM182A	20p11.1	2.67	1.25	2.43	1.51	1.43	0.002904	0.0376	High TINCR Exp
ZNF711	Xq21.1	7.28	5.86	1.44	1.82	1.43	6.484e-06	0.001161	High TINCR Exp
GSTT1	22q11.23 alternate reference locus	8.37	6.95	2.17	3.28	1.42	0.001464	0.0257	High TINCR Exp
CLDN3	7q11.23	4.94	3.52	2.82	2.9	1.42	0.0102	0.0797	High TINCR Exp
ACTG1P25	1q32.1	3.73	2.31	1.34	1.47	1.42	2.054e-06	0.0006754	High TINCR Exp
ST6GALNAC1	17q25.1	8.16	6.74	1.82	2.18	1.42	0.000193	0.008049	High TINCR Exp
THSD7B	2q22.1	4.25	2.85	2.53	2.23	1.4	0.004948	0.051	High TINCR Exp
ZNF695	1q44	5.35	3.95	1.48	1.93	1.4	1.349e-05	0.001864	High TINCR Exp
BEX2	Xq22.2	7.39	5.99	1.57	2.28	1.4	3.831e-05	0.003175	High TINCR Exp
GABRB3	15q12	4.43	3.03	2.97	2.48	1.4	0.015	0.101	High TINCR Exp
MAST1	19p13.13	5.49	4.1	1.38	1.67	1.4	4.76e-06	0.001016	High TINCR Exp
ERN2	16p12.2	4	2.6	2.46	2.62	1.4	0.004404	0.0475	High TINCR Exp
GABRQ	Xq28	5.43	4.03	2.45	2.13	1.39	0.003974	0.0451	High TINCR Exp
SYNGR3	16p13.3	6.86	5.46	1.97	1.78	1.39	0.0005186	0.0137	High TINCR Exp
KCNG3	2p21	4.23	2.84	1.84	1.95	1.39	0.0002746	0.00958	High TINCR Exp
CALB1	8q21.3	6.03	4.64	3.41	3.65	1.39	0.0357	0.167	High TINCR Exp
MAP7D2	Xp22.12	5.45	4.07	3.06	2.88	1.39	0.0194	0.116	High TINCR Exp
CHST9	18q11.2	3.96	2.58	2.79	2.77	1.38	0.0115	0.0854	High TINCR Exp
HMSD	18q22.1	4.07	2.69	1.96	1.79	1.38	0.0005649	0.0143	High TINCR Exp
PLAC8	4q21.22	7.66	6.28	2.5	2.41	1.38	0.005269	0.0527	High TINCR Exp
MACC1	7p21.1	9.05	7.68	1.45	1.6	1.37	1.262e-05	0.001806	High TINCR Exp
CEACAM5	19q13.2	10.37	9	2.53	3.2	1.37	0.006893	0.0624	High TINCR Exp
TF	3q22.1	6.35	4.98	3.03	2.72	1.36	0.02	0.118	High TINCR Exp
DNAH11	7p15.3	4.7	3.34	2.07	2.31	1.36	0.001218	0.0232	High TINCR Exp
CHP2	16p12.2	5.99	4.63	2.72	2.71	1.36	0.0109	0.0827	High TINCR Exp
NUTM1	15q14	2.39	1.05	1.81	1.39	1.35	0.0002769	0.009611	High TINCR Exp
AADACL2	3q25.1	3.74	2.39	2.7	2.44	1.34	0.0108	0.0827	High TINCR Exp
ZG16B	16p13.3	5.99	4.65	2.65	2.84	1.34	0.0101	0.079	High TINCR Exp
GOLGA6L1	15q11.2	3.72	2.38	2.74	1.91	1.34	0.0114	0.0854	High TINCR Exp
SERPINB12	18q21.33	4.2	2.86	2.85	2.43	1.34	0.0155	0.103	High TINCR Exp
LGALS4	19q13.2	3.39	2.06	2.59	1.78	1.34	0.007968	0.0682	High TINCR Exp
DUOX2	15q21.1	10.21	8.88	1.73	1.96	1.33	0.000217	0.008611	High TINCR Exp
ADGRF1	6p12.3	7.63	6.3	2.39	2.52	1.33	0.00498	0.0511	High TINCR Exp
RNF183	9q32	3.64	2.31	2.35	2.06	1.33	0.004178	0.0463	High TINCR Exp
CYP2E1	10q26.3	6.1	4.78	2.18	2.18	1.32	0.002387	0.0341	High TINCR Exp
NOBOX	7q35	2.02	0.69	2.71	1.89	1.32	0.0115	0.0856	High TINCR Exp
TMPRSS11BNL	4q13.2	3.36	2.03	2.29	2.21	1.32	0.003665	0.0433	High TINCR Exp
FOXE1	9q22.33	11	9.68	1.32	1.78	1.32	5.96e-06	0.001132	High TINCR Exp
EVPLL	17p11.2	6.11	4.8	1.71	2.04	1.32	0.0002256	0.008744	High TINCR Exp
MIOX	22q13.33	2.88	1.56	2.32	1.78	1.32	0.003909	0.0449	High TINCR Exp
SAMD12	8q24.11-q24.12	8.66	7.34	1.84	2.28	1.32	0.0005416	0.014	High TINCR Exp
MFSD4A	1q32.1	6.88	5.56	2.07	2.33	1.32	0.001693	0.0279	High TINCR Exp
HAP1	17q21.2	7.87	6.56	1.71	1.87	1.31	0.0002222	0.008723	High TINCR Exp
MYO5C	15q21.2	8.22	6.91	1.3	1.86	1.31	5.449e-06	0.001082	High TINCR Exp
CHIT1	1q32.1	6.81	5.5	3.39	2.95	1.3	0.0444	0.19	High TINCR Exp
NKX2-3	10q24.2	3.65	2.35	2.65	2.37	1.3	0.0117	0.0863	High TINCR Exp
SLC6A4	17q11.2	3.7	2.4	2.51	1.95	1.3	0.008019	0.0684	High TINCR Exp
OTX1	2p15	7.26	5.96	1.46	1.54	1.3	3.225e-05	0.002908	High TINCR Exp
ZFR2	19p13.3	3.13	1.84	3.39	2.56	1.29	0.045	0.191	High TINCR Exp
GPR149	3q25.2	2.17	0.88	2.79	1.67	1.29	0.016	0.104	High TINCR Exp
TLX1	10q24.31	3.36	2.08	3.2	2.54	1.28	0.0367	0.17	High TINCR Exp
ALOX12	17p13.1	7.38	6.11	2	2.34	1.28	0.001651	0.0276	High TINCR Exp
CDKN2A	9p21.3	8.74	7.47	3.38	3.35	1.27	0.0512	0.205	High TINCR Exp
BCO1	16q23.2	4.37	3.11	1.89	1.98	1.26	0.001016	0.0207	High TINCR Exp
CEACAM7	19q13.2	5.63	4.37	2.65	3.24	1.26	0.016	0.105	High TINCR Exp
STAG3	7q22.1	6.12	4.86	2.5	2.49	1.26	0.0101	0.0794	High TINCR Exp
TMEM151B	6p21.1	4.54	3.29	1.99	1.71	1.25	0.001672	0.0278	High TINCR Exp
FAM182B	20p11.1	5.4	4.15	2.34	1.62	1.25	0.006036	0.0574	High TINCR Exp
HPDL	1p34.1	6.4	5.15	1.69	1.86	1.25	0.0003439	0.0108	High TINCR Exp
RPRM	2q23.3	4.35	3.1	2.11	2.16	1.25	0.003088	0.039	High TINCR Exp
MYB	6q23.3	6.82	5.57	1.45	1.88	1.25	5.839e-05	0.004074	High TINCR Exp
PRDM13	6q16.2	3.43	2.18	2.15	2.03	1.25	0.003552	0.0423	High TINCR Exp
RPS4Y1	Yp11.2	9.51	8.27	3.98	4.5	1.24	0.103	0.31	High TINCR Exp
SLCO1A2	12p12.1	4.9	3.66	2.5	2.71	1.24	0.0115	0.0855	High TINCR Exp
ZDHHC11	5p15.33	5.69	4.45	1.64	1.85	1.24	0.000271	0.009538	High TINCR Exp
ZNF253	19p13.11	6.52	5.28	1.14	1.37	1.24	1.37e-06	0.000539	High TINCR Exp
TBX6	16p11.2	7.21	5.98	1.27	1.44	1.24	8.105e-06	0.001355	High TINCR Exp
NEFH	22q12.2	5.46	4.22	3.46	2.3	1.24	0.0581	0.222	High TINCR Exp
CSMD1	8p23.2	3.75	2.52	2.64	2.42	1.23	0.0161	0.105	High TINCR Exp
PODXL2	3q21.3	8.56	7.32	2.24	2.36	1.23	0.005494	0.054	High TINCR Exp
FOXP2	7q31.1	6.4	5.17	2.16	2.25	1.23	0.004094	0.0456	High TINCR Exp
GSTM1	1p13.3	6.63	5.4	4.9	4.32	1.23	0.182	0.424	High TINCR Exp
DYNAP	18q21.2	3.59	2.36	2.57	2.62	1.23	0.0146	0.099	High TINCR Exp
ANKLE1	19p13.11	5.35	4.12	1.35	1.62	1.23	2.343e-05	0.002386	High TINCR Exp
SLC25A48	5q31.1	3.75	2.53	2.35	1.86	1.22	0.00755	0.0658	High TINCR Exp
CYP2C18	10q23.33	8.21	6.98	1.57	2.46	1.22	0.0002416	0.009109	High TINCR Exp
SMIM10L2A	Xq26.3	5.3	4.08	1.5	1.82	1.22	0.000118	0.006161	High TINCR Exp
PDIA2	16p13.3	3.64	2.42	2.77	2.25	1.22	0.0221	0.126	High TINCR Exp
PIGR	1q32.1	6.61	5.4	3.43	3.72	1.22	0.0647	0.236	High TINCR Exp
CCDC154	16p13.3	3.41	2.19	2.05	1.67	1.22	0.002734	0.0364	High TINCR Exp
ZNF717	3p12.3	4.35	3.13	1.1	1.56	1.21	1.056e-06	0.0004708	High TINCR Exp
BCAS1	20q13.2	6.76	5.55	1.59	2.08	1.21	0.0002669	0.009477	High TINCR Exp
SEPTIN3	22q13.2	6.73	5.52	1.62	1.75	1.21	0.0003188	0.0105	High TINCR Exp
VSIG2	11q24.2	4.4	3.2	2.54	2.3	1.2	0.0149	0.1	High TINCR Exp
CCDC177	14q24.1	3.35	2.15	1.97	1.76	1.2	0.002264	0.033	High TINCR Exp
GABRR1	6q15	4.64	3.44	2.15	2.11	1.2	0.004967	0.0511	High TINCR Exp
XK	Xp21.1	6.62	5.43	2.04	1.85	1.19	0.00318	0.0396	High TINCR Exp
KCNS1	20q13.12	5.4	4.21	3.12	2.88	1.19	0.0456	0.193	High TINCR Exp
ZNF883	9q32	4.8	3.61	2.3	2.05	1.19	0.008267	0.0696	High TINCR Exp
GALNT5	2q24.1	7.45	6.26	2.25	2.16	1.19	0.007354	0.0646	High TINCR Exp
LRRC37A6P	10p12.1	4.62	3.43	1.29	1.38	1.18	2.041e-05	0.002237	High TINCR Exp
RNF212	4p16.3	5.27	4.09	3.21	2.59	1.18	0.0529	0.21	High TINCR Exp
GCHFR	15q15.1	8.21	7.03	1.18	1.33	1.18	5.164e-06	0.001057	High TINCR Exp
PCP2	19p13.2	3.16	1.98	1.44	1.44	1.18	9.153e-05	0.005296	High TINCR Exp
PHYHD1	9q34.11	7.11	5.94	2.54	2.28	1.18	0.0165	0.106	High TINCR Exp
SLC9A3	5p15.33	5.19	4.02	2.03	2.03	1.18	0.003554	0.0423	High TINCR Exp
EMX1	2p13.2	4.47	3.29	2.03	1.81	1.18	0.003475	0.0418	High TINCR Exp
TBX4	17q23.2	3.81	2.63	2.54	1.96	1.17	0.0165	0.106	High TINCR Exp
IL34	16q22.1	7.26	6.09	1.69	1.54	1.17	0.000658	0.0156	High TINCR Exp
CYP4F3	19p13.12	6.63	5.46	1.96	2.64	1.17	0.003248	0.0401	High TINCR Exp
TSGA10IP	11q13.1	2.3	1.13	1.8	1.42	1.17	0.001243	0.0235	High TINCR Exp
UGT2A1	4q13.3	2.2	1.04	2.56	1.62	1.17	0.0176	0.111	High TINCR Exp
EHBP1-AS1	2p15	5.25	4.09	1.33	1.41	1.16	3.923e-05	0.003203	High TINCR Exp
CLDN20	6q25.3	2.86	1.7	2.56	1.81	1.16	0.0183	0.112	High TINCR Exp
GPLD1	6p22.3	4.37	3.21	1.83	1.86	1.16	0.001678	0.0279	High TINCR Exp
ELF3	1q32.1	12.04	10.88	1.23	1.89	1.16	1.73e-05	0.0021	High TINCR Exp
KCNH1	1q32.2	4.63	3.48	2	2.11	1.15	0.003822	0.0444	High TINCR Exp
NR5A1	9q33.3	3.24	2.09	4.14	2.88	1.15	0.136	0.363	High TINCR Exp
KRT77	12q13.13	3.79	2.63	2.71	2.33	1.15	0.0269	0.141	High TINCR Exp
ALDH1A1	9q21.13	9.35	8.2	2.61	2.66	1.15	0.0231	0.129	High TINCR Exp
SLC4A11	20p13	9.22	8.07	1.03	1.41	1.15	9.3e-07	0.0004505	High TINCR Exp
LHX2	9q33.3	5.5	4.36	2.3	2.06	1.15	0.0106	0.0816	High TINCR Exp
GSTM2	1p13.3	9.26	8.11	2.43	2.39	1.14	0.0155	0.103	High TINCR Exp
KRT76	12q13.13	2.96	1.81	3.21	2.6	1.14	0.0605	0.227	High TINCR Exp
TSPAN1	1p34.1	9.85	8.71	2.26	2.18	1.14	0.00983	0.078	High TINCR Exp
GLB1L2	11q25	6.83	5.69	1.91	2.42	1.14	0.003083	0.039	High TINCR Exp
TDRD5	1q25.2	4.76	3.62	2.68	3.04	1.14	0.0293	0.149	High TINCR Exp
TDH	8p23.1	3.01	1.87	1.55	1.53	1.14	0.0003547	0.0109	High TINCR Exp
BLK	8p23.1	4.36	3.22	2.61	2.1	1.14	0.0234	0.13	High TINCR Exp
LIPH	3q27.2	7.62	6.49	1.52	1.97	1.14	0.0003465	0.0108	High TINCR Exp
AGR2	7p21.1	8.6	7.47	1.82	2.34	1.13	0.002218	0.0327	High TINCR Exp
SLC30A3	2p23.3	4.15	3.02	1.65	1.7	1.13	0.0007767	0.0172	High TINCR Exp
DIPK2A	3q24	10.37	9.25	1.08	1.15	1.12	2.935e-06	0.0008031	High TINCR Exp
RPS2P32	7p15.3	4.12	3	1.59	1.38	1.12	0.0005362	0.0139	High TINCR Exp
STOX1	10q22.1	5.37	4.25	1.82	2.01	1.12	0.00219	0.0325	High TINCR Exp
NEXMIF	Xq13.3	3.68	2.57	2.57	2.18	1.12	0.0242	0.132	High TINCR Exp
CYP26A1	10q23.33	4.52	3.41	3.3	3.25	1.12	0.0765	0.262	High TINCR Exp
MEIOB	16p13.3	2.48	1.37	2.85	2.2	1.11	0.0405	0.18	High TINCR Exp
RTBDN	19p13.13	3.05	1.93	1.73	1.59	1.11	0.001347	0.0246	High TINCR Exp
CALHM1	10q24.33	2.58	1.46	2.63	1.76	1.11	0.0268	0.141	High TINCR Exp
MSI1	12q24.31	5.31	4.21	2.4	2.35	1.11	0.0176	0.111	High TINCR Exp
C3ORF70	3q27.2	6.76	5.65	2.09	1.59	1.11	0.006694	0.0613	High TINCR Exp
NPM2	8p21.3	5.22	4.11	1.78	1.84	1.11	0.001951	0.0305	High TINCR Exp
NRTN	19p13.3	4.87	3.77	1.26	1.66	1.1	4.22e-05	0.00335	High TINCR Exp
PNMA5	Xq28	2.89	1.79	3.62	2.27	1.1	0.104	0.311	High TINCR Exp
MAPK10	4q21.3	6.75	5.65	1.49	1.85	1.1	0.0003641	0.011	High TINCR Exp
WNK3	Xp11.22	3.74	2.64	1.94	1.91	1.1	0.004229	0.0466	High TINCR Exp
MLC1	22q13.33	4.12	3.03	1.8	1.58	1.1	0.002186	0.0325	High TINCR Exp
FGF12	3q28-q29	5.22	4.12	1.89	1.84	1.1	0.003605	0.0428	High TINCR Exp
WNK4	17q21.2	4.45	3.36	2.02	1.82	1.09	0.006001	0.0572	High TINCR Exp
AKR7A3	1p36.13	4.8	3.71	1.57	1.53	1.09	0.0006687	0.0158	High TINCR Exp
GOLGA8CP	15q11.2	2.37	1.28	1.87	1.48	1.09	0.003154	0.0395	High TINCR Exp
SLC13A4	7q33	5.02	3.93	1.7	1.84	1.09	0.001517	0.0263	High TINCR Exp
POF1B	Xq21.1	9.63	8.54	1.71	2.53	1.09	0.002005	0.0309	High TINCR Exp
ONECUT2	18q21.31	5.53	4.45	1.71	1.78	1.09	0.001685	0.0279	High TINCR Exp
CGN	1q21.3	8.86	7.78	1.03	1.58	1.08	2.713e-06	0.000756	High TINCR Exp
CYP2S1	19q13.2	11.18	10.09	1.26	1.59	1.08	5.729e-05	0.004046	High TINCR Exp
NMU	4q12	7.74	6.66	1.9	1.74	1.08	0.004001	0.0451	High TINCR Exp
SLC16A14	2q36.3	7.55	6.47	1.09	1.55	1.08	7.656e-06	0.001301	High TINCR Exp
TPTEP1	22q11.1	5.33	4.25	2.62	2.07	1.08	0.0317	0.156	High TINCR Exp
CACNA1B	9q34.3	5.19	4.12	2.76	2.84	1.07	0.0432	0.186	High TINCR Exp
SCML2	Xp22.13	5.71	4.64	1.38	1.68	1.07	0.0001985	0.008095	High TINCR Exp
ENHO	9p13.3	3.37	2.3	1.58	1.57	1.07	0.0008499	0.0182	High TINCR Exp
SLC22A20P	11q13.1	6.22	5.15	1.49	1.74	1.07	0.000465	0.0128	High TINCR Exp
FAR2P1	2q21.1	3.92	2.85	2.39	2.73	1.07	0.022	0.125	High TINCR Exp
FKBP6	7q11.23	3.13	2.06	1.8	1.76	1.07	0.00287	0.0373	High TINCR Exp
FOXN1	17q11.2	8.76	7.69	1.01	2.07	1.07	3.468e-06	0.0008587	High TINCR Exp
GBP6	1p22.2	11.92	10.85	1.19	1.74	1.07	3.232e-05	0.002908	High TINCR Exp
LHX3	9q34.3	2.78	1.71	2.87	1.78	1.07	0.0486	0.199	High TINCR Exp
ADH1C	4q23	3.87	2.8	2.81	2.87	1.07	0.0486	0.199	High TINCR Exp
GABRB2	5q34	2.79	1.72	2.1	1.69	1.06	0.009297	0.0755	High TINCR Exp
DEGS2	14q32.2	7.2	6.13	2.15	2.17	1.06	0.0115	0.0854	High TINCR Exp
ZFY	Yp11.2	6.42	5.35	3.34	3.33	1.06	0.0944	0.295	High TINCR Exp
OCLN	5q13.2	7.56	6.5	1.5	1.7	1.06	0.0005515	0.0141	High TINCR Exp
SLC25A23	19p13.3	10.85	9.79	0.83	1.12	1.06	5.21e-08	6.148e-05	High TINCR Exp
NSUN7	4p14	5.33	4.27	1.72	1.92	1.06	0.002174	0.0324	High TINCR Exp
AATBC	21q22.3	7.49	6.43	1.43	1.31	1.06	0.0003094	0.0103	High TINCR Exp
TRPV4	12q24.11	9.51	8.46	0.73	1.35	1.06	4.31e-09	1.082e-05	High TINCR Exp
HTR3A	11q23.2	3.81	2.75	2.68	2.35	1.06	0.0395	0.177	High TINCR Exp
SMIM5	17q25.1	6.5	5.44	1.53	1.83	1.06	0.0007581	0.0171	High TINCR Exp
FBN3	19p13.2	2.64	1.59	2.39	2.04	1.06	0.0218	0.125	High TINCR Exp
PRAP1	10q26.3	3.42	2.36	1.93	1.93	1.05	0.005689	0.0551	High TINCR Exp
MIR600HG	9q33.3	6.81	5.76	1.15	1.39	1.05	2.301e-05	0.002355	High TINCR Exp
GJB7	6q14.3-q15	4.57	3.52	2.34	2.48	1.05	0.0211	0.122	High TINCR Exp
PTPRS	19p13.3	11.07	10.02	0.97	1.25	1.05	1.543e-06	0.0005636	High TINCR Exp
PRKY	Yp11.2	6.47	5.42	2.99	3.06	1.05	0.0676	0.243	High TINCR Exp
KATNAL2	18q21.1	5.02	3.97	1.3	1.52	1.05	0.0001272	0.006458	High TINCR Exp
RTKN2	10q21.2	8.15	7.1	1.16	1.37	1.05	2.649e-05	0.002618	High TINCR Exp
TLX2	2p13.1	2.88	1.84	1.83	1.77	1.04	0.004029	0.0453	High TINCR Exp
COL9A2	1p34.2	8.33	7.28	1.42	1.71	1.04	0.0003948	0.0115	High TINCR Exp
GRHL3	1p36.11	10.73	9.68	0.96	1.8	1.04	2.091e-06	0.0006764	High TINCR Exp
P2RY1	3q25.2	8.69	7.65	1.61	1.98	1.04	0.00151	0.0263	High TINCR Exp
WFIKKN1	16p13.3	4.41	3.37	1.46	1.4	1.04	0.0004974	0.0133	High TINCR Exp
SLC25A41	19p13.3	2.78	1.75	1.74	1.38	1.04	0.002733	0.0364	High TINCR Exp
PCP4	21q22.2	1.67	0.63	3.35	1.28	1.04	0.0961	0.297	High TINCR Exp
SOWAHB	4q21.1	7.32	6.28	1.4	1.76	1.04	0.0003804	0.0113	High TINCR Exp
ILDR1	3q13.33	7.59	6.55	1.2	1.75	1.04	5.89e-05	0.004088	High TINCR Exp
SPACA4	19q13.33	3.09	2.06	1.16	1.22	1.04	3.132e-05	0.002884	High TINCR Exp
ZNF345	19q13.12	5.66	4.62	0.97	1.37	1.04	1.935e-06	0.0006578	High TINCR Exp
AS3MT	10q24.32	6.39	5.36	2.03	1.89	1.04	0.009216	0.0751	High TINCR Exp
SMC1B	22q13.31	3.77	2.73	3.4	2.75	1.03	0.107	0.315	High TINCR Exp
UPK3B	7q11.23	7.09	6.05	1.71	2.24	1.03	0.002915	0.0376	High TINCR Exp
ARFGEF3	6q23.3-q24.1	5.92	4.89	1.61	2.09	1.03	0.001679	0.0279	High TINCR Exp
TTC9	14q24.2	9.99	8.95	1.42	1.48	1.03	0.0004096	0.0118	High TINCR Exp
FSTL5	4q32.2	2.31	1.28	3.3	2.04	1.03	0.0943	0.294	High TINCR Exp
POMC	2p23.3	5.14	4.11	1.93	2.05	1.03	0.006913	0.0625	High TINCR Exp
SCNN1B	16p12.2-p12.1	8.08	7.05	1.97	2.47	1.03	0.008455	0.0708	High TINCR Exp
MUC15	11p14.2	7.53	6.5	1.83	2.46	1.03	0.005239	0.0526	High TINCR Exp
GALR2	17q25.1	3.55	2.52	1.46	1.49	1.03	0.0005665	0.0143	High TINCR Exp
SLC5A5	19p13.11	3.41	2.38	1.84	1.87	1.03	0.004773	0.0498	High TINCR Exp
HBE1	11p15.4	2.12	1.09	3.07	1.89	1.03	0.0752	0.26	High TINCR Exp
ARHGAP27P2	17q24.2	3.66	2.63	1.34	1.55	1.03	0.0002358	0.009008	High TINCR Exp
MYH14	19q13.33	12.17	11.14	1.87	2.06	1.03	0.005686	0.0551	High TINCR Exp
FAM3D	3p14.2	6.7	5.67	2.29	2.82	1.03	0.0225	0.127	High TINCR Exp
SMAD5-AS1	5q31.1	4.33	3.3	1.37	1.17	1.02	0.0002859	0.009818	High TINCR Exp
PLA2G2D	1p36.12	4.78	3.76	3.06	2.51	1.02	0.0771	0.264	High TINCR Exp
TACR2	10q22.1	4.52	3.5	1.4	1.19	1.02	0.0003499	0.0109	High TINCR Exp
SOX2-OT	3q26.33	4.52	3.49	2.04	2.06	1.02	0.0108	0.0824	High TINCR Exp
CNIH2	11q13.2	5.63	4.61	1.49	1.4	1.02	0.0007295	0.0166	High TINCR Exp
ROBO2	3p12.3	5.31	4.3	2.05	2.42	1.02	0.0118	0.087	High TINCR Exp
TIGD3	11q13.1	4.65	3.63	1.18	1.12	1.02	4.966e-05	0.003716	High TINCR Exp
CRLF1	19p12	7.34	6.32	2.02	2.07	1.02	0.0105	0.0813	High TINCR Exp
HCAR1	12q24.31	2.75	1.74	2.19	1.72	1.02	0.0162	0.105	High TINCR Exp
MORN3	12q24.31	4.39	3.38	1.7	1.59	1.01	0.002686	0.0362	High TINCR Exp
RFPL1S	22q12.2	3.18	2.17	2.25	1.74	1.01	0.0193	0.116	High TINCR Exp
ZNF737	19p12	5.7	4.68	1.47	1.46	1.01	0.0007033	0.0163	High TINCR Exp
EMILIN3	20q12	5.68	4.67	1.71	1.86	1.01	0.003089	0.039	High TINCR Exp
NOS2	17q11.2	5.46	4.45	2.83	2.44	1.01	0.0599	0.226	High TINCR Exp
BTBD16	10q26.13	3.13	2.12	2.55	1.87	1.01	0.0373	0.171	High TINCR Exp
TJP3	19p13.3	6.84	5.83	1.97	2.39	1.01	0.009859	0.0781	High TINCR Exp
GCNT2	6p24.3-p24.2	7.16	6.15	1.35	1.86	1.01	0.0003447	0.0108	High TINCR Exp
ABO	9q34.2	5.38	4.37	2.44	2.65	1.01	0.0334	0.161	High TINCR Exp
RBBP8NL	20q13.33	6.8	5.79	1.09	1.61	1.01	2.106e-05	0.002259	High TINCR Exp
KLRG2	7q34	6.65	5.64	1.41	1.74	1.01	0.0005503	0.0141	High TINCR Exp
TMEM139	7q34	4.03	3.02	1.9	1.94	1.01	0.007155	0.0638	High TINCR Exp
C2CD6	2q33.1	2.54	1.53	1.94	1.42	1.01	0.007695	0.0667	High TINCR Exp
RHBDL3	17q11.2	5.39	4.38	2.19	1.91	1.01	0.0175	0.11	High TINCR Exp
BRME1	19p13.12	6.96	5.96	1.47	1.3	1	0.0007601	0.0171	High TINCR Exp
RBP7	1p36.22	6.25	5.24	1.64	1.75	1	0.002341	0.0337	High TINCR Exp
RAPGEFL1	17q21.1	11.86	10.86	0.87	1.3	1	5.47e-07	0.0003134	High TINCR Exp
ZNF429	19p12	5.27	4.27	1.46	1.49	1	0.0008187	0.0178	High TINCR Exp
ISM2	14q24.3	3.7	2.71	2.05	1.93	0.99	0.0127	0.0912	High TINCR Exp
AFF2	Xq28	5.41	4.42	2.4	2.25	0.99	0.0312	0.155	High TINCR Exp
MAB21L4	2q37.3	8.65	7.65	1.61	2.35	0.99	0.002606	0.0356	High TINCR Exp
IGF2BP3	7p15.3	9.36	8.37	1.75	2.06	0.99	0.004655	0.049	High TINCR Exp
CHL1	3p26.3	7.6	6.61	2.88	2.9	0.99	0.0717	0.253	High TINCR Exp
BANK1	4q24	5.59	4.6	1.66	1.63	0.99	0.002792	0.0368	High TINCR Exp
SLAIN1	13q22.3	5.24	4.25	1.32	1.66	0.99	0.0003075	0.0103	High TINCR Exp
E2F2	1p36.12	9.16	8.17	1.03	0.94	0.99	9.693e-06	0.001519	High TINCR Exp
DMRT2	9p24.3	5.56	4.57	2.5	2.5	0.99	0.0398	0.178	High TINCR Exp
PPP1R14D	15q15.1	2.09	1.1	1.52	1.24	0.99	0.00117	0.0226	High TINCR Exp
SVIP	11p14.3	6.62	5.63	1.81	1.63	0.99	0.005567	0.0544	High TINCR Exp
ZNF300	5q33.1	6.97	5.98	1.11	1.45	0.99	3.38e-05	0.002975	High TINCR Exp
PAK6-AS1	15q15.1	2.85	1.86	1.41	1.42	0.99	0.0006328	0.0152	High TINCR Exp
TMPRSS4	11q23.3	11.82	10.84	0.72	1.83	0.99	2.61e-08	4.362e-05	High TINCR Exp
KLK12	19q13.41	7.78	6.79	3.03	3.31	0.99	0.0897	0.286	High TINCR Exp
POU2AF2		3.62	2.63	2.4	1.81	0.98	0.0317	0.156	High TINCR Exp
MAL	2q11.1	7.75	6.77	3	3.12	0.98	0.0863	0.281	High TINCR Exp
MYCL	1p34.2	10.24	9.25	1.25	1.15	0.98	0.0001559	0.00724	High TINCR Exp
CHODL	21q21.1	5.96	4.98	1.66	1.86	0.98	0.003136	0.0393	High TINCR Exp
GARIN5B	19q13.42	2.96	1.98	2.79	2.29	0.98	0.0634	0.233	High TINCR Exp
SP9	2q31.1	2.76	1.78	1.48	1.72	0.98	0.00117	0.0226	High TINCR Exp
CAMSAP3	19p13.2	10.03	9.05	0.9	1.29	0.98	1.545e-06	0.0005636	High TINCR Exp
PCARE	2p23.2	2.91	1.93	1.23	1.46	0.98	0.0001541	0.007186	High TINCR Exp
GPC1-AS1	2q37.3	3.24	2.26	1.97	1.67	0.98	0.0106	0.0818	High TINCR Exp
GDA	9q21.13	5.87	4.9	3.36	3.26	0.98	0.125	0.347	High TINCR Exp
HMX2	10q26.13	2.32	1.35	2.09	1.86	0.98	0.0159	0.104	High TINCR Exp
GPRC5D	12p13.1	5.08	4.11	1.84	1.8	0.98	0.007031	0.0632	High TINCR Exp
GCGR	17q25.3	2.85	1.87	1.81	1.78	0.98	0.006131	0.0579	High TINCR Exp
EYA2	20q13.12	7.89	6.91	2.21	2.52	0.98	0.0239	0.131	High TINCR Exp
ITPKA	15q15.1	6.08	5.11	1.24	1.41	0.97	0.0001807	0.007746	High TINCR Exp
ATRNL1	10q25.3	3.85	2.88	1.96	2	0.97	0.0114	0.0853	High TINCR Exp
SLITRK5	13q31.2	3.22	2.24	2.4	2.07	0.97	0.0346	0.164	High TINCR Exp
PBX1	1q23.3	9.76	8.78	1.82	1.74	0.97	0.006624	0.0609	High TINCR Exp
ALOX15	17p13.2	4.22	3.25	2.07	2.58	0.97	0.0176	0.111	High TINCR Exp
MISP3	19p13.12	6.48	5.52	1.06	1.31	0.97	2.201e-05	0.002308	High TINCR Exp
HOXD13	2q31.1	6.16	5.19	2.95	2.7	0.97	0.0835	0.276	High TINCR Exp
SLC16A11	17p13.1	4.44	3.47	1.8	1.58	0.97	0.006024	0.0573	High TINCR Exp
ZNF14	19p13.11	6.95	5.98	0.93	1.31	0.97	3.34e-06	0.0008587	High TINCR Exp
COL21A1	6p12.1	6.19	5.23	2.49	2.24	0.97	0.0422	0.184	High TINCR Exp
ZNF738	19p12	6.94	5.97	1.2	1.15	0.97	0.0001184	0.00617	High TINCR Exp
BPIFB2	20q11.21	3.04	2.07	4.31	3.69	0.97	0.231	0.484	High TINCR Exp
PCLO	7q21.11	6.73	5.76	1.86	2.61	0.97	0.009606	0.077	High TINCR Exp
ABCA17P	16p13.3	3.12	2.15	2.48	2.25	0.97	0.0416	0.183	High TINCR Exp
MANEAL	1p34.3	7.17	6.2	1.56	1.64	0.97	0.00205	0.0312	High TINCR Exp
CCDC74A	2q21.1	6.22	5.26	1.82	1.56	0.97	0.00692	0.0625	High TINCR Exp
ZNF471	19q13.43	4.64	3.68	1.65	1.65	0.96	0.003318	0.0405	High TINCR Exp
SERPINB11	18q21.33	4.93	3.97	2.36	2.93	0.96	0.0366	0.169	High TINCR Exp
RGMA	15q26.1	9.84	8.88	1.41	1.58	0.96	0.0008446	0.0181	High TINCR Exp
TUBBP5	9q34.3	6.36	5.39	1.61	2	0.96	0.00302	0.0385	High TINCR Exp
COL6A6	3q22.1	4.64	3.68	1.92	1.93	0.96	0.0105	0.0813	High TINCR Exp
EPHA6	3q11.2	2.22	1.26	2.12	1.72	0.96	0.0187	0.114	High TINCR Exp
SEC14L5	16p13.3	4.42	3.46	1.27	1.34	0.96	0.000251	0.009229	High TINCR Exp
TNFRSF13C	22q13.2	3.87	2.91	1.46	1.38	0.96	0.001115	0.022	High TINCR Exp
FZD9	7q11.23	4.97	4.01	1.35	1.44	0.96	0.0005307	0.0139	High TINCR Exp
LANCL3	Xp21.1	5.38	4.42	1.55	1.43	0.96	0.001931	0.0303	High TINCR Exp
STX19	3q11.2	5.67	4.72	1.5	1.66	0.96	0.001566	0.0268	High TINCR Exp
ICAM4	19p13.2	5.64	4.68	2.45	1.98	0.96	0.0401	0.179	High TINCR Exp
GPR160	3q26.2	7.3	6.35	1.6	1.46	0.96	0.002672	0.0361	High TINCR Exp
A2ML1	12p13.31	12.15	11.19	1.71	2.63	0.96	0.005999	0.0572	High TINCR Exp
AMN	14q32.32	5.96	5	1.23	1.71	0.96	0.0002166	0.008611	High TINCR Exp
UGT1A10	2q37.1	4.34	3.38	3.39	3.48	0.96	0.137	0.364	High TINCR Exp
ZNF443	19p13.2	6.2	5.25	1.03	1.06	0.95	1.656e-05	0.002063	High TINCR Exp
GRIN2C	17q25.1	4.35	3.39	1.81	1.55	0.95	0.007128	0.0637	High TINCR Exp
GATM	15q21.1	8.31	7.36	1.79	1.78	0.95	0.006918	0.0625	High TINCR Exp
ZNF420	19q13.12	6.23	5.27	1.11	1.48	0.95	6.179e-05	0.004166	High TINCR Exp
CR2	1q32.2	3.5	2.55	2.99	2.32	0.95	0.0915	0.289	High TINCR Exp
BEX5	Xq22.1	4.73	3.78	1.28	1.94	0.95	0.0003936	0.0115	High TINCR Exp
HOXA9	7p15.2	4.83	3.88	2.52	2.16	0.95	0.0484	0.198	High TINCR Exp
CSTA	3q21.1	13.61	12.66	1.28	1.82	0.95	0.0003899	0.0114	High TINCR Exp
GPAT2	2q11.2	5.54	4.59	2.8	1.83	0.95	0.0714	0.252	High TINCR Exp
FOXRED2	22q12.3	10.29	9.34	1.01	1.12	0.95	1.418e-05	0.001864	High TINCR Exp
BICDL3P		3.04	2.09	1.33	1.35	0.95	0.000506	0.0135	High TINCR Exp
KLB	4p14	3.6	2.66	1.28	1.3	0.95	0.0003318	0.0106	High TINCR Exp
NEUROD2	17q12	1.73	0.78	2.37	1.27	0.95	0.0349	0.165	High TINCR Exp
CYP3A5	7q22.1	5.22	4.27	1.92	1.95	0.95	0.0119	0.0872	High TINCR Exp
NUPR1	16p11.2	10.85	9.91	1.33	1.46	0.95	0.0005126	0.0136	High TINCR Exp
ZNF732	4p16.3	2.55	1.61	2	1.42	0.94	0.0142	0.0975	High TINCR Exp
ARHGEF33	2p22.1	3.56	2.62	2.07	1.72	0.94	0.018	0.111	High TINCR Exp
SLC52A1	17p13.2	7.35	6.41	1.23	1.38	0.94	0.0002219	0.008723	High TINCR Exp
IPW	15q11.2	6.85	5.9	1.23	1.74	0.94	0.000272	0.009544	High TINCR Exp
PCSK9	1p32.3	10.15	9.2	1.6	1.82	0.94	0.003367	0.041	High TINCR Exp
RNF165	18q21.1	6.09	5.15	1.64	1.93	0.94	0.004234	0.0466	High TINCR Exp
PPP1R3E	14q11.2	5.99	5.06	0.78	1.02	0.94	1.82e-07	0.00014	High TINCR Exp
MANSC1	12p13.2	9.49	8.55	1.22	1.46	0.94	0.0002269	0.008754	High TINCR Exp
MTARC1	1q41	7.16	6.22	1.44	1.68	0.94	0.001345	0.0245	High TINCR Exp
H19	11p15.5	13.43	12.49	2.7	2.43	0.94	0.0676	0.243	High TINCR Exp
SLC9A2	2q12.1	5.72	4.78	2.74	2.51	0.94	0.0719	0.253	High TINCR Exp
HHLA2	3q13.13	2.36	1.42	1.96	1.47	0.94	0.0133	0.0938	High TINCR Exp
NKX2-4	20p11.22	1.4	0.47	1.86	1.39	0.94	0.009553	0.0768	High TINCR Exp
TGM7	15q15.2	1.88	0.94	1.77	1.34	0.94	0.006861	0.0623	High TINCR Exp
SYT2	1q32.1	3.88	2.95	1.86	1.48	0.94	0.009877	0.0781	High TINCR Exp
CADM4	19q13.31	10.2	9.26	0.91	1.2	0.93	3.455e-06	0.0008587	High TINCR Exp
TGM3	20p13	8.98	8.05	3.43	4.21	0.93	0.156	0.392	High TINCR Exp
FCER2	19p13.2	2.69	1.75	2.37	1.76	0.93	0.0391	0.176	High TINCR Exp
SAPCD2	9q34.3	10.24	9.31	1	1.18	0.93	1.723e-05	0.0021	High TINCR Exp
C2ORF15	2q11.2	4.93	3.99	1.09	1.24	0.93	5.994e-05	0.004103	High TINCR Exp
IRX6	16q12.2	4.46	3.53	2.88	2.6	0.93	0.0886	0.285	High TINCR Exp
SPTSSB	3q26.1	6.37	5.44	1.8	2.31	0.93	0.00932	0.0756	High TINCR Exp
ZNF675	19p12	7.12	6.19	1.31	1.37	0.93	0.000552	0.0141	High TINCR Exp
SRRM3	7q11.23	8.53	7.6	1.23	1.58	0.93	0.0003114	0.0103	High TINCR Exp
SLC8A2	19q13.32	3.84	2.92	2.02	2.07	0.93	0.0184	0.113	High TINCR Exp
UPB1	22q11.23	3.08	2.16	2.31	1.88	0.93	0.0356	0.167	High TINCR Exp
AMOT	Xq23	7.35	6.42	2.39	2.13	0.93	0.0431	0.186	High TINCR Exp
CPLX3	15q24.1	2.22	1.3	2.22	1.67	0.93	0.0292	0.149	High TINCR Exp
ARMCX6	Xq22.1	7.19	6.26	0.87	1.45	0.93	2.553e-06	0.0007422	High TINCR Exp
LHX9	1q31.3	2.95	2.03	2.12	2.01	0.93	0.0239	0.131	High TINCR Exp
ZNF879	5q35.3	5.56	4.63	1.25	1.43	0.92	0.0003722	0.0112	High TINCR Exp
RDH10	8q21.11	10.78	9.86	1.09	1.09	0.92	6.246e-05	0.004166	High TINCR Exp
ZNF91	19p12	7.46	6.54	1.41	1.38	0.92	0.001278	0.0238	High TINCR Exp
ZAN	7q22.1	3.91	3	2.32	2.1	0.92	0.039	0.176	High TINCR Exp
DCST2	1q21.3	4.21	3.29	1.46	1.43	0.92	0.001805	0.0291	High TINCR Exp
CA11	19q13.33	7.98	7.07	1	1.13	0.92	2.131e-05	0.002274	High TINCR Exp
IGSF9	1q23.2	10.65	9.74	0.78	1.15	0.91	3.17e-07	0.0002117	High TINCR Exp
PPP1R1B	17q12	4.53	3.61	3.53	2.87	0.91	0.167	0.406	High TINCR Exp
CTF1	16p11.2	6.94	6.03	1.2	1.37	0.91	0.0002422	0.009115	High TINCR Exp
TCF15	20p13	3.94	3.03	2.24	1.98	0.91	0.0337	0.162	High TINCR Exp
BMP3	4q21.21	3.22	2.31	2.74	2.39	0.91	0.0789	0.267	High TINCR Exp
LINC01018	5p15.31	3.43	2.52	2.04	1.94	0.91	0.021	0.122	High TINCR Exp
SCUBE3	6p21.3	4.77	3.86	2.82	2.45	0.91	0.0881	0.284	High TINCR Exp
DOC2A	16p11.2	3.57	2.66	2.01	1.7	0.91	0.0187	0.114	High TINCR Exp
COL6A5	3q22.1	3.32	2.41	2.15	1.91	0.91	0.028	0.145	High TINCR Exp
TEX35	1q25.2	1.44	0.53	1.45	0.83	0.91	0.001582	0.0269	High TINCR Exp
HMGN5	Xq21.1	6.46	5.55	1.28	1.45	0.91	0.0005436	0.014	High TINCR Exp
AGAP7P	10q11.22	3.8	2.89	1.75	1.13	0.91	0.007322	0.0644	High TINCR Exp
FAM221A	7p15.3	5.52	4.61	1.48	1.54	0.91	0.002213	0.0326	High TINCR Exp
GGT6	17p13.2	9.29	8.38	1.06	1.86	0.91	8.277e-05	0.005016	High TINCR Exp
CARMIL3	14q11.2	5.47	4.56	1.38	1.56	0.91	0.001197	0.023	High TINCR Exp
SPATA21	1p36.13	1.55	0.65	2.26	1.5	0.91	0.0347	0.164	High TINCR Exp
EPHB6	7q34	8.92	8.01	1.57	1.68	0.9	0.003936	0.0449	High TINCR Exp
IL17RB	3p21.1	5.44	4.53	1.44	1.52	0.9	0.001843	0.0295	High TINCR Exp
AKR1C1	10p15.1	11.42	10.52	2.44	2.55	0.9	0.0546	0.214	High TINCR Exp
PLLP	16q13	7.66	6.75	1.01	1.59	0.9	4.009e-05	0.00323	High TINCR Exp
ZNF540	19q13.13	4.44	3.54	1.27	1.18	0.9	0.0005297	0.0139	High TINCR Exp
AICDA	12p13.31	1.9	1	1.9	1.21	0.9	0.0139	0.096	High TINCR Exp
AADACP1	3q25.1	3.96	3.06	1.93	1.83	0.9	0.0164	0.106	High TINCR Exp
PLAAT1	3q29	4.87	3.97	1.95	2.11	0.9	0.0184	0.113	High TINCR Exp
LINC01341	1q44	2.95	2.05	1.98	1.45	0.9	0.0182	0.112	High TINCR Exp
B3GALT5-AS1	21q22.2	2.44	1.54	2.62	1.88	0.9	0.0691	0.247	High TINCR Exp
MS4A1	11q12.2	5.04	4.14	3.21	2.58	0.9	0.136	0.363	High TINCR Exp
CDKN2C	1p32.3	9.21	8.31	1.3	1.31	0.9	0.0007323	0.0166	High TINCR Exp
GSTM3	1p13.3	9.54	8.65	2.4	2.18	0.9	0.0502	0.203	High TINCR Exp
GPR62	3p21.2	2.48	1.58	1.1	1.15	0.9	0.0001048	0.005694	High TINCR Exp
PDE3B	11p15.2	7.32	6.43	0.98	1.52	0.89	2.8e-05	0.002727	High TINCR Exp
PWARSN	15q11.2	4.81	3.92	0.92	1.51	0.89	1.072e-05	0.001617	High TINCR Exp
EPB41L1	20q11.23	10.79	9.9	0.8	1.29	0.89	9.88e-07	0.0004505	High TINCR Exp
PTN	7q33	7.97	7.08	2.35	2.29	0.89	0.0477	0.198	High TINCR Exp
SLC47A1	17p11.2	6.43	5.54	1.68	1.73	0.89	0.00731	0.0644	High TINCR Exp
TENM1	Xq25	4.22	3.33	3.04	2.32	0.89	0.119	0.338	High TINCR Exp
RIMS2	8q22.3	5.88	4.99	1.87	2.1	0.89	0.0151	0.101	High TINCR Exp
SLC26A5	7q22.1	1.78	0.89	1.69	1.35	0.89	0.007127	0.0637	High TINCR Exp
LIPE	19q13.2	7.38	6.5	1.32	1.34	0.89	0.000927	0.0194	High TINCR Exp
CLDN7	17p13.1	11.02	10.13	1.41	1.68	0.89	0.001861	0.0297	High TINCR Exp
CYP2F1	19q13.2	1.93	1.04	1.57	1.65	0.89	0.00453	0.0483	High TINCR Exp
CLEC2A	12p13.31	1.41	0.53	2.29	1.32	0.89	0.0407	0.18	High TINCR Exp
ZNF100	19p13.1	6.88	5.99	0.99	1.13	0.89	3.02e-05	0.002832	High TINCR Exp
M1AP	2p13.1	4.12	3.23	2.74	2.49	0.88	0.0883	0.284	High TINCR Exp
TCEAL2	Xq22.1	3.23	2.34	2	1.71	0.88	0.0219	0.125	High TINCR Exp
PDE4C	19p13.11	3.98	3.1	1.45	1.54	0.88	0.002357	0.0338	High TINCR Exp
ALDH5A1	6p22.3	8.75	7.86	1.13	1.43	0.88	0.0001966	0.008092	High TINCR Exp
HKDC1	10q22.1	5.31	4.43	2.87	2.33	0.88	0.103	0.309	High TINCR Exp
TOX3	16q12.1	2.46	1.58	2.02	2.07	0.88	0.0246	0.134	High TINCR Exp
IGF2BP1	17q21.32	6.15	5.27	3.06	3.14	0.88	0.13	0.355	High TINCR Exp
NXPH4	12q13.3	9.37	8.49	1.35	1.57	0.88	0.001316	0.0243	High TINCR Exp
OTOP3	17q25.1	5.02	4.14	3.07	3.09	0.88	0.131	0.356	High TINCR Exp
INSYN1	15q24.1	5.45	4.57	1.99	1.76	0.88	0.0226	0.127	High TINCR Exp
PLEKHG4	16q22.1	9.17	8.29	1.3	1.58	0.88	0.0009664	0.0199	High TINCR Exp
GRK7	3q23	2.85	1.98	1.66	1.29	0.88	0.00689	0.0624	High TINCR Exp
IQCN	19p13.11	5.16	4.28	1.33	1.58	0.88	0.001225	0.0233	High TINCR Exp
PHYHIP	8p21.3	5.64	4.77	2.36	1.45	0.87	0.0497	0.201	High TINCR Exp
GOLGA8G	15q13.1	1.65	0.77	1.73	1.14	0.87	0.009126	0.0746	High TINCR Exp
POU4F1	13q31.1	3.36	2.48	2.62	2.33	0.87	0.0787	0.266	High TINCR Exp
IL20RA	6q23.3	8.4	7.53	1.35	1.53	0.87	0.00137	0.0248	High TINCR Exp
PRICKLE4	6p21.1	5.72	4.85	1.19	1.38	0.87	0.0003888	0.0114	High TINCR Exp
GPR83	11q21	2.66	1.79	1.47	1.2	0.87	0.002846	0.0373	High TINCR Exp
CNGB3	8q21.3	3.59	2.72	1.22	1.62	0.87	0.0005854	0.0146	High TINCR Exp
ANKRD65	1p36.33	8.67	7.8	1.11	1.52	0.87	0.0001968	0.008092	High TINCR Exp
MUC21	6p21.33	5.64	4.77	3.37	3.92	0.87	0.177	0.417	High TINCR Exp
BPIFB1	20q11.21	4.43	3.56	4.83	4.39	0.87	0.336	0.589	High TINCR Exp
TMEM35A	Xq22.1	3.5	2.63	2.28	1.67	0.87	0.045	0.191	High TINCR Exp
IKZF2	2q34	8.74	7.87	1.26	1.36	0.87	0.0007209	0.0165	High TINCR Exp
CPNE6	14q11.2	1.51	0.65	1.55	1.17	0.87	0.004556	0.0484	High TINCR Exp
GATA5	20q13.33	1.92	1.06	2.3	1.48	0.87	0.0471	0.196	High TINCR Exp
GPC2	7q22.1	5.41	4.55	1.31	1.5	0.87	0.001163	0.0225	High TINCR Exp
NRXN3	14q24.3-q31.1	4.61	3.74	1.81	2.12	0.87	0.0148	0.1	High TINCR Exp
SLC16A8	22q13.1	3.88	3.01	1.78	1.71	0.87	0.0126	0.0904	High TINCR Exp
CASKIN1	16p13.3	3.91	3.05	1.63	1.7	0.87	0.007106	0.0637	High TINCR Exp
ZNF137P	19q13.41	4.37	3.51	1.24	1.28	0.86	0.0006416	0.0153	High TINCR Exp
CYP2C19	10q23.33	2.61	1.74	1.52	1.7	0.86	0.004386	0.0474	High TINCR Exp
ONECUT3	19p13.3	1.13	0.27	1.66	0.7	0.86	0.007128	0.0637	High TINCR Exp
MYLIP	6p22.3	9.36	8.49	1.36	1.17	0.86	0.001517	0.0263	High TINCR Exp
ZNF254	19p13	7.3	6.44	1.07	1.38	0.86	0.0001419	0.006841	High TINCR Exp
AMIGO1	1p13.3	5.66	4.79	1.41	1.44	0.86	0.002248	0.033	High TINCR Exp
FAM238C	10p12.1	3.11	2.25	1.62	1.58	0.86	0.007009	0.0632	High TINCR Exp
B4GALNT4	11p15.5	6.66	5.8	2.44	2.42	0.86	0.0652	0.238	High TINCR Exp
ZNF525	19q13.42	7.44	6.58	1.07	1.62	0.86	0.0001635	0.007287	High TINCR Exp
DANCR	4q12	9.68	8.83	0.84	1.17	0.86	3.947e-06	0.0009315	High TINCR Exp
HBG2	11p15.4	1.48	0.62	1.99	1.06	0.86	0.0235	0.13	High TINCR Exp
ESPNL	2q37.3	4.87	4.01	2.08	2.04	0.86	0.0327	0.159	High TINCR Exp
KRT9	17q21.2	6.17	5.31	2.25	1.83	0.86	0.0461	0.194	High TINCR Exp
TMEM116	12q24.13	7.45	6.6	1.24	1.31	0.85	0.0007181	0.0165	High TINCR Exp
FAM222A	12q24.11	7.01	6.16	1.25	1.26	0.85	0.0007871	0.0173	High TINCR Exp
FOXD3	1p31.3	3.72	2.87	1.56	1.87	0.85	0.006091	0.0577	High TINCR Exp
HPGD	4q34.1	7.58	6.73	1.82	1.92	0.85	0.0164	0.106	High TINCR Exp
NKAIN2	6q22.31	4.25	3.39	1.9	2.21	0.85	0.0221	0.126	High TINCR Exp
TPPP	5p15.33	8.99	8.14	1.66	1.48	0.85	0.008603	0.0717	High TINCR Exp
SYCE2	19p13.13	3.81	2.96	1.81	1.68	0.85	0.0157	0.104	High TINCR Exp
SCN2A	2q24.3	3.98	3.13	2.74	2.49	0.85	0.102	0.307	High TINCR Exp
TCEA3	1p36.12	9.16	8.31	1.2	1.51	0.85	0.0006155	0.015	High TINCR Exp
RSPH14	22q11.22-q11.23	2.74	1.9	1.31	1.4	0.85	0.001415	0.0253	High TINCR Exp
B3GALT5	21q22.2	2.93	2.08	2.65	2.03	0.84	0.0909	0.288	High TINCR Exp
WDR49	3q26.1	2.41	1.57	1.85	1.94	0.84	0.0198	0.118	High TINCR Exp
MTMR8	Xq11.2	3.5	2.66	1.57	1.54	0.84	0.006566	0.0606	High TINCR Exp
MSLN	16p13.3	7.54	6.7	3.45	3.27	0.84	0.196	0.444	High TINCR Exp
LDHC	11p15.1	2.85	2.01	2.03	2.04	0.84	0.0326	0.158	High TINCR Exp
KRT7	12q13.13	8.83	7.99	2.16	2.67	0.84	0.0458	0.193	High TINCR Exp
TAS1R1	1p36.31	2.81	1.97	1.82	1.62	0.84	0.0172	0.109	High TINCR Exp
PON3	7q21.3	4.78	3.94	2.38	2.34	0.84	0.0658	0.239	High TINCR Exp
CCN3	8q24.12	7.4	6.56	1.44	1.51	0.84	0.003513	0.042	High TINCR Exp
ZDHHC2	8p22	8.08	7.24	1.35	1.78	0.84	0.002213	0.0326	High TINCR Exp
STEAP1B	7p15.3	6.87	6.03	1.48	1.73	0.84	0.004701	0.0493	High TINCR Exp
DNAJB13	11q13.4	1.99	1.15	2.01	1.49	0.84	0.0294	0.149	High TINCR Exp
PRAME	22q11.22	6.18	5.34	3.67	3.86	0.84	0.228	0.48	High TINCR Exp
BHMT	5q14.1	2.46	1.63	1.75	1.64	0.84	0.014	0.0966	High TINCR Exp
MAOA	Xp11.3	10.73	9.89	1.42	1.56	0.84	0.003316	0.0405	High TINCR Exp
HPN	19q13.11	3.22	2.39	2.51	1.98	0.84	0.078	0.265	High TINCR Exp
ATP10B	5q34	8.03	7.19	1.88	2.22	0.83	0.0233	0.13	High TINCR Exp
VTCN1	1p13.1-p12	5.4	4.56	2.67	2.82	0.83	0.102	0.308	High TINCR Exp
LUZP2	11p14.3	3.54	2.71	2.52	1.97	0.83	0.0794	0.268	High TINCR Exp
FAM117B	2q33.2	9.51	8.68	0.97	1.01	0.83	4.967e-05	0.003716	High TINCR Exp
PRSS36	16p11.2	6.01	5.18	1.37	1.05	0.83	0.002269	0.033	High TINCR Exp
NKX2-2	20p11.22	2.2	1.37	2.76	2.2	0.83	0.109	0.319	High TINCR Exp
NEIL1	15q24.2	5.57	4.74	1.07	1.26	0.83	0.0001944	0.008075	High TINCR Exp
TGM6	20p13	2.17	1.34	1.86	1.78	0.83	0.0212	0.123	High TINCR Exp
EPCAM	2p21	10.36	9.53	1.44	1.85	0.83	0.00421	0.0465	High TINCR Exp
EFHC2	Xp11.3	4.13	3.3	1.61	1.74	0.83	0.009185	0.0749	High TINCR Exp
CFTR	7q31.2	3.06	2.23	1.98	2.2	0.83	0.0311	0.155	High TINCR Exp
FAM83C	20q11.22	10.15	9.32	1.66	2.25	0.83	0.0126	0.0905	High TINCR Exp
ZNF570	19q13.12	5.16	4.34	1.08	1.36	0.83	0.0002569	0.009315	High TINCR Exp
MFSD4A-AS1	1q32.1	2.57	1.75	1.88	1.71	0.83	0.0226	0.127	High TINCR Exp
HOXA7	7p15.2	6.68	5.86	2.56	2.62	0.83	0.091	0.289	High TINCR Exp
TRPM5	11p15.5	1.68	0.86	1.96	1.3	0.83	0.0273	0.143	High TINCR Exp
UGT8	4q26	5.44	4.61	2.87	2.87	0.83	0.13	0.355	High TINCR Exp
NLRP11	19q13.43	1.59	0.77	1.5	1.21	0.82	0.005216	0.0525	High TINCR Exp
ANKRD34B	5q14.1	2.64	1.82	2.25	1.98	0.82	0.0546	0.214	High TINCR Exp
ZNF607	19q13.1	6.97	6.14	1.1	1.29	0.82	0.0003058	0.0103	High TINCR Exp
ZNF334	20q13.12	4.26	3.44	1.9	1.74	0.82	0.0246	0.134	High TINCR Exp
TAC3	12q13.3	1.48	0.65	1.88	1.17	0.82	0.0219	0.125	High TINCR Exp
RAB11FIP1	8p11.23	11.28	10.46	1.09	1.22	0.82	0.0002635	0.009422	High TINCR Exp
ABCC5	3q27.1	11.7	10.88	1.04	1.29	0.82	0.0001606	0.007278	High TINCR Exp
MUC2	11p15.5	3.18	2.36	2.63	2.38	0.82	0.0994	0.303	High TINCR Exp
ZNF493	19p12	5.7	4.88	1.34	1.35	0.82	0.002261	0.033	High TINCR Exp
TGFBR3	1p22.1	8.08	7.26	1.58	1.47	0.82	0.008178	0.0692	High TINCR Exp
TEX15	8p12	2.61	1.79	2.76	2.45	0.82	0.117	0.333	High TINCR Exp
RYR2	1q43	4.9	4.08	2.22	2.08	0.82	0.0541	0.212	High TINCR Exp
AMY2B	1p21.1	5.37	4.55	1.62	1.63	0.82	0.009958	0.0785	High TINCR Exp
SPIRE2	16q24.3	6.91	6.09	1.41	1.53	0.82	0.003665	0.0433	High TINCR Exp
PRR15	7p14.3	5.46	4.64	1.7	1.92	0.82	0.0147	0.0995	High TINCR Exp
PLEKHG6	12p13.31	8.93	8.11	1.34	1.94	0.82	0.002748	0.0365	High TINCR Exp
RHBDL1	16p13.3	5.8	4.98	1.57	1.58	0.82	0.008119	0.069	High TINCR Exp
SLC5A12	11p14.2	4.61	3.8	1.78	2.23	0.82	0.0198	0.118	High TINCR Exp
TFR2	7q22.1	5.53	4.71	1.02	1.54	0.82	0.0001604	0.007278	High TINCR Exp
RIBC1	Xp11.22	4.49	3.67	0.81	1.02	0.82	4.611e-06	0.001016	High TINCR Exp
KRTAP5-9	11q13.4	2.48	1.66	1.85	1.4	0.82	0.0219	0.125	High TINCR Exp
LTF	3p21.31	7.32	6.51	4.11	3.92	0.82	0.29	0.545	High TINCR Exp
ZNF571	19q13.12	5.78	4.97	1.02	1.16	0.82	0.000134	0.006645	High TINCR Exp
ZNF750	17q25.3	11.19	10.37	1.16	1.7	0.81	0.0007619	0.0171	High TINCR Exp
PRSS27	16p13.3	8.81	8	1.79	2.3	0.81	0.0212	0.123	High TINCR Exp
RAB26	16p13.3	5.25	4.43	1.5	1.57	0.81	0.006169	0.0581	High TINCR Exp
NDRG2	14q11.2	10.9	10.09	1.1	1.22	0.81	0.0003504	0.0109	High TINCR Exp
GSTM2P1	6q21	2.92	2.11	2.18	1.72	0.81	0.0501	0.202	High TINCR Exp
PCSK2	20p12.1	1.94	1.13	2.66	1.64	0.81	0.103	0.31	High TINCR Exp
KRT85	12q13.13	1.83	1.02	1.61	1.32	0.81	0.009627	0.077	High TINCR Exp
BCL2	18q21.33	8.04	7.23	1.25	1.42	0.81	0.001353	0.0246	High TINCR Exp
AGAP11	10q23.2	5.21	4.4	1.42	1.34	0.81	0.003914	0.0449	High TINCR Exp
MGST1	12p12.3	8.03	7.22	3.38	3.33	0.81	0.205	0.455	High TINCR Exp
PEG10	7q21.3	7.03	6.23	2.52	2.72	0.81	0.0939	0.294	High TINCR Exp
NAALADL2	3q26.31	5.15	4.34	2.07	1.85	0.81	0.0416	0.183	High TINCR Exp
DNASE1L2	16p13.3	4.09	3.29	2.03	1.54	0.81	0.0369	0.17	High TINCR Exp
TUBB7P	4q35.2	2.43	1.62	1.3	1.07	0.81	0.001824	0.0293	High TINCR Exp
CECR2	22q11.1-q11.21	5.45	4.64	2.23	2.16	0.81	0.0588	0.223	High TINCR Exp
ETNK2	1q32.1	9.17	8.36	1.57	1.48	0.81	0.008876	0.0733	High TINCR Exp
HS3ST2	16p12.2	4	3.2	2.11	1.71	0.81	0.0447	0.19	High TINCR Exp
STAR	8p11.23	6.01	5.2	1.29	1.8	0.81	0.002209	0.0326	High TINCR Exp
FUZ	19q13.33	7.58	6.77	0.72	1.26	0.81	9.33e-07	0.0004505	High TINCR Exp
SMCP	1q21.3	1.7	0.9	2.23	1.5	0.81	0.0558	0.216	High TINCR Exp
ADAMTS17	15q26.3	6.78	5.97	1.06	1.32	0.81	0.0002644	0.009422	High TINCR Exp
ZNF280A	22q11.22	1.98	1.17	2.18	1.69	0.8	0.0526	0.208	High TINCR Exp
PAXIP1-DT	7q36.2	7.29	6.48	0.83	0.98	0.8	8.761e-06	0.001429	High TINCR Exp
DDX3Y	Yq11.221	7.63	6.83	3.49	4	0.8	0.227	0.48	High TINCR Exp
CIART	1q21.2	7.1	6.3	1.35	1.63	0.8	0.003212	0.0398	High TINCR Exp
C9ORF24	9p13.3	2.95	2.15	1.36	1.36	0.8	0.003149	0.0394	High TINCR Exp
GPNMB	7p15.3	14.19	13.39	0.99	1.5	0.8	0.0001386	0.006763	High TINCR Exp
REEP1	2p11.2	6.41	5.61	2.02	1.97	0.8	0.0394	0.177	High TINCR Exp
REM2	14q11.2	3.79	2.99	1.08	1.11	0.8	0.0003273	0.0105	High TINCR Exp
C15ORF62	15q15.1	7	6.2	1.25	1.47	0.8	0.001604	0.0272	High TINCR Exp
HRK	12q24.22	2.52	1.72	1.61	1.37	0.8	0.0107	0.0822	High TINCR Exp
CHRM3	1q43	5.42	4.62	2.77	2.78	0.8	0.128	0.352	High TINCR Exp
PXYLP1	3q23	8.4	7.6	1.08	1.39	0.8	0.0003632	0.011	High TINCR Exp
NOS1AP	1q23.3	6.04	5.25	1.12	1.51	0.8	0.0005758	0.0144	High TINCR Exp
PCSK4	19p13.3	5.02	4.23	1.49	1.44	0.8	0.006596	0.0607	High TINCR Exp
PRIMA1	14q32.12	6.94	6.15	2.18	2.12	0.8	0.0555	0.216	High TINCR Exp
CSPG5	3p21.31	4.92	4.12	0.99	1.41	0.8	0.0001392	0.006763	High TINCR Exp
LINC02800	1p36.11	1.47	0.67	0.93	0.76	0.8	5.007e-05	0.003716	High TINCR Exp
FETUB	3q27.3	5.04	4.25	3.08	2.94	0.8	0.171	0.411	High TINCR Exp
TMPRSS11D	4q13.2	10.53	9.74	1.8	2.71	0.79	0.0268	0.141	High TINCR Exp
SBSPON	8q21.11	5.59	4.8	2.04	1.73	0.79	0.0415	0.182	High TINCR Exp
SLC26A9	1q32.1	6.53	5.73	2.24	2.42	0.79	0.065	0.237	High TINCR Exp
BCL11A	2p16.1	9.39	8.59	0.99	1.08	0.79	0.0001348	0.006645	High TINCR Exp
DMRTA1	9p21.3	5.34	4.55	2	2.25	0.79	0.0405	0.179	High TINCR Exp
KLHDC9	1q23.3	4.45	3.66	1.23	1.69	0.79	0.001662	0.0277	High TINCR Exp
BPIFA1	20q11.21	2.46	1.67	3.34	3.06	0.79	0.207	0.458	High TINCR Exp
PIR	Xp22.2	9.35	8.56	0.85	1.25	0.79	2.036e-05	0.002237	High TINCR Exp
C1ORF115	1q41	8.17	7.38	0.95	1.37	0.79	9.321e-05	0.005296	High TINCR Exp
MIR99AHG	21q21.1	3.98	3.19	1.76	1.56	0.79	0.0202	0.119	High TINCR Exp
MKRN3	15q11.2	6.11	5.32	1.77	1.87	0.79	0.0216	0.124	High TINCR Exp
RPP25	15q24.2	9.33	8.54	0.93	1.15	0.79	6.273e-05	0.004166	High TINCR Exp
CENPV	17p11.2	6.16	5.37	1.48	1.62	0.79	0.007055	0.0634	High TINCR Exp
PIK3R3	1p34.1	9.59	8.8	1.1	1.12	0.79	0.0004821	0.0131	High TINCR Exp
SPINK5	5q32	11.37	10.58	1.51	2.45	0.79	0.0103	0.0802	High TINCR Exp
SLC29A2	11q13.2	7.59	6.8	1	1.77	0.79	0.0002328	0.00893	High TINCR Exp
ZFP14	19q13.12	6.68	5.89	0.84	1.13	0.79	1.624e-05	0.002049	High TINCR Exp
KRT33A	17q21.2	2.29	1.51	1.46	1.32	0.79	0.006048	0.0574	High TINCR Exp
CCDC74B	2q21.1	4.8	4.01	1.68	1.57	0.79	0.0157	0.103	High TINCR Exp
FAM83D	20q11.23	10.67	9.88	0.84	0.92	0.79	1.386e-05	0.001864	High TINCR Exp
ZNF606	19q13.43	7.15	6.36	1.2	1.39	0.79	0.001255	0.0236	High TINCR Exp
APC2	19p13.3	5.08	4.29	1.34	1.61	0.79	0.003431	0.0415	High TINCR Exp
LINC00626	1q24.2	2.2	1.42	2.1	1.75	0.79	0.0496	0.201	High TINCR Exp
ZNF681	19p12	5.48	4.7	1.91	1.73	0.79	0.0323	0.158	High TINCR Exp
ERBB3	12q13.2	11.22	10.43	0.76	0.96	0.79	3.386e-06	0.0008587	High TINCR Exp
PTPRH	19q13.42	7.28	6.5	1.86	1.8	0.78	0.0289	0.148	High TINCR Exp
ACVR2B-AS1	3p22.2	4.17	3.38	0.97	1.19	0.78	0.0001191	0.006191	High TINCR Exp
SULT1C2	2q12.3	2.31	1.53	1.86	1.43	0.78	0.0276	0.144	High TINCR Exp
TET1	10q21.3	5.98	5.2	1.6	1.35	0.78	0.0116	0.0862	High TINCR Exp
OTX2	14q22.3	1.43	0.64	2.2	1.28	0.78	0.059	0.224	High TINCR Exp
C20ORF204	20q13.33	4.42	3.64	1.41	1.37	0.78	0.005119	0.052	High TINCR Exp
UTY	Yq11.221	6.05	5.27	3.25	3.45	0.78	0.204	0.454	High TINCR Exp
CELSR3	3p21.31	8.14	7.36	1.59	1.56	0.78	0.0123	0.0893	High TINCR Exp
GPR37L1	1q32.1	3.68	2.91	1.46	1.32	0.78	0.006704	0.0614	High TINCR Exp
CTXN1	19p13.2	6.6	5.82	1.41	1.41	0.78	0.005229	0.0526	High TINCR Exp
ZNF257	19p12	2.87	2.09	1.95	1.33	0.78	0.036	0.168	High TINCR Exp
GPR143	Xp22.2	5.77	4.99	1.9	1.76	0.78	0.0337	0.162	High TINCR Exp
HORMAD1	1q21.3	5.19	4.42	2.63	3.22	0.78	0.125	0.347	High TINCR Exp
PTGER1	19p13.1	2.27	1.49	1.64	1.39	0.78	0.0146	0.0992	High TINCR Exp
KLHDC7B	22q13.33	8.63	7.86	2.14	2.21	0.77	0.0594	0.225	High TINCR Exp
ZNF813	19q13.42	5.28	4.5	1.83	1.75	0.77	0.0286	0.147	High TINCR Exp
C11ORF16	11p15.4	2.1	1.33	1.96	1.79	0.77	0.0392	0.177	High TINCR Exp
DUSP5P1	1q42.13	3.84	3.07	1.74	1.49	0.77	0.0211	0.122	High TINCR Exp
C12ORF56	12q14.2	6.36	5.58	1.44	1.58	0.77	0.006833	0.0622	High TINCR Exp
CCDC78	16p13.3	4.65	3.88	1.28	1.68	0.77	0.00292	0.0376	High TINCR Exp
PLAG1	8q12.1	7.14	6.37	1.75	1.78	0.77	0.023	0.129	High TINCR Exp
GNB3	12p13.31	3.94	3.17	1.08	1.36	0.77	0.000567	0.0143	High TINCR Exp
GDPD2	Xq13.1	6.68	5.91	2.66	2.95	0.77	0.129	0.353	High TINCR Exp
KLHL23	2q31.1	5.87	5.1	1.64	1.84	0.77	0.0164	0.106	High TINCR Exp
GCNT3	15q22.2	6.99	6.23	2.43	2.28	0.77	0.0955	0.296	High TINCR Exp
CCL19	9p13.3	7.07	6.3	2.75	2.51	0.77	0.139	0.367	High TINCR Exp
RND2	17q21.31	5.25	4.48	1.58	1.85	0.77	0.0138	0.0956	High TINCR Exp
RCOR2	11q13.1	6.32	5.55	1.88	1.67	0.77	0.0335	0.161	High TINCR Exp
HAAO	2p21	5.95	5.18	1.48	1.45	0.77	0.008303	0.0698	High TINCR Exp
ANKRD35	1q21.1	7.94	7.17	1.48	1.85	0.76	0.00936	0.0759	High TINCR Exp
C22ORF31	22q12.1	2.29	1.53	1.27	1.14	0.76	0.002465	0.0348	High TINCR Exp
ACRBP	12p13.31	4.38	3.61	1.09	1.04	0.76	0.0006174	0.015	High TINCR Exp
LMAN1L	15q24.1	1.66	0.9	2.28	1.53	0.76	0.0766	0.262	High TINCR Exp
POU2AF1	11q23.1	7.85	7.09	2.35	2.07	0.76	0.0878	0.283	High TINCR Exp
SOX13	1q32.1	9.92	9.16	0.83	1.02	0.76	2.224e-05	0.002312	High TINCR Exp
REN	1q32.1	1.87	1.11	1.27	1.26	0.76	0.00271	0.0363	High TINCR Exp
KRT32	17q21.2	2.75	1.99	1.45	1.52	0.76	0.007942	0.0681	High TINCR Exp
ZNF566	19q13.12	6.86	6.1	0.62	1.01	0.76	1.62e-07	0.0001306	High TINCR Exp
DUOXA2	15q21.1	7.57	6.81	1.51	1.64	0.76	0.011	0.0832	High TINCR Exp
LRRC37A4P	17q21.31	7.37	6.61	1.42	1.36	0.76	0.006845	0.0622	High TINCR Exp
CACNA2D3	3p21.1-p14.3	6	5.24	1.41	1.53	0.76	0.006606	0.0608	High TINCR Exp
SLC18A3	10q11.23	2.03	1.28	2.84	2.08	0.76	0.155	0.389	High TINCR Exp
SCNN1A	12p13	10.68	9.93	1.34	1.85	0.76	0.005068	0.0517	High TINCR Exp
SLC12A6	15q14	10.74	9.98	0.97	1.02	0.76	0.0001703	0.007458	High TINCR Exp
HOXA6	7p15.2	2.99	2.23	1.39	1.33	0.76	0.005645	0.0549	High TINCR Exp
FA2H	16q23.1	6.19	5.43	1.84	1.98	0.76	0.0341	0.163	High TINCR Exp
CLCA4	1p22.3	7.81	7.06	2.86	2.79	0.76	0.162	0.398	High TINCR Exp
ZNF506	19p13.11	7.62	6.87	1.03	1.24	0.76	0.0003871	0.0114	High TINCR Exp
ZNF808	19q13.41	7.14	6.38	1.04	1.25	0.76	0.0004588	0.0127	High TINCR Exp
PGLYRP3	1q21.3	7.97	7.21	1.44	2.11	0.75	0.009105	0.0745	High TINCR Exp
MUC5B	11p15.5	5.32	4.57	4.38	4.09	0.75	0.358	0.608	High TINCR Exp
ZNF577	19q13.41	6.11	5.35	0.93	1.15	0.75	0.0001277	0.006466	High TINCR Exp
ACE2	Xp22.2	6.8	6.05	1.78	1.73	0.75	0.0283	0.146	High TINCR Exp
IGFALS	16p13.3	2.16	1.4	0.95	1.24	0.75	0.0001584	0.007278	High TINCR Exp
KRT8	12q13.13	11.93	11.18	2.37	2.57	0.75	0.0976	0.299	High TINCR Exp
SMIM10L2B	Xq26.3	5.25	4.5	1.25	1.17	0.75	0.002508	0.035	High TINCR Exp
ZNF280B	22q11.22	3.71	2.96	2.04	1.73	0.75	0.0526	0.209	High TINCR Exp
ZNF682	19p12	4.23	3.47	1.74	1.46	0.75	0.0248	0.135	High TINCR Exp
ZNF43	19p12	5.92	5.17	1.62	1.35	0.75	0.0168	0.107	High TINCR Exp
ENTREP2		3.49	2.74	1.9	1.8	0.75	0.0397	0.178	High TINCR Exp
RMI2	16p13.13	9.35	8.6	1.14	1	0.75	0.001155	0.0224	High TINCR Exp
ZNF595	4p16.3	6.94	6.19	0.96	1.2	0.75	0.0001944	0.008075	High TINCR Exp
STRC	15q15.3	3.16	2.41	1.56	1.39	0.75	0.0135	0.0943	High TINCR Exp
EFS	14q11.2	10.65	9.9	0.58	0.87	0.75	4.99e-08	6.148e-05	High TINCR Exp
CBS	21q22.3	8.47	7.72	1.36	1.98	0.75	0.006706	0.0614	High TINCR Exp
DEUP1	11q21	1.93	1.18	1.66	1.43	0.75	0.0199	0.118	High TINCR Exp
GATA4	8p23.1	2.7	1.95	3	2.63	0.75	0.185	0.427	High TINCR Exp
SERPINB10	18q21.3	2.73	1.98	1.88	1.77	0.75	0.0385	0.175	High TINCR Exp
MLF1	3q25.32	9.22	8.47	1.68	1.88	0.75	0.0229	0.128	High TINCR Exp
FGF17	8p21.3	1.84	1.09	1.54	1.25	0.75	0.0126	0.0904	High TINCR Exp
SLC15A2	3q13.33	8.12	7.38	1.2	1.34	0.75	0.002133	0.032	High TINCR Exp
FRAT2	10q24.1	9.15	8.4	1.02	0.84	0.75	0.0003569	0.011	High TINCR Exp
SLC1A2	11p13	4.06	3.31	1.85	1.68	0.75	0.0363	0.168	High TINCR Exp
HID1	17q25.1	7.63	6.88	1.23	1.48	0.75	0.002599	0.0356	High TINCR Exp
ADORA2A-AS1	22q11.23	2.39	1.65	1.75	1.54	0.75	0.027	0.141	High TINCR Exp
PCDH19	Xq22.1	5.69	4.94	2.75	2.75	0.74	0.153	0.387	High TINCR Exp
VPREB3	22q11.23	3.45	2.71	2.25	1.65	0.74	0.0801	0.27	High TINCR Exp
FAM184B	4p15.32-p15.31	3.13	2.39	2.19	2.13	0.74	0.0761	0.262	High TINCR Exp
CLDN4	7q11.23	12.12	11.38	1.29	1.68	0.74	0.004449	0.0479	High TINCR Exp
ZNF708	19p12	6.44	5.7	1.11	1.13	0.74	0.0009953	0.0204	High TINCR Exp
ZNF519	18p11.21	5.47	4.73	1.04	1.12	0.74	0.0005265	0.0138	High TINCR Exp
DSG4	18q12.1	2.91	2.18	2.06	1.8	0.74	0.0599	0.226	High TINCR Exp
TMPRSS11E	4q13.2	9.12	8.38	2.41	2.77	0.74	0.11	0.32	High TINCR Exp
STRA8	7q33	1.41	0.68	1.98	1.39	0.74	0.0497	0.201	High TINCR Exp
ZNF287	17p11.2	6.3	5.57	0.98	1.38	0.74	0.0003389	0.0107	High TINCR Exp
GRHL1	2p25.1	10.78	10.04	0.91	1.52	0.74	0.0001483	0.007035	High TINCR Exp
TNFRSF13B	17p11.2	3.07	2.33	2.41	1.81	0.74	0.104	0.311	High TINCR Exp
KRTCAP3	2p23.3	8.42	7.68	2.06	2.11	0.74	0.0623	0.231	High TINCR Exp
MYO1H	12q24.11	3.54	2.81	1.61	1.65	0.74	0.019	0.115	High TINCR Exp
ADAD2	16q24.1	3.12	2.39	1.12	1.32	0.74	0.001289	0.0239	High TINCR Exp
PKDREJ	22q13.31	4	3.27	1.17	1.2	0.73	0.001771	0.0287	High TINCR Exp
KASH5	19q13.33	1.68	0.94	2.06	1.73	0.73	0.0612	0.228	High TINCR Exp
HSD11B1L	19p13.3	6.72	5.98	1.26	1.25	0.73	0.003489	0.0419	High TINCR Exp
CYP2C9	10q23.33	2.73	2	1.65	1.81	0.73	0.0224	0.127	High TINCR Exp
MAP2K6	17q24.3	6.12	5.39	1.23	1.31	0.73	0.002863	0.0373	High TINCR Exp
ZNF93	19p12	5.04	4.3	1.56	1.48	0.73	0.0161	0.105	High TINCR Exp
NLRP7	19q13.42	5.06	4.33	2.55	2.33	0.73	0.128	0.352	High TINCR Exp
NMUR2	5q33.1	1.71	0.98	2.21	1.45	0.73	0.0789	0.267	High TINCR Exp
SLC6A10P	16p11.2	5.8	5.07	1.92	1.84	0.73	0.0475	0.197	High TINCR Exp
NMNAT3	3q23	7.64	6.91	1.43	1.51	0.73	0.009669	0.0773	High TINCR Exp
MPP4	2q33.1	2.98	2.25	1.76	1.43	0.73	0.0302	0.152	High TINCR Exp
ZNF433	19p13.2	5.57	4.84	1.33	1.61	0.73	0.005809	0.056	High TINCR Exp
PLEKHA7	11p15	8.72	7.99	0.86	1.29	0.73	7.78e-05	0.004802	High TINCR Exp
OGDHL	10q11.23	5.23	4.5	2.6	2.43	0.73	0.138	0.366	High TINCR Exp
AMH	19p13.3	3.32	2.59	1.92	1.82	0.73	0.0481	0.198	High TINCR Exp
KEL	7q34	2.93	2.2	2.21	2.14	0.73	0.0843	0.277	High TINCR Exp
SMIM45	22q13.2	2.5	1.78	1.22	1.25	0.73	0.002866	0.0373	High TINCR Exp
SALL3	18q23	2.07	1.34	2.55	2.22	0.73	0.131	0.355	High TINCR Exp
SLC30A10	1q41	1.91	1.18	1.77	1.35	0.73	0.0315	0.156	High TINCR Exp
TMSB4Y	Yq11.221	3.28	2.56	2.56	2.2	0.73	0.132	0.357	High TINCR Exp
PAX6	11p13	6.4	5.67	1.34	1.49	0.73	0.0064	0.0596	High TINCR Exp
KRT78	12q13.13	8.28	7.55	2.5	2.97	0.73	0.129	0.353	High TINCR Exp
PARD6A	16q22.1	5.65	4.93	1.13	1.24	0.73	0.001558	0.0267	High TINCR Exp
KCNJ11	11p15.1	5.14	4.42	1.75	1.93	0.72	0.0333	0.161	High TINCR Exp
POU2AF3		4.93	4.21	1.82	1.93	0.72	0.0402	0.179	High TINCR Exp
H2BC17	6p22.1	2.92	2.2	1.61	1.19	0.72	0.0198	0.118	High TINCR Exp
NR2F1	5q15	6.38	5.66	1.22	1.45	0.72	0.003206	0.0398	High TINCR Exp
SLC5A11	16p12.1	2.03	1.3	1.77	1.52	0.72	0.0331	0.16	High TINCR Exp
GCK	7p13	3.17	2.45	1.74	1.75	0.72	0.0314	0.155	High TINCR Exp
PTPN13	4q21.3	11.54	10.82	0.94	1.09	0.72	0.0002242	0.008744	High TINCR Exp
TNFRSF18	1p36.33	8.7	7.98	0.95	1.53	0.72	0.0003431	0.0108	High TINCR Exp
MOXD1	6q23.2	8.7	7.98	2.03	1.96	0.72	0.0638	0.234	High TINCR Exp
CACNB4	2q23.3	4.11	3.39	1.52	1.74	0.72	0.0159	0.104	High TINCR Exp
LEP	7q32.1	2.59	1.87	1.87	2.1	0.72	0.0468	0.195	High TINCR Exp
MSGN1	2p24.2	1.39	0.67	1.51	1.09	0.72	0.0134	0.0942	High TINCR Exp
ZNF790	19q13.12	5.99	5.27	1.08	1.34	0.72	0.001166	0.0226	High TINCR Exp
ZNF347	19q13.42	5.24	4.52	1.54	1.55	0.72	0.0166	0.107	High TINCR Exp
ZNF667	19q13.43	4.05	3.33	2.07	1.65	0.72	0.0665	0.241	High TINCR Exp
HIF3A	19q13.32	3.57	2.86	1.88	2.11	0.72	0.0484	0.199	High TINCR Exp
SHOX2	3q25.32	6.93	6.21	1.37	1.36	0.72	0.007652	0.0664	High TINCR Exp
ZNF470	19q13.43	5.79	5.07	1.49	1.52	0.72	0.0137	0.0955	High TINCR Exp
DBP	19q13.33	8.8	8.08	0.87	1.04	0.72	8.922e-05	0.00528	High TINCR Exp
SPRR1A	1q21.3	13.04	12.33	2.18	3.09	0.72	0.0933	0.292	High TINCR Exp
LRFN1	19q13.2	6.5	5.79	1.13	1.49	0.72	0.001862	0.0297	High TINCR Exp
DPY19L2P1	7p14.2	2.44	1.73	1.61	1.78	0.72	0.0223	0.126	High TINCR Exp
YJEFN3	19p13.11	5.25	4.53	1.92	1.68	0.71	0.0514	0.205	High TINCR Exp
LOC391322	22q11.23	2.25	1.53	1.1	1.21	0.71	0.001361	0.0247	High TINCR Exp
KHK	2p23.3	7.27	6.56	1.04	1.36	0.71	0.0008748	0.0186	High TINCR Exp
COLEC11	2p25.3	4.44	3.73	1.99	1.73	0.71	0.06	0.226	High TINCR Exp
MBNL1-AS1	3q25.1	6.52	5.81	1.51	1.18	0.71	0.015	0.101	High TINCR Exp
QRICH2	17q25.1	5.95	5.24	1.23	1.33	0.71	0.003859	0.0447	High TINCR Exp
BNIPL	1q21.3	9.06	8.35	1.24	1.92	0.71	0.004837	0.0502	High TINCR Exp
NPNT	4q24	10.77	10.06	1.01	1.4	0.71	0.0007015	0.0163	High TINCR Exp
PSAT1	9q21.2	10.66	9.95	0.83	1.02	0.71	5.927e-05	0.004088	High TINCR Exp
FAM90A1	12p13.31	3.87	3.16	1.79	1.74	0.71	0.0388	0.176	High TINCR Exp
PSCA	8q24.3	7.25	6.54	2.2	2.59	0.71	0.0935	0.293	High TINCR Exp
SMCO3	12p12.3	2.01	1.3	0.92	0.82	0.71	0.0001829	0.007788	High TINCR Exp
CELF6	15q23	4.63	3.92	1.42	1.34	0.71	0.0105	0.0813	High TINCR Exp
ASIC3	7q36.1	3.51	2.8	1.73	1.31	0.71	0.0324	0.158	High TINCR Exp
LINC01002	19p13.3	7.46	6.75	1.37	1.71	0.71	0.009257	0.0753	High TINCR Exp
RNF208	9q34.3	7.02	6.32	0.92	1.33	0.71	0.0002464	0.009179	High TINCR Exp
STATH	4q13.3	2.89	2.18	2.67	3.02	0.71	0.164	0.402	High TINCR Exp
EML5	14q31.3	6.18	5.47	1.26	1.34	0.71	0.004705	0.0494	High TINCR Exp
RASSF9	12q21.31	6.92	6.21	2.22	1.95	0.71	0.0935	0.293	High TINCR Exp
TSKS	19q13.33	4.48	3.77	2.53	2.52	0.71	0.141	0.371	High TINCR Exp
CDKN2B-AS1	9p21.3	4.43	3.73	1.66	1.81	0.71	0.0284	0.146	High TINCR Exp
CHRNA3	15q25.1	3.67	2.96	1.9	1.49	0.71	0.0511	0.205	High TINCR Exp
RBP5	12p13.31	4.22	3.52	1.79	1.53	0.71	0.039	0.176	High TINCR Exp
AMY1A	1p21.1	2.76	2.06	2.05	2.09	0.71	0.0723	0.254	High TINCR Exp
USH1C	11p15.1	2.18	1.47	2.53	2.02	0.7	0.138	0.365	High TINCR Exp
SH3BGRL2	6q14.1	8.07	7.36	1.56	1.71	0.7	0.0204	0.119	High TINCR Exp
TSPAN8	12q21.1	3.37	2.66	1.85	2.27	0.7	0.0503	0.203	High TINCR Exp
TMEM145	19q13.2	2.8	2.09	1.57	1.44	0.7	0.0205	0.12	High TINCR Exp
PPAN-P2RY11	19p13.2	1.96	1.26	2.81	2.12	0.7	0.18	0.422	High TINCR Exp
HPCA	1p35.1	2.85	2.15	1.21	1.16	0.7	0.003509	0.042	High TINCR Exp
PRKX	Xp22.33	10.39	9.69	0.95	1.12	0.7	0.0003496	0.0109	High TINCR Exp
SOX4	6p22.3	11.45	10.75	1.07	1.02	0.7	0.001162	0.0225	High TINCR Exp
FGF7P3	9p12	6.23	5.53	1.12	1.08	0.7	0.001805	0.0291	High TINCR Exp
LINC02210	17q21.31	5.91	5.2	0.93	0.99	0.7	0.0002742	0.00958	High TINCR Exp
TBL1Y	Yp11.2	1.72	1.02	1.96	1.49	0.7	0.0596	0.226	High TINCR Exp
KLK1	19q13.33	5.26	4.56	1.66	1.78	0.7	0.0298	0.151	High TINCR Exp
C19ORF73	19q13.33	4.76	4.06	0.79	0.95	0.7	3.351e-05	0.002974	High TINCR Exp
CEACAM6	19q13.2	10.44	9.74	2.22	2.5	0.7	0.0994	0.303	High TINCR Exp
FOLH1	11p11.12	6.36	5.66	1.8	1.68	0.7	0.0431	0.186	High TINCR Exp
CEP70	3q22.3	8.85	8.15	0.78	0.95	0.7	3.163e-05	0.002884	High TINCR Exp
GKAP1	9q21.32	5.09	4.39	1.28	1.38	0.7	0.005954	0.0569	High TINCR Exp
C11ORF52	11q23.1	6.45	5.75	1.11	1.39	0.7	0.002013	0.031	High TINCR Exp
CHDH	3p21.1	5.26	4.56	1.66	1.98	0.7	0.0315	0.156	High TINCR Exp
UGT1A3	2q37.1	1.62	0.92	1.69	1.37	0.7	0.0313	0.155	High TINCR Exp
BDNF	11p14.1	5.44	4.74	1.85	1.71	0.7	0.0488	0.199	High TINCR Exp
GRB7	17q12	10.2	9.5	1.11	1.04	0.7	0.00176	0.0285	High TINCR Exp
LINC00470	18p11.32	1.91	1.21	2.51	1.83	0.7	0.138	0.366	High TINCR Exp
DPEP2	16q22.1	5.27	4.58	1.4	1.22	0.7	0.011	0.0832	High TINCR Exp
FN3K	17q25.3	6.98	6.29	1.24	1.28	0.69	0.004658	0.049	High TINCR Exp
GSTA2	6p12.2	1.74	1.04	2.07	1.69	0.69	0.0757	0.261	High TINCR Exp
ZFP30	19q13.12	7.1	6.41	1	1.22	0.69	0.0007046	0.0163	High TINCR Exp
LINC02870	10q26.3	4.1	3.41	1.96	1.41	0.69	0.0616	0.229	High TINCR Exp
CREB3L4	1q21.3	8.05	7.35	0.78	0.93	0.69	3.584e-05	0.003069	High TINCR Exp
DIO1	1p32.3	1.75	1.06	1.4	1	0.69	0.0107	0.0822	High TINCR Exp
RAB15	14q23.3	8.78	8.09	1.02	1.09	0.69	0.0008189	0.0178	High TINCR Exp
STOX2	4q35.1	6.33	5.64	1.2	1.49	0.69	0.004166	0.0462	High TINCR Exp
ZNF528	19q13.41	6.67	5.98	1.65	1.65	0.69	0.0304	0.152	High TINCR Exp
RPS6KA6	Xq21.1	2.23	1.54	2.21	1.93	0.69	0.0981	0.3	High TINCR Exp
KLF3-AS1	4p14	3.47	2.78	1.14	1.22	0.69	0.002516	0.0351	High TINCR Exp
DLX6	7q21.3	5.49	4.8	2.02	1.97	0.69	0.0725	0.254	High TINCR Exp
SOWAHA	5q31.1	3.2	2.51	2.14	1.57	0.69	0.086	0.281	High TINCR Exp
PYY2	17q11.2	5.94	5.25	2.84	2.68	0.69	0.196	0.443	High TINCR Exp
ZIK1	19q13.43	4.97	4.28	1.65	1.13	0.69	0.0281	0.145	High TINCR Exp
FCAMR	1q32.1	1.68	0.99	2.32	1.39	0.69	0.111	0.322	High TINCR Exp
FGFBP3	10q23.32	4.52	3.83	1.18	1.23	0.69	0.003308	0.0405	High TINCR Exp
ACBD7	10p13	4.86	4.17	1.7	1.8	0.69	0.0353	0.166	High TINCR Exp
LINC01001	11p15.5	6.15	5.46	1.02	1.38	0.69	0.001053	0.0212	High TINCR Exp
TNFSF18	1q25.1	3.12	2.43	2.14	1.81	0.69	0.0884	0.284	High TINCR Exp
ELAPOR1	1p13.3	7.1	6.41	2.3	2.18	0.69	0.115	0.33	High TINCR Exp
PYDC1	16p11.2	1.91	1.22	2.18	1.81	0.69	0.0954	0.296	High TINCR Exp
ADGRL3	4q13.1	5.95	5.27	2.23	2.1	0.69	0.105	0.312	High TINCR Exp
PIP	7q34	2.03	1.34	2.12	2.3	0.69	0.0904	0.287	High TINCR Exp
KDM5D	Yq11.223	6.76	6.07	3.2	3.73	0.69	0.258	0.513	High TINCR Exp
ATP1B2	17p13.1	4.47	3.78	1.14	1.33	0.69	0.002704	0.0363	High TINCR Exp
SPEN-AS1	1p36.21	6.87	6.19	0.65	0.87	0.69	2.238e-06	0.0006837	High TINCR Exp
BRICD5	16p13.3	4.37	3.68	1.43	1.39	0.69	0.0141	0.0969	High TINCR Exp
PAK5	20p12.2	2.26	1.58	2.97	2.07	0.69	0.215	0.466	High TINCR Exp
SCART1	10q26.3	4.03	3.34	1.1	1.2	0.68	0.001918	0.0302	High TINCR Exp
RIPPLY3	21q22.13	3.89	3.21	2.38	2.16	0.68	0.128	0.352	High TINCR Exp
ZSCAN18	19q13.43	7.73	7.05	1.51	1.52	0.68	0.0202	0.119	High TINCR Exp
SCGB3A1	5q35.3	3.76	3.08	3.75	3.38	0.68	0.33	0.583	High TINCR Exp
CHST4	16q22.2	2.42	1.73	1.47	1.77	0.68	0.0183	0.112	High TINCR Exp
TFAP2E	1p34.3	6.03	5.35	1.34	1.48	0.68	0.00988	0.0781	High TINCR Exp
NPB	17q25.3	3.51	2.83	1.78	1.79	0.68	0.0463	0.194	High TINCR Exp
SLC39A2	14q11.2	7.39	6.71	1.61	2.12	0.68	0.0314	0.156	High TINCR Exp
DHRS3	1p36.21	11.07	10.39	1.06	1.09	0.68	0.00143	0.0254	High TINCR Exp
IQCB1	3q13.33	9.23	8.55	0.86	0.87	0.68	0.0001595	0.007278	High TINCR Exp
WEE2-AS1	7q34	3.89	3.21	1.06	1.17	0.68	0.001572	0.0268	High TINCR Exp
SYT1	12q21.2	5.93	5.25	1.76	2.24	0.68	0.0479	0.198	High TINCR Exp
USP54	10q22.2	9.61	8.93	0.97	0.95	0.68	0.0005933	0.0147	High TINCR Exp
GABRE	Xq28	8.87	8.19	1.36	1.61	0.68	0.0113	0.0849	High TINCR Exp
RADX	Xq22.3	6.65	5.97	1.04	1.68	0.68	0.001622	0.0274	High TINCR Exp
HS3ST4	16p12.1	2.69	2.01	2.69	2.3	0.68	0.179	0.421	High TINCR Exp
CDH12	5p14.3	2.38	1.7	2.36	1.79	0.68	0.126	0.349	High TINCR Exp
FGFR3	4p16.3	12.03	11.35	0.86	1.35	0.68	0.0001977	0.008092	High TINCR Exp
MNX1	7q36.3	2.77	2.09	1.17	1.57	0.68	0.004062	0.0455	High TINCR Exp
CKMT1A	15q15.3	9.56	8.88	1.27	1.65	0.68	0.007378	0.0648	High TINCR Exp
RNF32-DT	7q36.3	6.62	5.94	1.4	1.66	0.68	0.0142	0.0974	High TINCR Exp
C10ORF105	10q22.1	3.94	3.26	1.65	1.47	0.68	0.0328	0.159	High TINCR Exp
CYP4X1	1p33	6.56	5.88	2.42	2.38	0.68	0.14	0.368	High TINCR Exp
SLC10A4	4p11	2.8	2.13	2.04	1.84	0.68	0.0804	0.27	High TINCR Exp
CBX2	17q25.3	9.36	8.68	1.06	1.15	0.68	0.001557	0.0267	High TINCR Exp
ITIH6	Xp11.22	2.89	2.21	1.3	1.29	0.68	0.008193	0.0692	High TINCR Exp
CAPN9	1q42.2	2.07	1.4	1.71	1.65	0.68	0.0394	0.177	High TINCR Exp
LMO4	1p22.3	10.84	10.16	1.09	1.02	0.68	0.002037	0.0311	High TINCR Exp
GSTO2	10q25.1	7.52	6.84	1.61	1.99	0.67	0.0321	0.157	High TINCR Exp
PDIK1L	1p36.11	8.5	7.82	0.73	0.67	0.67	1.93e-05	0.002186	High TINCR Exp
CBLN1	16q12.1	2.46	1.79	1.78	1.58	0.67	0.0482	0.198	High TINCR Exp
C1QTNF12	1p36.33	5.8	5.13	2.56	2.44	0.67	0.164	0.4	High TINCR Exp
CEBPA	19q13.11	10.26	9.58	0.8	1.06	0.67	7.748e-05	0.004799	High TINCR Exp
UCHL1	4p13	8.38	7.7	2.43	2.41	0.67	0.143	0.374	High TINCR Exp
KCNH4	17q21.2	2.54	1.87	1.28	1.25	0.67	0.007714	0.0668	High TINCR Exp
PAX2	10q24.31	1.31	0.64	1.67	1.05	0.67	0.035	0.165	High TINCR Exp
PGBD5	1q42.13	8.92	8.25	1.74	1.72	0.67	0.045	0.191	High TINCR Exp
MRPL23-AS1	11p15.5	2.1	1.43	1.78	1.52	0.67	0.0488	0.199	High TINCR Exp
LONRF2	2q11.2	3.94	3.27	2.38	2.26	0.67	0.138	0.365	High TINCR Exp
CRYGS	3q27.3	4.14	3.47	1.54	1.48	0.67	0.0246	0.134	High TINCR Exp
HTR3B	11q23.2	1.33	0.67	1.42	1.1	0.67	0.0153	0.102	High TINCR Exp
C10ORF88B	10q26.13	3.55	2.89	1.33	1.47	0.67	0.0107	0.0823	High TINCR Exp
PIK3C2G	12p12.3	4.07	3.4	2.4	2.29	0.67	0.142	0.372	High TINCR Exp
ZNF833P	19p13.2	4.24	3.57	0.96	1.04	0.67	0.0007056	0.0163	High TINCR Exp
TULP1	6p21.31	2.33	1.66	1.12	1.09	0.67	0.002763	0.0366	High TINCR Exp
EPHX2	8p21.2-p21.1	8.34	7.68	1.08	1.33	0.67	0.002282	0.0332	High TINCR Exp
ANKRD20A3P	9q21.11	3.2	2.54	1.34	1.5	0.67	0.0116	0.0862	High TINCR Exp
ASPG	14q32.33	6.55	5.88	1.78	2.09	0.67	0.0541	0.212	High TINCR Exp
SNCAIP	5q23.2	7.25	6.59	1.16	1.55	0.67	0.004565	0.0484	High TINCR Exp
FOXI2	10q26.2	1.77	1.11	1.94	1.45	0.66	0.0697	0.248	High TINCR Exp
TAF7L	Xq22.1	2.84	2.18	2.6	2.1	0.66	0.174	0.414	High TINCR Exp
LONRF1	8p23.1	8.64	7.97	0.77	0.96	0.66	5.242e-05	0.003824	High TINCR Exp
FAM184A	6q22.31	4.04	3.38	1.72	1.61	0.66	0.044	0.188	High TINCR Exp
CYP4F29P	21q11.2	2.51	1.84	2.08	1.99	0.66	0.0938	0.293	High TINCR Exp
SLC16A6	17q24.2	5.78	5.12	1.14	1.55	0.66	0.004092	0.0456	High TINCR Exp
SOHLH1	9q34.3	2.41	1.74	3.04	2.88	0.66	0.246	0.499	High TINCR Exp
ALKAL2	2p25.3	2.74	2.08	1.72	1.71	0.66	0.0453	0.192	High TINCR Exp
IL23A	12q13.3	6.08	5.42	1.53	1.39	0.66	0.0248	0.135	High TINCR Exp
CEP19	3q29	7.3	6.64	1.16	1.05	0.66	0.003872	0.0447	High TINCR Exp
MIR3667HG	22q13.33	2.02	1.36	1.74	1.26	0.66	0.045	0.191	High TINCR Exp
GAGE12J	Xp11.23	1.44	0.78	3.3	2.12	0.66	0.281	0.536	High TINCR Exp
LYPD6	2q23.2	5.61	4.95	2.49	2.2	0.66	0.159	0.395	High TINCR Exp
RNFT2	12q24.22	5.15	4.49	1.69	1.8	0.66	0.043	0.186	High TINCR Exp
SNURF	15q11.2	4.19	3.53	1.81	1.97	0.66	0.0594	0.225	High TINCR Exp
FBP1	9q22.32	7.53	6.87	1.94	1.88	0.66	0.0747	0.259	High TINCR Exp
DUSP19	2q32.1	6	5.34	0.99	0.87	0.66	0.001044	0.0211	High TINCR Exp
ATP1A3	19q13.2	4.69	4.03	1.47	1.49	0.66	0.0213	0.123	High TINCR Exp
GNRH1	8p21.2	4.45	3.79	1.33	1.27	0.66	0.0117	0.0863	High TINCR Exp
KMT2E-AS1	7q22.3	6.6	5.94	0.88	1.01	0.66	0.0003252	0.0105	High TINCR Exp
CD19	16p11.2	3.99	3.34	2.9	2.15	0.66	0.225	0.478	High TINCR Exp
PPP1R3D	20q13.33	8.93	8.27	0.99	0.77	0.66	0.0009576	0.0199	High TINCR Exp
NPTXR	22q13.1	7.18	6.53	1.77	1.95	0.66	0.0545	0.214	High TINCR Exp
NCR3LG1	11p15.1	5.62	4.96	1.68	1.66	0.66	0.0427	0.185	High TINCR Exp
MAPK8IP2	22q13.33	7.42	6.76	1.34	1.69	0.66	0.0133	0.0938	High TINCR Exp
SSTR5-AS1	16p13.3	2.78	2.12	2.23	2.04	0.65	0.12	0.339	High TINCR Exp
ZNF518A	10q24.1	8.86	8.2	0.78	0.83	0.65	7.026e-05	0.004474	High TINCR Exp
ZKSCAN8P1	6p22.1	3.37	2.72	1.2	1.22	0.65	0.005894	0.0565	High TINCR Exp
C19ORF18	19q13.43	2.31	1.65	1.34	1.09	0.65	0.0121	0.0884	High TINCR Exp
MBOAT1	6p22.3	8.63	7.97	0.83	1.02	0.65	0.0001765	0.00763	High TINCR Exp
LRRC56	11p15.5	6.4	5.75	1.34	1.14	0.65	0.0126	0.0904	High TINCR Exp
CD27-AS1	12p13.31	7.81	7.16	0.83	0.94	0.65	0.0001679	0.007369	High TINCR Exp
WNT16	7q31.31	3.06	2.41	1.78	1.7	0.65	0.0565	0.218	High TINCR Exp
PAX9	14q13.3	9.12	8.47	1.29	1.61	0.65	0.0113	0.0848	High TINCR Exp
SNX29P2	16p11.2	4	3.35	1.28	1.11	0.65	0.009376	0.076	High TINCR Exp
C1ORF226	1q23.3	9.19	8.54	1.04	1.5	0.65	0.002258	0.033	High TINCR Exp
MAL2	8q24.12	13.11	12.46	1.02	1.37	0.65	0.001882	0.0299	High TINCR Exp
ZNF214	11p15.4	3.73	3.08	1.86	1.64	0.65	0.0681	0.244	High TINCR Exp
USP9Y	Yq11.221	6.1	5.45	3.12	3.53	0.65	0.274	0.53	High TINCR Exp
SLC27A2	15q21.2	5.48	4.84	1.55	1.84	0.65	0.0324	0.158	High TINCR Exp
AOPEP	9q22.32	10.81	10.17	0.85	0.8	0.65	0.0002301	0.00886	High TINCR Exp
NR3C2	4q31	4.97	4.32	1.65	1.88	0.65	0.0437	0.187	High TINCR Exp
SERTAD4	1q32.2	6.86	6.21	1.54	1.58	0.65	0.0301	0.152	High TINCR Exp
PRDX2	19p13.13	12.08	11.43	0.69	1	0.65	1.854e-05	0.00214	High TINCR Exp
HBG1	11p15.4	1.44	0.79	1.66	1.09	0.65	0.0398	0.178	High TINCR Exp
ZNF367	9q22.32	8.53	7.89	0.97	1.01	0.65	0.001031	0.0209	High TINCR Exp
PLA2G4A	1q31.1	8.45	7.8	1.79	1.75	0.65	0.0595	0.225	High TINCR Exp
GLI2	2q14.2	7.48	6.83	2.18	2.04	0.65	0.119	0.337	High TINCR Exp
SND1-IT1	7q32.1	1.89	1.25	0.92	0.88	0.64	0.0006193	0.015	High TINCR Exp
DCDC1	11p14.1	1.67	1.03	0.9	1.02	0.64	0.0005093	0.0136	High TINCR Exp
ALX1	12q21.31	2.89	2.25	2.24	2.12	0.64	0.129	0.352	High TINCR Exp
WFIKKN2	17q21.33	1.98	1.34	2.26	1.58	0.64	0.128	0.351	High TINCR Exp
MESP1	15q26.1	3.41	2.77	1.69	1.59	0.64	0.0465	0.195	High TINCR Exp
NPPC	2q37.1	1.73	1.08	1.83	1.62	0.64	0.0649	0.237	High TINCR Exp
SYNGR1	22q13.1	8.41	7.77	1.35	1.53	0.64	0.0155	0.103	High TINCR Exp
LINC01144	1p34.1	4.14	3.5	0.77	1.12	0.64	8.497e-05	0.005089	High TINCR Exp
IYD	6q25.1	2.21	1.57	1.68	1.51	0.64	0.0455	0.192	High TINCR Exp
HOXA5	7p15.2	4.8	4.16	1.52	1.43	0.64	0.0282	0.146	High TINCR Exp
CD22	19q13.12	5.35	4.71	2.32	1.72	0.64	0.139	0.368	High TINCR Exp
RINL	19q13.2	7.35	6.7	1.04	1.09	0.64	0.002117	0.0319	High TINCR Exp
NFE2L2	2q31.2	12.84	12.2	0.66	0.86	0.64	9.123e-06	0.001476	High TINCR Exp
GLYATL2	11q12.1	3.3	2.66	2.56	2.36	0.64	0.183	0.426	High TINCR Exp
SLITRK1	13q31.1	1.09	0.45	2.24	1.04	0.64	0.124	0.347	High TINCR Exp
BCL2L15	1p13.2	3.19	2.55	1.66	1.59	0.64	0.0446	0.19	High TINCR Exp
NUPR2	7p11.2	2.61	1.97	2.06	1.97	0.64	0.103	0.309	High TINCR Exp
IGSF10	3q25.1	5.19	4.55	2.36	2.36	0.64	0.152	0.386	High TINCR Exp
TMEM253	14q11.2	4.65	4.02	0.98	0.89	0.64	0.001149	0.0224	High TINCR Exp
CD79A	19q13.2	7.07	6.43	2.99	2.52	0.64	0.253	0.508	High TINCR Exp
AK7	14q32.2	4.54	3.9	1.44	1.51	0.64	0.0225	0.127	High TINCR Exp
E2F5	8q21.2	6.18	5.54	0.83	1.32	0.64	0.00028	0.0097	High TINCR Exp
MST1P2	1p36.13	5.44	4.8	1.83	1.71	0.64	0.0672	0.242	High TINCR Exp
ESPN	1p36.31	9.16	8.52	1.02	1.49	0.64	0.002183	0.0325	High TINCR Exp
FTCD	21q22.3	1.96	1.33	1.99	1.59	0.64	0.0898	0.287	High TINCR Exp
MZF1-AS1	19q13.43	4.79	4.15	1.04	1.04	0.64	0.002224	0.0327	High TINCR Exp
SPATA12	3p14.3	2.73	2.09	0.73	0.93	0.64	4.225e-05	0.00335	High TINCR Exp
KLK13	19q13.41	9.12	8.48	2.68	3.29	0.64	0.214	0.466	High TINCR Exp
FIRRE	Xq26.2	3.61	2.97	1.46	1.69	0.64	0.0253	0.136	High TINCR Exp
PROS1	3q11.1	9.19	8.55	1.46	1.27	0.64	0.0236	0.131	High TINCR Exp
SSTR5	16p13.3	2.52	1.88	1.89	1.76	0.64	0.0773	0.264	High TINCR Exp
DMTN	8p21.3	9.01	8.38	1.35	1.36	0.64	0.0158	0.104	High TINCR Exp
NPC1L1	7p13	2.64	2	1.57	1.46	0.64	0.0351	0.165	High TINCR Exp
BICDL1	12q24.23	9.16	8.52	0.95	1.02	0.64	0.001001	0.0205	High TINCR Exp
P4HTM	3p21.31	7.95	7.31	0.82	1.14	0.64	0.0002214	0.008723	High TINCR Exp
TMEM132B	12q24.31	4.79	4.15	1.61	1.53	0.64	0.0401	0.179	High TINCR Exp
RPH3AL	17p13.3	7.06	6.43	1.48	1.47	0.64	0.0264	0.14	High TINCR Exp
CLDN8	21q22.11	3.72	3.09	2.7	2.75	0.64	0.213	0.464	High TINCR Exp
KRTAP5-AS1	11p15.5	2.36	1.73	1.48	1.29	0.63	0.0258	0.138	High TINCR Exp
LINC01089	12q24.31	6.97	6.34	1.14	1.24	0.63	0.005053	0.0517	High TINCR Exp
CCDC88C	14q32.11-q32.12	10.65	10.02	0.54	0.88	0.63	3.27e-07	0.0002117	High TINCR Exp
LARGE1	22q12.3	8.36	7.73	1.21	1.27	0.63	0.008005	0.0684	High TINCR Exp
SHCBP1L	1q25.3	1.2	0.57	2.11	1.53	0.63	0.109	0.319	High TINCR Exp
ZNF799	19p13.2	6.57	5.93	0.79	0.83	0.63	0.000133	0.006645	High TINCR Exp
ARSG	17q24.2	6.22	5.59	0.88	1.08	0.63	0.00052	0.0138	High TINCR Exp
ZNF569	19q13.12	5.84	5.21	1.14	1.4	0.63	0.005621	0.0547	High TINCR Exp
FGFR2	10q26.13	10.2	9.57	1.04	1.22	0.63	0.002538	0.0352	High TINCR Exp
GALNT12	9q22.33	7.85	7.21	1.12	1.49	0.63	0.005197	0.0524	High TINCR Exp
EXPH5	11q22.3	8.73	8.1	0.98	1.15	0.63	0.00143	0.0254	High TINCR Exp
BRSK2	11p15.5	2.74	2.11	1.4	1.6	0.63	0.0213	0.123	High TINCR Exp
CCDC146	7q11.23	7.15	6.52	1.13	1.26	0.63	0.004921	0.0509	High TINCR Exp
TBL1X	Xp22.31-p22.2	9.95	9.32	0.8	1.09	0.63	0.0001973	0.008092	High TINCR Exp
ST7L	1p13.2	8.44	7.81	1.13	0.7	0.63	0.004343	0.0473	High TINCR Exp
TNFRSF11A	18q21.33	6.01	5.38	1	1.22	0.63	0.001835	0.0294	High TINCR Exp
ARHGEF19	1p36.13	10.24	9.61	0.8	0.92	0.63	0.0001625	0.007278	High TINCR Exp
NAT8B	2p13.1	1.8	1.17	1.51	0.92	0.63	0.0287	0.147	High TINCR Exp
USH2A	1q41	1.77	1.14	0.74	0.93	0.63	6.438e-05	0.004206	High TINCR Exp
PRODH	22q11.21	8.91	8.28	1.5	1.81	0.63	0.0315	0.156	High TINCR Exp
EFCAB10	7q22.3	2.77	2.14	1.37	1.28	0.63	0.0183	0.112	High TINCR Exp
DEFB126	20p13	1.32	0.69	1.19	1.03	0.63	0.007268	0.0643	High TINCR Exp
RPL32P3	3q21.3	6.65	6.02	0.83	1.02	0.63	0.0002682	0.00949	High TINCR Exp
ERICH5	8q22.2	3.08	2.46	1.88	1.91	0.63	0.0803	0.27	High TINCR Exp
WDR38	9q33.3	1.8	1.18	1.18	1.22	0.63	0.007023	0.0632	High TINCR Exp
NKPD1	19q13.32	6.64	6.02	1.2	1.7	0.63	0.009486	0.0764	High TINCR Exp
CCDC136	7q32.1	4.73	4.1	1.7	1.37	0.63	0.0532	0.21	High TINCR Exp
ZNF83	19q13.41	8.11	7.48	1.48	1.34	0.63	0.0282	0.146	High TINCR Exp
SERPINB2	18q21.33-q22.1	10.2	9.58	2	2.47	0.63	0.104	0.312	High TINCR Exp
NCK1	3q22.3	10.47	9.84	0.62	0.78	0.63	4.709e-06	0.001016	High TINCR Exp
ITGAD	16p11.2	1.99	1.36	1.87	1.27	0.62	0.0763	0.262	High TINCR Exp
TRIM45	1p13.1	6.8	6.18	1.05	0.99	0.62	0.002848	0.0373	High TINCR Exp
SH2D4A	8p21.3	8.92	8.3	0.89	0.98	0.62	0.0005906	0.0147	High TINCR Exp
PNPLA3	22q13.31	4.55	3.93	1.73	1.6	0.62	0.0587	0.223	High TINCR Exp
SOX30	5q33.3	3.41	2.79	2.24	2.04	0.62	0.141	0.37	High TINCR Exp
CCSER1	4q22.1	3.68	3.06	1.65	1.91	0.62	0.0509	0.204	High TINCR Exp
ZNF829	19q13.12	2.7	2.07	1.59	1.38	0.62	0.0411	0.181	High TINCR Exp
IL36A	2q14.1	4.04	3.42	2.94	2.88	0.62	0.261	0.517	High TINCR Exp
FGF7P6	9q13	2.26	1.64	1.36	1.33	0.62	0.019	0.115	High TINCR Exp
LDOC1	Xq27.1	7.69	7.07	1.81	1.89	0.62	0.0738	0.257	High TINCR Exp
KCTD3	1q41	10.59	9.97	0.69	0.69	0.62	2.642e-05	0.002618	High TINCR Exp
SYT17	16p12.3	6.26	5.64	1.1	1.67	0.62	0.005509	0.054	High TINCR Exp
CDKN2A-DT	9p21.3	1.67	1.05	1.23	1.21	0.62	0.0101	0.0792	High TINCR Exp
RGS9BP	19q13.11	3	2.38	1.11	1.09	0.62	0.004922	0.0509	High TINCR Exp
POU6F2	7p14.1	2.7	2.08	2.19	2.15	0.62	0.135	0.362	High TINCR Exp
PSORS1C2	6p21.33	5.56	4.94	2.42	2.51	0.62	0.176	0.417	High TINCR Exp
GSTA3	6p12.2	1.78	1.16	2.33	1.64	0.62	0.155	0.39	High TINCR Exp
PLBD1	12p13.1	10.32	9.7	1.13	1.33	0.62	0.006143	0.058	High TINCR Exp
FSTL4	5q31.1	6.87	6.26	2.63	2.14	0.62	0.208	0.458	High TINCR Exp
COLCA1	11q23.1	4.96	4.35	2.31	2.56	0.62	0.16	0.396	High TINCR Exp
LHFPL4	3p25.3	1.83	1.21	2.37	1.91	0.62	0.164	0.401	High TINCR Exp
OXER1	2p21	4.27	3.65	1.49	1.55	0.62	0.0325	0.158	High TINCR Exp
CDK3	17q25.1	6.95	6.34	1.3	1.23	0.62	0.0148	0.0999	High TINCR Exp
KRT71	12q13.13	1.67	1.05	1.56	1.11	0.62	0.0382	0.174	High TINCR Exp
AIPL1	17p13.2	1.61	0.99	1.76	1.15	0.62	0.0629	0.232	High TINCR Exp
ZNF578	19q13.41	3.37	2.76	1.01	1.07	0.62	0.002381	0.034	High TINCR Exp
RAVER2	1p31.3	8.92	8.31	0.56	0.92	0.62	1.228e-06	0.000512	High TINCR Exp
CYP2A6	19q13.2	1.34	0.73	1.92	1.32	0.62	0.088	0.284	High TINCR Exp
NEU4	2q37.3	2.78	2.17	1.9	1.62	0.62	0.0875	0.283	High TINCR Exp
TMSB15B	Xq22.2	4.93	4.31	1.79	1.57	0.62	0.0705	0.25	High TINCR Exp
DKK4	8p11.21	2.03	1.41	1.29	1.53	0.61	0.0154	0.102	High TINCR Exp
CA13	8q21.2	6.63	6.01	1.08	1.29	0.61	0.004476	0.048	High TINCR Exp
CHRM1	11q12.3	1.81	1.19	1.5	1.58	0.61	0.0344	0.164	High TINCR Exp
NECTIN4	1q23.3	11.79	11.18	0.63	1.19	0.61	1.166e-05	0.001707	High TINCR Exp
ZNF252P-AS1	8q24.3	2.5	1.89	1.16	1.04	0.61	0.007254	0.0643	High TINCR Exp
ZNF396	18q12.2	4.12	3.51	1.05	1.13	0.61	0.003378	0.041	High TINCR Exp
TBC1D3H	17q12	3.77	3.16	1.29	1.17	0.61	0.0145	0.0987	High TINCR Exp
ANXA9	1q21.3	6.13	5.52	1.98	1.88	0.61	0.103	0.309	High TINCR Exp
PLSCR4	3q24	8.54	7.93	1.36	1.21	0.61	0.0201	0.119	High TINCR Exp
MDM1	12q15	7.67	7.05	0.91	0.94	0.61	0.0008815	0.0187	High TINCR Exp
LCT	2q21.3	1.62	1.01	1.3	1.25	0.61	0.0155	0.103	High TINCR Exp
B4GALT4	3q13.32	10.25	9.64	1.21	1.05	0.61	0.00978	0.0778	High TINCR Exp
SCUBE2	11p15.4	6.05	5.44	2.27	1.82	0.61	0.152	0.386	High TINCR Exp
ATP8B1	18q21.31	10.42	9.8	0.92	1.02	0.61	0.001053	0.0212	High TINCR Exp
KCNH8	3p24.3	2.61	2	2	1.94	0.61	0.109	0.319	High TINCR Exp
ZNF626	19p12	5	4.39	1.69	1.46	0.61	0.0578	0.221	High TINCR Exp
TLR10	4p14	4.45	3.84	2.05	1.68	0.61	0.115	0.33	High TINCR Exp
TAS1R3	1p36.33	4.56	3.95	1.69	1.5	0.61	0.0591	0.224	High TINCR Exp
MYO1A	12q13.3	1.95	1.34	1.14	1	0.61	0.006489	0.0601	High TINCR Exp
TMEM213	7q34	1.55	0.94	1.91	1.55	0.61	0.0922	0.291	High TINCR Exp
ARHGAP24	4q21.23-q21.3	7.9	7.29	1.37	1.32	0.61	0.0222	0.126	High TINCR Exp
CCDC150	2q33.1	5.47	4.86	1	1.19	0.61	0.00262	0.0357	High TINCR Exp
ZNF670	1q44	6.37	5.77	0.65	0.76	0.61	1.422e-05	0.001864	High TINCR Exp
CAPN13	2p23.1	3.61	3	2.81	2.64	0.61	0.249	0.503	High TINCR Exp
RHCG	15q26.1	11.85	11.25	2.02	3.07	0.61	0.125	0.349	High TINCR Exp
ZNF583	19q13.43	4.49	3.88	1.42	1.32	0.61	0.0265	0.14	High TINCR Exp
BSPRY	9q32	8.25	7.64	1.39	1.84	0.61	0.0269	0.141	High TINCR Exp
CD9	12p13.31	14.21	13.61	0.67	0.93	0.61	3.115e-05	0.002884	High TINCR Exp
FOLR1	11q13.4	3.68	3.07	2.41	2.37	0.61	0.182	0.425	High TINCR Exp
UGT1A1	2q37.1	2.58	1.98	1.98	1.76	0.61	0.105	0.313	High TINCR Exp
CENPP	9q22.31	8.48	7.88	1.05	0.98	0.61	0.003667	0.0433	High TINCR Exp
NPIPB13	16p11.2	3.65	3.04	1.47	1.66	0.61	0.0344	0.164	High TINCR Exp
VLDLR-AS1	9p24.2	3.15	2.55	1.39	1.19	0.61	0.0241	0.132	High TINCR Exp
DDC	7p12.2-p12.1	1.7	1.09	1.57	1.57	0.6	0.0452	0.192	High TINCR Exp
SLC25A42	19p13.11	7.86	7.26	0.97	0.89	0.6	0.001866	0.0297	High TINCR Exp
PKD1L2	16q23.2	2.47	1.86	1.86	1.53	0.6	0.0863	0.281	High TINCR Exp
ZNF229	19q13.31	4.66	4.05	2.26	1.94	0.6	0.156	0.391	High TINCR Exp
C15ORF48	15q21.1	8.84	8.24	1.42	1.45	0.6	0.028	0.145	High TINCR Exp
IRX5	16q12.2	7.06	6.45	0.99	0.97	0.6	0.002406	0.0342	High TINCR Exp
LZTS3	20p13	8.11	7.51	1.27	1.13	0.6	0.0148	0.0999	High TINCR Exp
FADS2	11q12.2	10.44	9.84	1.42	1.57	0.6	0.0286	0.147	High TINCR Exp
ZNF701	19q13.41	5.54	4.93	1.23	1.21	0.6	0.012	0.0878	High TINCR Exp
MLXIPL	7q11.23	3.8	3.2	2.2	2.18	0.6	0.148	0.381	High TINCR Exp
ZNF439	19p13.2	5.19	4.58	1.42	1.18	0.6	0.0277	0.144	High TINCR Exp
GPR137C	14q22.1	4.71	4.11	1.2	1.21	0.6	0.0108	0.0826	High TINCR Exp
UCN3	10p15.1	0.79	0.19	2.3	0.81	0.6	0.158	0.394	High TINCR Exp
ZNF286B	17p11.2	4.77	4.17	0.95	0.95	0.6	0.001636	0.0275	High TINCR Exp
RHOV	15q15.1	11.22	10.62	1.01	1.4	0.6	0.003396	0.0412	High TINCR Exp
CCND2	12p13.32	10.81	10.21	1.69	1.53	0.6	0.0631	0.233	High TINCR Exp
MAP3K8	10p11.23	8.25	7.65	1.01	0.94	0.6	0.002848	0.0373	High TINCR Exp
PYGO1	15q21.3	3.49	2.89	1.63	1.77	0.6	0.0565	0.218	High TINCR Exp
SYNGR4	19q13.33	2.25	1.65	1.42	1.39	0.6	0.0293	0.149	High TINCR Exp
CPNE7	16q24.3	5.89	5.3	1.59	1.69	0.6	0.0511	0.205	High TINCR Exp
PITPNM3	17p13.2-p13.1	9.65	9.06	0.69	1.08	0.6	6.61e-05	0.00426	High TINCR Exp
CCDC152	5p12	5.8	5.2	1.61	1.64	0.6	0.0533	0.21	High TINCR Exp
DICER1-AS1	14q32.13	4.76	4.17	1.09	1.24	0.6	0.006102	0.0577	High TINCR Exp
ZFP3	17p13.2	6.98	6.39	1.18	1.45	0.6	0.0108	0.0826	High TINCR Exp
LYPD2	8q24.3	6.17	5.58	3.11	3.23	0.6	0.31	0.565	High TINCR Exp
RIPPLY2	6q14.2	1.38	0.78	1.46	1.33	0.6	0.0334	0.161	High TINCR Exp
PPM1H	12q14.1-q14.2	6.71	6.11	1.61	1.69	0.6	0.055	0.215	High TINCR Exp
CRB3	19p13.3	8.87	8.28	0.73	1.18	0.6	0.000137	0.006718	High TINCR Exp
IGFBP2	2q35	12.26	11.66	2.05	2	0.59	0.126	0.349	High TINCR Exp
CYP4F2	19p13.12	2.26	1.66	2.3	1.76	0.59	0.167	0.406	High TINCR Exp
NR2C2AP	19p13.11	9.43	8.84	0.74	0.72	0.59	0.0001154	0.006061	High TINCR Exp
ZNF436-AS1	1p36.12	5.08	4.49	0.91	1.06	0.59	0.001326	0.0244	High TINCR Exp
ASTE1	3q22.1	8.04	7.45	0.75	0.67	0.59	0.0001425	0.006856	High TINCR Exp
LINC01096	4p15.33	2.77	2.17	1.53	1.34	0.59	0.0425	0.185	High TINCR Exp
SLAMF9	1q23.2	4.62	4.02	2.15	1.95	0.59	0.144	0.374	High TINCR Exp
KRT8P41	11p15.4	3.15	2.56	1.5	1.66	0.59	0.0415	0.182	High TINCR Exp
LRRC8B	1p22.2	9.74	9.15	0.69	0.91	0.59	6.437e-05	0.004206	High TINCR Exp
CDH26	20q13.33	6.02	5.43	2.03	1.82	0.59	0.123	0.344	High TINCR Exp
TMC4	19q13.42	8.7	8.11	1.5	1.75	0.59	0.0426	0.185	High TINCR Exp
DDX25	11q24.2	1.46	0.86	1.89	1.5	0.59	0.0972	0.299	High TINCR Exp
SULT1A1	16p11.2	7.19	6.6	1.01	1.26	0.59	0.003542	0.0422	High TINCR Exp
KLF5	13q22.1	13.16	12.57	0.8	1	0.59	0.0003635	0.011	High TINCR Exp
GSTM4	1p13.3	8.88	8.29	1.65	1.4	0.59	0.059	0.224	High TINCR Exp
FRK	6q22.1	7.18	6.59	1.17	1.06	0.59	0.009672	0.0773	High TINCR Exp
MILIP		6.51	5.92	1.14	1.14	0.59	0.008247	0.0695	High TINCR Exp
ACP3	3q22.1	7.79	7.2	1.6	1.58	0.59	0.054	0.212	High TINCR Exp
ZFP37	9q32	5.98	5.39	1.2	1.25	0.59	0.0121	0.0882	High TINCR Exp
PITX1	5q31.1	11.97	11.38	1.12	1.19	0.59	0.00788	0.0678	High TINCR Exp
TESK2	1p34.1	8.11	7.52	0.65	0.75	0.59	2.56e-05	0.002568	High TINCR Exp
MACROH2A2	10q22.1	9.69	9.11	0.7	1.07	0.59	9.353e-05	0.005296	High TINCR Exp
KLK11	19q13.41	10.26	9.67	2.33	2.55	0.59	0.184	0.427	High TINCR Exp
AKR1C3	10p15.1	10.21	9.62	1.8	2.39	0.59	0.0935	0.293	High TINCR Exp
GUCY2C	12p12.3	3.26	2.67	2.13	2.08	0.59	0.146	0.378	High TINCR Exp
EMP2	16p13.13	12.6	12.02	0.66	0.82	0.59	3.505e-05	0.00303	High TINCR Exp
HAVCR1P1	19p12	1.83	1.24	1.04	0.96	0.59	0.004323	0.0472	High TINCR Exp
ZNF215	11p15.4	4.91	4.33	1.6	1.8	0.58	0.0576	0.221	High TINCR Exp
LINC02159	5q34	4.9	4.31	1.67	1.77	0.58	0.0688	0.246	High TINCR Exp
LIM2	19q13.41	1.42	0.84	1.98	1.6	0.58	0.117	0.333	High TINCR Exp
NOXA1	9q34.3	6.12	5.54	1.61	1.5	0.58	0.0573	0.22	High TINCR Exp
GDF15	19p13.11	6.73	6.14	1.85	2.09	0.58	0.1	0.304	High TINCR Exp
TBC1D3C	17q12	4.51	3.92	1.6	1.84	0.58	0.0589	0.224	High TINCR Exp
ZNF320	19q13.41	7.44	6.86	1.39	1.55	0.58	0.0305	0.153	High TINCR Exp
SPRR2C	1q21.3	7.16	6.57	2.78	3.01	0.58	0.268	0.522	High TINCR Exp
SLC29A4	7p22.1	6.69	6.1	1.76	1.69	0.58	0.082	0.273	High TINCR Exp
GOLGA8A	15q14	9.33	8.75	1.57	1.59	0.58	0.0539	0.212	High TINCR Exp
DAZ1	Yq11.223	1.22	0.64	2.63	1.49	0.58	0.232	0.485	High TINCR Exp
VEGFD	Xp22.2	2.8	2.21	1.18	1.45	0.58	0.0127	0.0908	High TINCR Exp
EBF4	20p13	7.68	7.1	1.31	1.32	0.58	0.0223	0.126	High TINCR Exp
BIK	22q13.2	7.86	7.28	1.14	1.36	0.58	0.0102	0.0797	High TINCR Exp
KRT38	17q21.2	1.28	0.7	2.65	1.31	0.58	0.236	0.489	High TINCR Exp
SPDYE7P	7q11.23	2.94	2.36	0.94	0.93	0.58	0.002089	0.0316	High TINCR Exp
ZNF300P1	5q33.1	3.19	2.61	1.84	1.35	0.58	0.0938	0.293	High TINCR Exp
MUC16	19p13.2	6.79	6.21	2.91	2.87	0.58	0.29	0.545	High TINCR Exp
LY6G6E	6p21.33	1	0.42	1.22	0.73	0.58	0.0135	0.0943	High TINCR Exp
NINL	20p11.21	8.38	7.81	0.89	1.15	0.58	0.001427	0.0254	High TINCR Exp
ESCO2	8p21.1	8	7.42	0.65	0.99	0.58	3.669e-05	0.003104	High TINCR Exp
SLC16A7	12q14.1	5.34	4.76	1.95	1.68	0.58	0.116	0.332	High TINCR Exp
LINC00685	Xp22.33 and Yp11.32	2.96	2.38	1.18	1.14	0.58	0.012	0.0876	High TINCR Exp
CFAP44	3q13.2	6.53	5.95	1.47	1.28	0.58	0.0394	0.177	High TINCR Exp
EZH2	7q36.1	9.51	8.93	0.96	0.82	0.58	0.00258	0.0354	High TINCR Exp
POLR2J2	7q22.1	8.14	7.56	1.26	1.64	0.58	0.0199	0.118	High TINCR Exp
LINC00526	18p11.31	5.47	4.9	1.02	1.17	0.58	0.0046	0.0486	High TINCR Exp
SLC38A11	2q24.3	2.6	2.03	2.21	1.41	0.58	0.161	0.397	High TINCR Exp
TTTY15	Yq11.221	4.79	4.22	2.79	2.97	0.58	0.275	0.53	High TINCR Exp
FAM167A-AS1	8p23.1	0.93	0.35	1.52	0.95	0.58	0.0447	0.19	High TINCR Exp
AADAC	3q25.1	3.82	3.24	2.28	2.38	0.58	0.184	0.426	High TINCR Exp
F2	11p11.2	1.33	0.76	1.75	1.34	0.58	0.0818	0.273	High TINCR Exp
GHRH	20q11.23	0.8	0.23	1.79	0.86	0.57	0.0849	0.278	High TINCR Exp
CLXN	8q11.21	4.75	4.18	1.75	1.87	0.57	0.087	0.282	High TINCR Exp
SNORD116-4	15q11.2	3.61	3.03	2.09	2.07	0.57	0.147	0.38	High TINCR Exp
COLGALT2	1q25.3	5.01	4.43	2.43	2.01	0.57	0.207	0.458	High TINCR Exp
MAP3K15	Xp22.12	1.55	0.98	1.63	1.16	0.57	0.0628	0.232	High TINCR Exp
NDRG4	16q21	9.33	8.75	1.78	1.82	0.57	0.0905	0.288	High TINCR Exp
NUSAP1	15q14	10.68	10.1	0.72	0.86	0.57	0.0001486	0.007035	High TINCR Exp
LEAP2	5q31.1	2.3	1.73	0.92	1.03	0.57	0.001906	0.0301	High TINCR Exp
CKB	14q32.33	11	10.43	1.25	1.58	0.57	0.0197	0.117	High TINCR Exp
GAN	16q23.2	7.41	6.84	0.97	1.04	0.57	0.003215	0.0398	High TINCR Exp
PROCA1	17q11.2	4.05	3.48	1.02	1.08	0.57	0.004671	0.0492	High TINCR Exp
ADGRV1	5q14.3	7.48	6.91	1.03	1.55	0.57	0.006305	0.059	High TINCR Exp
MFHAS1	8p23.1	9.89	9.32	1.37	1.19	0.57	0.0297	0.15	High TINCR Exp
CMAHP	6p22.3	6.4	5.83	1.53	1.29	0.57	0.0493	0.201	High TINCR Exp
RPL39L	3q27.3	8.5	7.92	1.3	1.87	0.57	0.0263	0.14	High TINCR Exp
ASF1B	19p13.12	10.03	9.46	0.88	0.86	0.57	0.001238	0.0235	High TINCR Exp
CBFA2T3	16q24.3	7.21	6.64	1.37	1.26	0.57	0.0307	0.153	High TINCR Exp
EEIG2		8.94	8.37	0.86	0.89	0.57	0.001052	0.0212	High TINCR Exp
VNN1	6q23.2	6.21	5.64	1.99	1.93	0.57	0.13	0.354	High TINCR Exp
CCL26	7q11.23	4.7	4.13	2.14	1.9	0.57	0.157	0.393	High TINCR Exp
FFAR2	19q13.12	5.77	5.2	1.39	1.7	0.57	0.0358	0.168	High TINCR Exp
ATG9B	7q36.1	6.66	6.09	1.33	1.77	0.57	0.0295	0.15	High TINCR Exp
H3C8	6p22.2	3.69	3.12	1.74	1.46	0.57	0.0844	0.277	High TINCR Exp
TSSK6	19p13.11	4.73	4.16	0.66	0.93	0.57	5.55e-05	0.003948	High TINCR Exp
ITPRIPL1	2q11.2	5.85	5.28	1.22	1.35	0.57	0.0175	0.11	High TINCR Exp
CORO2A	9q22.33	10.65	10.08	0.63	0.91	0.57	3.136e-05	0.002884	High TINCR Exp
RFPL1	22q12.2	2.11	1.54	1.61	1.4	0.57	0.0629	0.232	High TINCR Exp
SPDYE6	7q22.1	4.71	4.14	1.02	0.97	0.57	0.004968	0.0511	High TINCR Exp
DLGAP1	18p11.31	3.07	2.5	2.06	1.96	0.57	0.145	0.376	High TINCR Exp
ZNF205-AS1	16p13.3	2.75	2.18	0.89	0.87	0.57	0.001567	0.0268	High TINCR Exp
CT83	Xq23	1.12	0.55	2.01	1.41	0.57	0.131	0.356	High TINCR Exp
RBM11	21q11.2	3.49	2.93	1.85	1.99	0.57	0.108	0.318	High TINCR Exp
RALGPS1	9q33.3	7.03	6.46	1.23	1.21	0.57	0.0181	0.112	High TINCR Exp
AMIGO3	3p21.31	6.69	6.12	0.96	0.86	0.57	0.00294	0.0378	High TINCR Exp
PLCH1	3q25.31	4.55	3.98	2	1.86	0.57	0.134	0.361	High TINCR Exp
PCDH11X	Xq21.31	1.32	0.75	1.73	1.16	0.57	0.0816	0.273	High TINCR Exp
PITX2	4q25	7.37	6.8	2.31	2.44	0.57	0.197	0.445	High TINCR Exp
SYN3	22q12.3	1.94	1.37	1.59	1.15	0.56	0.0604	0.227	High TINCR Exp
ALG1L1P		8.29	7.73	1.12	1.35	0.56	0.011	0.0835	High TINCR Exp
FAM181A	14q32.12	2.1	1.54	1.93	1.59	0.56	0.121	0.341	High TINCR Exp
PRINS	10p12.1	2.32	1.75	0.75	0.99	0.56	0.0003088	0.0103	High TINCR Exp
NUP210	3p25.1	10.34	9.78	1.15	1.78	0.56	0.015	0.101	High TINCR Exp
NIBAN3	19p13.11	2.58	2.02	1.82	1.51	0.56	0.101	0.306	High TINCR Exp
LINC00092	9q22.32	2.37	1.8	1.71	1.54	0.56	0.0831	0.276	High TINCR Exp
RRAGB	Xp11.21	7.83	7.27	0.75	0.72	0.56	0.000257	0.009315	High TINCR Exp
IQCG	3q29	8.93	8.37	1.48	1.45	0.56	0.0481	0.198	High TINCR Exp
CEP76	18p11.21	8.1	7.53	0.65	0.68	0.56	4.753e-05	0.003653	High TINCR Exp
SLC7A4	22q11.21	4.7	4.14	2.07	2.42	0.56	0.155	0.39	High TINCR Exp
GPR19	12p13.1	4.58	4.02	1.31	1.36	0.56	0.0268	0.141	High TINCR Exp
HOXB13	17q21.32	3.71	3.15	2.35	2.86	0.56	0.211	0.462	High TINCR Exp
PRSS50	3p21.31	2.2	1.64	2.12	2.01	0.56	0.162	0.398	High TINCR Exp
LRP1B	2q22.1-q22.2	2.85	2.29	2.23	1.96	0.56	0.182	0.424	High TINCR Exp
ZNF649	19q13.41	6.95	6.39	1.15	1.13	0.56	0.0124	0.0898	High TINCR Exp
FAM111B	11q12.1	9.14	8.58	1.15	1.09	0.56	0.0126	0.0907	High TINCR Exp
HSD11B2	16q22.1	7.73	7.17	0.92	1.04	0.56	0.002558	0.0353	High TINCR Exp
SLC16A9	10q21.2	7.75	7.19	2.11	2.19	0.56	0.162	0.399	High TINCR Exp
PROM1	4p15.32	3.79	3.23	2.95	2.85	0.56	0.311	0.566	High TINCR Exp
DGKB	7p21.2	2.32	1.76	1.57	1.52	0.56	0.0626	0.231	High TINCR Exp
SPIN3	Xp11.21	6.45	5.89	1.48	1.59	0.56	0.0496	0.201	High TINCR Exp
KCNE2	21q22.11	2.67	2.11	1.13	1.14	0.56	0.0115	0.0854	High TINCR Exp
DPY19L2P2	7q22.1	3.97	3.41	1.1	1.4	0.56	0.0105	0.0815	High TINCR Exp
RSRP1	1p36.11	8.78	8.22	1.02	1.1	0.56	0.005917	0.0567	High TINCR Exp
SLC25A10	17q25.3	10.23	9.67	0.77	0.82	0.56	0.0004067	0.0117	High TINCR Exp
EDAR	2q13	5.44	4.88	2.23	2	0.56	0.184	0.427	High TINCR Exp
CYP4Z1	1p33	1.89	1.34	2.04	1.6	0.56	0.145	0.376	High TINCR Exp
C17ORF99	17q25.3	3.72	3.17	1.15	1.28	0.56	0.0133	0.0938	High TINCR Exp
KRTAP5-1	11p15.5	1.6	1.05	1.22	0.95	0.56	0.018	0.112	High TINCR Exp
ZNF501	3p21.31	5.41	4.86	0.67	1.04	0.56	0.000106	0.005732	High TINCR Exp
SPATA41	15q26.3	4.82	4.26	0.89	0.97	0.56	0.001927	0.0303	High TINCR Exp
HHAT	1q32.2	7.44	6.88	0.85	1.06	0.56	0.001322	0.0243	High TINCR Exp
UGDH	4p14	10.88	10.33	1.12	0.98	0.56	0.0107	0.0823	High TINCR Exp
NOXO1	16p13.3	4.69	4.14	1.68	1.53	0.56	0.0819	0.273	High TINCR Exp
SANBR	2p15	8.17	7.62	0.82	0.65	0.56	0.00083	0.0179	High TINCR Exp
NPY1R	4q32.2	2.57	2.02	1.63	1.66	0.55	0.0757	0.261	High TINCR Exp
SNHG9	16p13.3	5.06	4.51	0.9	1.27	0.55	0.00263	0.0357	High TINCR Exp
NEURL1	10q24.33	5.69	5.13	2.32	1.99	0.55	0.203	0.452	High TINCR Exp
GPHA2	11q13.1	1.28	0.72	1.28	1.13	0.55	0.0244	0.133	High TINCR Exp
ZNF160	19q13.42	8.41	7.86	0.97	1.22	0.55	0.004571	0.0484	High TINCR Exp
LRRC34	3q26.2	5.14	4.59	1.07	1.03	0.55	0.008395	0.0705	High TINCR Exp
ASB9	Xp22.2	5.13	4.57	1.25	1.34	0.55	0.0227	0.128	High TINCR Exp
FBXL22	15q22.31	3.92	3.37	1.11	1	0.55	0.0106	0.0817	High TINCR Exp
NCAN	19p12	1.66	1.11	1.3	1.23	0.55	0.0274	0.143	High TINCR Exp
TTLL10	1p36.33	2.16	1.6	1.19	1.2	0.55	0.0169	0.108	High TINCR Exp
ZBTB18	1q44	8.47	7.91	0.99	1.05	0.55	0.004922	0.0509	High TINCR Exp
TRIM2	4q31.3	9.76	9.21	1.21	1.43	0.55	0.0199	0.118	High TINCR Exp
TFDP2	3q23	8.9	8.34	0.88	0.88	0.55	0.001863	0.0297	High TINCR Exp
CNKSR2	Xp22.12	1.95	1.39	1.54	1.44	0.55	0.0605	0.227	High TINCR Exp
UCA1	19p13.12	5.29	4.74	2.18	2.01	0.55	0.179	0.421	High TINCR Exp
ACSS1	20p11.21	9.7	9.15	1.06	1.18	0.55	0.008357	0.0702	High TINCR Exp
SLC35G1	10q23.33	6.93	6.38	1.21	1.39	0.55	0.0199	0.118	High TINCR Exp
PTPRQ	12q21.31	2.29	1.74	2.01	1.62	0.55	0.144	0.375	High TINCR Exp
INKA2	1p13.2	7	6.45	0.81	0.75	0.55	0.0007702	0.0172	High TINCR Exp
BEST2	19p13.13	2.91	2.36	2.67	2.13	0.55	0.267	0.522	High TINCR Exp
KIAA0319	6p22.3	3.65	3.1	1.95	2.14	0.55	0.138	0.367	High TINCR Exp
ABAT	16p13.2	7.86	7.31	1.9	1.53	0.55	0.123	0.344	High TINCR Exp
HERC2P2	15q11.2	8.95	8.4	1.21	1.29	0.55	0.0199	0.118	High TINCR Exp
OSR2	8q22.2	8.42	7.87	0.82	1.04	0.55	0.001055	0.0212	High TINCR Exp
ARRDC5	19p13.3	2.01	1.46	1.22	0.98	0.55	0.0196	0.117	High TINCR Exp
GOLGA8DP	15q11.2	1.07	0.52	1.26	0.89	0.55	0.0225	0.127	High TINCR Exp
RIMKLA	1p34.2	3.93	3.38	1.78	2.02	0.55	0.107	0.316	High TINCR Exp
CUZD1	10q26.13	3.76	3.21	1.19	1.23	0.55	0.0177	0.111	High TINCR Exp
ZNF568	19q13.12	4.99	4.44	1.33	1.43	0.55	0.0331	0.16	High TINCR Exp
CILK1	6p12.1	9.61	9.06	1.03	0.96	0.55	0.006614	0.0608	High TINCR Exp
POLQ	3q13.33	8.59	8.05	0.8	0.95	0.55	0.0008178	0.0178	High TINCR Exp
CLDN2	Xq22.3	2.87	2.32	1.39	1.14	0.55	0.0396	0.178	High TINCR Exp
SLC15A1	13q32.2-q32.3	5.76	5.21	1.75	2.4	0.55	0.108	0.317	High TINCR Exp
VWA5B2	3q27.1	2.45	1.9	1.21	1.52	0.55	0.0213	0.123	High TINCR Exp
TARBP1	1q42.2	9.62	9.08	0.55	0.7	0.55	5.981e-06	0.001132	High TINCR Exp
LDHD	16q23.1	6.83	6.28	1.21	1.48	0.55	0.0218	0.125	High TINCR Exp
MEI1	22q13.2	6.12	5.57	2.69	2.01	0.55	0.274	0.529	High TINCR Exp
RFPL3S	22q12.3	2.29	1.74	1.53	1.23	0.55	0.0604	0.227	High TINCR Exp
GRIK4	11q23.3	2.12	1.58	1.67	1.15	0.55	0.0817	0.273	High TINCR Exp
SCGB1A1	11q12.3	2.47	1.93	2.4	2.48	0.55	0.228	0.481	High TINCR Exp
ARL9	4q12	4.06	3.51	1.57	1.46	0.55	0.0679	0.244	High TINCR Exp
PGAP4	9q31.1	8.59	8.04	1.65	1.79	0.55	0.0842	0.277	High TINCR Exp
PSD3	8p22	9.41	8.86	1.33	1.25	0.55	0.033	0.16	High TINCR Exp
ZNF709	19p13.2	5.36	4.81	0.89	1.07	0.55	0.002393	0.0341	High TINCR Exp
CERS3	15q26.3	10.53	9.98	0.72	1.79	0.55	0.0007547	0.017	High TINCR Exp
ZNF567	19q13.12	6.77	6.22	0.86	1.1	0.54	0.001815	0.0292	High TINCR Exp
CNTD1	17q21.2-q21.31	4.72	4.18	1.2	1.14	0.54	0.0191	0.115	High TINCR Exp
DHDH	19q13.33	4.54	4	1.61	1.31	0.54	0.0752	0.26	High TINCR Exp
AJM1	9q34.3	3.59	3.05	1.1	1.44	0.54	0.013	0.0924	High TINCR Exp
UPK3BL1	7q22.1	9.8	9.26	2.01	1.92	0.54	0.152	0.387	High TINCR Exp
RAX	18q21.32	1.08	0.54	1.5	0.96	0.54	0.0553	0.215	High TINCR Exp
ZNF620	3p22.1	4.32	3.78	1.15	1.21	0.54	0.0161	0.105	High TINCR Exp
TSPOAP1	17q22	6.35	5.8	1.6	1.7	0.54	0.0774	0.264	High TINCR Exp
CHRNB2	1q21.3	2.78	2.23	1.72	1.54	0.54	0.0965	0.298	High TINCR Exp
ZNF823	19p13.2	7.16	6.61	0.53	0.65	0.54	3.741e-06	0.0009041	High TINCR Exp
ZSCAN16	6p22.1	5.68	5.13	1.29	1.15	0.54	0.0295	0.15	High TINCR Exp
LINC00461	5q14.3	1.41	0.87	1.44	1.34	0.54	0.0489	0.199	High TINCR Exp
MAGEE1	Xq13.3	6.39	5.85	0.83	1.24	0.54	0.001543	0.0266	High TINCR Exp
SHOC1	9q31.3	5.23	4.68	1.26	1.27	0.54	0.0266	0.14	High TINCR Exp
SLC27A5	19q13.43	6.64	6.1	1	1.35	0.54	0.007279	0.0644	High TINCR Exp
FCGBP	19q13.2	9.96	9.42	2.02	2.14	0.54	0.158	0.394	High TINCR Exp
MEX3A	1q22	7.55	7.01	1.47	1.37	0.54	0.055	0.215	High TINCR Exp
ERCC6L2-AS1	9q22.32	6.57	6.03	1.02	0.92	0.54	0.0069	0.0625	High TINCR Exp
LHFPL1	Xq23	1.91	1.37	1.65	1.41	0.54	0.0843	0.277	High TINCR Exp
MCF2L	13q34	8.14	7.6	1.51	1.46	0.54	0.061	0.228	High TINCR Exp
LRRC73	6p21.1	4.26	3.72	1.31	1.37	0.54	0.0327	0.159	High TINCR Exp
AASS	7q31.32	8.01	7.47	1.16	1.12	0.54	0.017	0.108	High TINCR Exp
WDR90	16p13.3	9.09	8.56	0.84	0.83	0.54	0.00142	0.0254	High TINCR Exp
HCG11	6p22.2	7.93	7.39	1.02	1.18	0.54	0.007936	0.0681	High TINCR Exp
GPT	8q24.3	4.79	4.25	1.32	1.65	0.54	0.0369	0.17	High TINCR Exp
ESRG	3p14.3	3.59	3.05	3.07	2.67	0.54	0.348	0.599	High TINCR Exp
TIGD7	16p13.3	7.12	6.58	0.87	1	0.54	0.002254	0.033	High TINCR Exp
ARHGAP4	Xq28	9.22	8.68	1.73	1.43	0.54	0.1	0.304	High TINCR Exp
ONECUT1	15q21.3	1.44	0.9	1.15	1.03	0.54	0.0157	0.104	High TINCR Exp
TMPRSS11F	4q13.2	5.6	5.06	2.25	2.24	0.54	0.205	0.455	High TINCR Exp
DNM1	9q34.11	8.53	7.99	1.26	1.32	0.54	0.0274	0.143	High TINCR Exp
BDH1	3q29	10.13	9.59	0.71	1.06	0.54	0.0003111	0.0103	High TINCR Exp
SNHG20	17q25.2	6.61	6.08	0.9	0.92	0.54	0.002852	0.0373	High TINCR Exp
CDC14A	1p21.2	6.92	6.38	0.89	1.11	0.54	0.002806	0.0369	High TINCR Exp
DBI	2q14.2	11.9	11.36	0.99	0.74	0.54	0.005466	0.0538	High TINCR Exp
ZNF615	19q13.41	6.79	6.25	0.96	1.05	0.54	0.005059	0.0517	High TINCR Exp
DBIL5P	17p13.3	3.93	3.39	0.93	0.78	0.54	0.003606	0.0428	High TINCR Exp
CCDC185	1q41	1.9	1.36	1.28	1.25	0.54	0.0296	0.15	High TINCR Exp
OR13A1	10q11.21	1.63	1.09	1.39	1.15	0.54	0.0436	0.187	High TINCR Exp
B3GNT6	11q13.5	2.41	1.87	2.25	2.16	0.54	0.206	0.457	High TINCR Exp
SCAI	9q33.3	7.8	7.27	0.63	0.72	0.54	5.509e-05	0.003933	High TINCR Exp
IZUMO4	19p13.3	5.55	5.02	1.5	1.28	0.54	0.0602	0.227	High TINCR Exp
NOTUM	17q25.3	5.29	4.75	2.09	1.74	0.54	0.171	0.411	High TINCR Exp
DSC3	18q12.1	14.27	13.73	0.91	1.25	0.54	0.00374	0.0438	High TINCR Exp
THEM6	8q24.3	9.85	9.32	0.68	0.85	0.54	0.0001895	0.007934	High TINCR Exp
MEIS1	2p14	8.26	7.73	1.13	1.08	0.53	0.015	0.101	High TINCR Exp
DYNLT2	6q27	5.13	4.6	0.94	1	0.53	0.004374	0.0474	High TINCR Exp
HR	8p21.3	11.53	11	0.84	1.18	0.53	0.001919	0.0302	High TINCR Exp
MUC1	1q22	10.23	9.7	1.55	1.73	0.53	0.074	0.257	High TINCR Exp
ZIC1	3q24	3.48	2.95	3.02	2.86	0.53	0.346	0.598	High TINCR Exp
SIGLEC14	19q13.41	4.78	4.25	1.49	1.73	0.53	0.0635	0.233	High TINCR Exp
DNASE2B	1p31.1-p22.3	1.53	1	2	1.31	0.53	0.154	0.388	High TINCR Exp
SLC26A1	4p16.3	4.12	3.59	0.93	1.14	0.53	0.004358	0.0474	High TINCR Exp
TMEM235	17q25.3	1.07	0.54	1.57	1.05	0.53	0.0727	0.254	High TINCR Exp
ERC2	3p14.3	4.06	3.52	1.47	1.46	0.53	0.0586	0.223	High TINCR Exp
ARMCX3	Xq22.1	9.42	8.89	0.88	1.25	0.53	0.00311	0.0391	High TINCR Exp
DNAH3	16p12.3	5.12	4.59	1.57	1.28	0.53	0.0742	0.258	High TINCR Exp
SIGLEC11	19q13.33	2.83	2.3	1.98	1.59	0.53	0.152	0.386	High TINCR Exp
DNAJB3	2q37.1	1.34	0.81	1.29	1.14	0.53	0.0323	0.158	High TINCR Exp
ENO2	12p13.31	9.86	9.33	1.34	1.39	0.53	0.0402	0.179	High TINCR Exp
TP53INP2	20q11.22	10.54	10.01	1.17	1	0.53	0.019	0.115	High TINCR Exp
EAF2	3q13.33	6.63	6.1	0.95	0.94	0.53	0.004715	0.0494	High TINCR Exp
ADM2	22q13.33	7.25	6.72	1.13	1.45	0.53	0.0173	0.109	High TINCR Exp
SPINK2	4q12	2.31	1.79	1.58	1.37	0.53	0.0773	0.264	High TINCR Exp
REEP4	8p21.3	11.17	10.64	0.53	0.64	0.53	4.942e-06	0.001044	High TINCR Exp
ZNF177	19p13.2	4.8	4.27	1.09	1.3	0.53	0.0136	0.0949	High TINCR Exp
LINC00667	18p11.31	9.18	8.65	1.11	1.15	0.53	0.0151	0.101	High TINCR Exp
VN1R1	19q13.4	2.74	2.22	1.14	1.05	0.53	0.0169	0.107	High TINCR Exp
CCDC34	11p14.1	8.62	8.09	0.88	0.86	0.53	0.002587	0.0355	High TINCR Exp
TNFRSF17	16p13.13	3.98	3.45	2.6	2.18	0.53	0.276	0.531	High TINCR Exp
DUXA	19q13.43	0.96	0.43	1.63	0.88	0.53	0.0839	0.277	High TINCR Exp
ZNF542P	19q13.43	6.24	5.72	1.68	1.36	0.53	0.0966	0.298	High TINCR Exp
SPDYE8	7q11.23	4.39	3.86	0.82	0.85	0.53	0.001488	0.026	High TINCR Exp
FOXH1	8q24.3	3.06	2.54	2.2	1.73	0.53	0.199	0.447	High TINCR Exp
L3MBTL4	18p11.31	5.76	5.24	1.91	2.08	0.53	0.147	0.38	High TINCR Exp
ZNF71	19q13.4	7.26	6.73	1.18	1.31	0.53	0.0223	0.126	High TINCR Exp
NPW	16p13.3	4.45	3.92	1.87	2.24	0.53	0.142	0.372	High TINCR Exp
POLR2J3	7q22.1	11.11	10.58	1.4	1.38	0.53	0.0496	0.201	High TINCR Exp
PAN2	12q13.3	9.26	8.73	0.61	0.7	0.53	5.497e-05	0.003933	High TINCR Exp
ZBTB12	6p21.33	6.65	6.12	0.69	1.02	0.53	0.0002823	0.009764	High TINCR Exp
UMODL1	21q22.3	2.11	1.58	1.85	1.63	0.53	0.132	0.357	High TINCR Exp
STRBP	9q33.1-q33.3	9.59	9.07	0.72	0.82	0.53	0.0003779	0.0113	High TINCR Exp
RGPD8	2q14.1	1.11	0.58	2.12	1.47	0.53	0.183	0.426	High TINCR Exp
ZNF440	19p13.2	8.65	8.12	0.84	1	0.53	0.002007	0.0309	High TINCR Exp
PANK1	10q23.31	7.14	6.61	0.75	0.96	0.53	0.0006444	0.0154	High TINCR Exp
ATG16L2	11q13.4	8.19	7.66	1.47	1.05	0.53	0.0579	0.221	High TINCR Exp
LINC00240	6p22.2	3.54	3.02	1.41	1.27	0.53	0.0508	0.204	High TINCR Exp
ZSCAN12	6p22.1	6.72	6.19	0.97	1.12	0.53	0.006573	0.0606	High TINCR Exp
PPARG	3p25.2	5.46	4.93	1.58	1.82	0.53	0.0829	0.275	High TINCR Exp
CYP4F11	19p13.12	7.81	7.29	2.4	2.77	0.53	0.249	0.503	High TINCR Exp
ATF7IP2	16p13.2-p13.13	6.53	6	1.02	1.37	0.53	0.009612	0.077	High TINCR Exp
MKX	10p12.1	3.7	3.18	1.67	1.55	0.53	0.0978	0.299	High TINCR Exp
AMER1	Xq11.2	8.48	7.95	0.72	0.85	0.52	0.000411	0.0118	High TINCR Exp
SREBF1	17p11.2	12.28	11.75	0.84	0.8	0.52	0.001827	0.0294	High TINCR Exp
H2BC18	1q21.2	5.36	4.83	1.28	1.17	0.52	0.0333	0.16	High TINCR Exp
C5ORF34	5p12	5.91	5.39	0.78	1.11	0.52	0.001181	0.0228	High TINCR Exp
GTSE1-DT	22q13.31	3.68	3.16	0.73	0.98	0.52	0.0005516	0.0141	High TINCR Exp
RAB3IP	12q15	9.13	8.6	0.9	0.83	0.52	0.003307	0.0405	High TINCR Exp
BDNF-AS	11p14.1	4.46	3.94	0.95	1.16	0.52	0.005948	0.0569	High TINCR Exp
KCNC3	19q13.33	6.15	5.63	1.18	1.45	0.52	0.0241	0.132	High TINCR Exp
EHF	11p13	11.09	10.56	1.54	1.75	0.52	0.0765	0.262	High TINCR Exp
HENMT1	1p13.3	8.13	7.6	1.15	1.18	0.52	0.0193	0.116	High TINCR Exp
EVA1C	21q22.11	8.59	8.07	0.98	1.26	0.52	0.007314	0.0644	High TINCR Exp
POLR2J4	7p13	8.84	8.32	0.96	0.88	0.52	0.005693	0.0551	High TINCR Exp
CYP2R1	11p15.2	7.5	6.97	0.92	1.18	0.52	0.004794	0.05	High TINCR Exp
KIF15	3p21.31	8.27	7.75	0.63	0.93	0.52	9.373e-05	0.005296	High TINCR Exp
VGLL1	Xq26.3	4.71	4.18	2.46	2.19	0.52	0.256	0.511	High TINCR Exp
PRSS16	6p22.1	7.97	7.44	0.67	0.96	0.52	0.0002259	0.008744	High TINCR Exp
FAM157A	3q29	4.34	3.82	1.28	1.56	0.52	0.0368	0.17	High TINCR Exp
PNOC	8p21.1	3.58	3.06	2.01	1.82	0.52	0.167	0.406	High TINCR Exp
GAGE2A	Xp11.23	1.23	0.71	2.82	1.97	0.52	0.317	0.571	High TINCR Exp
E2F8	11p15.1	7.88	7.36	0.85	1.01	0.52	0.002442	0.0346	High TINCR Exp
C21ORF91	21q21.1	9.83	9.31	0.76	0.89	0.52	0.000805	0.0176	High TINCR Exp
YEATS4	12q15	9.02	8.5	0.87	0.73	0.52	0.002548	0.0352	High TINCR Exp
ACADSB	10q26.13	8.45	7.93	0.78	1.01	0.52	0.001122	0.022	High TINCR Exp
SPIN2B	Xp11.21	6.62	6.1	0.8	0.89	0.52	0.001369	0.0248	High TINCR Exp
LINC00324	17p13.1	5.81	5.28	0.8	0.93	0.52	0.001408	0.0252	High TINCR Exp
GGT3P	22q11.21	4.23	3.71	1.34	1.3	0.52	0.0423	0.184	High TINCR Exp
PKD2L1	10q24.31	2.07	1.55	1.26	1.04	0.52	0.0309	0.154	High TINCR Exp
ZNF273	7q11.21	7.14	6.62	1	0.89	0.52	0.007964	0.0682	High TINCR Exp
POMGNT2	3p22.1	8.4	7.88	1.04	0.87	0.52	0.0104	0.081	High TINCR Exp
ZNF468	19q13.41	8.19	7.67	1.24	1.38	0.52	0.0306	0.153	High TINCR Exp
TOPBP1	3q22.1	10.77	10.25	0.66	0.76	0.52	0.000166	0.007336	High TINCR Exp
HILPDA	7q32.1	9.35	8.83	1.22	1.22	0.52	0.0275	0.143	High TINCR Exp
CRIP3	6p21.1	1.51	0.99	1.68	1	0.52	0.098	0.3	High TINCR Exp
LINC02875	17q23.2	3.09	2.57	1.61	1.4	0.52	0.0883	0.284	High TINCR Exp
FRAT1	10q24.1	6.74	6.22	1.15	0.84	0.52	0.0193	0.116	High TINCR Exp
SNRPN	15q11.2	9.49	8.97	0.9	1.31	0.52	0.004715	0.0494	High TINCR Exp
ZNF714	19p12	6.97	6.45	1.19	1.19	0.52	0.0251	0.135	High TINCR Exp
ILF3-DT	19p13.2	8.75	8.23	0.68	0.83	0.52	0.0002616	0.009404	High TINCR Exp
PM20D2	6q15	9.14	8.63	0.65	0.97	0.52	0.0001723	0.007512	High TINCR Exp
PIGX	3q29	10.16	9.64	0.88	0.8	0.52	0.003008	0.0385	High TINCR Exp
ZNF124	1q44	5.84	5.32	1.01	0.94	0.52	0.008596	0.0717	High TINCR Exp
SPRR2F	1q21.3	7.54	7.02	3.12	3.5	0.52	0.38	0.627	High TINCR Exp
TPD52	8q21.13	11.16	10.64	0.83	0.93	0.52	0.001974	0.0306	High TINCR Exp
PTGES2-AS1	9q34.11	2.4	1.88	1.17	1.12	0.52	0.0225	0.127	High TINCR Exp
IGSF5	21q22.2	1.13	0.61	1.54	0.91	0.52	0.0738	0.257	High TINCR Exp
GSTA4	6p12.2	9.41	8.89	1.51	1.5	0.52	0.0731	0.255	High TINCR Exp
PJVK	2q31.2	3.65	3.14	1.13	1.19	0.52	0.0192	0.116	High TINCR Exp
BCL2L10	15q21.2	4.97	4.46	2.16	1.73	0.52	0.201	0.45	High TINCR Exp
RIBC2	22q13.31	5.42	4.9	2.08	1.69	0.52	0.185	0.427	High TINCR Exp
CLEC7A	12p13.2	8.93	8.42	1.69	1.4	0.52	0.105	0.312	High TINCR Exp
AIFM3	22q11.21	4.73	4.21	1.16	1.35	0.52	0.0227	0.128	High TINCR Exp
PLPP5	8p11.23	8.88	8.36	0.65	0.92	0.52	0.000164	0.007287	High TINCR Exp
LAMB2P1	3p21.31	3.72	3.2	1.42	1.2	0.52	0.057	0.219	High TINCR Exp
OR2B6	6p22.1	1.57	1.06	1.66	1.11	0.52	0.0983	0.3	High TINCR Exp
ASS1	9q34.11	11.56	11.04	1.62	1.33	0.52	0.0917	0.29	High TINCR Exp
STAP1	4q13.2	3.4	2.89	2.03	1.55	0.52	0.175	0.415	High TINCR Exp
GAS2L2	17q12	2.41	1.89	1.62	1.53	0.52	0.0945	0.295	High TINCR Exp
SLC25A33	1p36.22	7.37	6.86	0.65	0.81	0.52	0.0001652	0.007315	High TINCR Exp
ZFAND4	10q11.22	6.74	6.23	0.6	0.91	0.51	7.013e-05	0.004474	High TINCR Exp
MCM2	3q21.3	11.76	11.25	0.89	0.9	0.51	0.003811	0.0443	High TINCR Exp
PAX8-AS1	2q14.1	7.88	7.36	1.87	2.05	0.51	0.148	0.381	High TINCR Exp
CBFA2T2	20q11.21-q11.22	9.89	9.37	0.57	0.73	0.51	3.061e-05	0.002856	High TINCR Exp
DHFR	5q14.1	8.73	8.22	0.83	0.97	0.51	0.002207	0.0326	High TINCR Exp
TPRXL	3p25.1	7.86	7.35	0.76	1.36	0.51	0.001335	0.0244	High TINCR Exp
LRRC24	8q24.3	3.64	3.13	1.21	1.48	0.51	0.0306	0.153	High TINCR Exp
LEKR1	3q25.31	3.55	3.03	1.05	1.12	0.51	0.0129	0.092	High TINCR Exp
PPL	16p13.3	13.28	12.77	0.85	1.53	0.51	0.003895	0.0448	High TINCR Exp
NFYC-AS1	1p34.2	4.45	3.94	0.89	1.04	0.51	0.003952	0.0449	High TINCR Exp
CYB5A	18q22.3	8.97	8.46	1.13	1.3	0.51	0.0203	0.119	High TINCR Exp
GSDMB	17q21.1	7.29	6.78	1.66	1.54	0.51	0.104	0.311	High TINCR Exp
FIGNL1	7p12.2	9.16	8.65	0.77	0.81	0.51	0.00107	0.0214	High TINCR Exp
KLK15	19q13.33	0.86	0.35	1.03	0.63	0.51	0.01	0.0788	High TINCR Exp
SLC9A3R1	17q25.1	12.39	11.88	0.85	0.93	0.51	0.002668	0.0361	High TINCR Exp
KLHDC8A	1q32.1	3.84	3.33	2.97	1.69	0.51	0.348	0.6	High TINCR Exp
BID	22q11.21	10.09	9.58	0.62	0.78	0.51	9.111e-05	0.005296	High TINCR Exp
GSR	8p12	10.25	9.74	1.02	1.27	0.51	0.0114	0.0854	High TINCR Exp
MUC17	7q22.1	1.07	0.56	1.37	1.01	0.51	0.0484	0.199	High TINCR Exp
CENPW	6q22.32	9.41	8.9	1.21	0.92	0.51	0.0269	0.141	High TINCR Exp
ARHGAP44	17p12	5.88	5.36	1.6	1.28	0.51	0.0909	0.288	High TINCR Exp
GSPT2	Xp11.22	6.41	5.9	1.35	1.55	0.51	0.0505	0.203	High TINCR Exp
RARRES1	3q25.32	7.52	7.01	1.63	2.05	0.51	0.104	0.311	High TINCR Exp
CENPF	1q41	11.37	10.86	0.66	0.87	0.51	0.0002106	0.008489	High TINCR Exp
LGR5	12q21.1	5.66	5.15	2.68	2.41	0.51	0.309	0.564	High TINCR Exp
ZNF844	19p13.2	5.29	4.78	1.79	1.54	0.51	0.13	0.355	High TINCR Exp
CCNE2	8q22.1	8.21	7.7	1.28	0.96	0.51	0.037	0.17	High TINCR Exp
KCNJ10	1q23.2	3.05	2.54	1.91	1.76	0.51	0.156	0.391	High TINCR Exp
WNT9A	1q42.13	6.22	5.71	1.31	1.44	0.51	0.044	0.188	High TINCR Exp
CFAP91	3q13.33	2.53	2.02	2.16	1.8	0.51	0.207	0.457	High TINCR Exp
DBX2	12q12	1.56	1.05	2.02	1.68	0.51	0.179	0.421	High TINCR Exp
DDX12B		7.73	7.22	1.05	0.95	0.51	0.0128	0.0916	High TINCR Exp
ESRRG	1q41	3.01	2.5	2.06	1.97	0.51	0.19	0.435	High TINCR Exp
ATP1B3	3q23	13.72	13.21	0.64	0.8	0.51	0.0001568	0.007266	High TINCR Exp
CDCA2	8p21.2	8.7	8.19	0.5	0.88	0.51	5.929e-06	0.001132	High TINCR Exp
CNR2	1p36.11	1.89	1.38	1.66	1.32	0.51	0.104	0.312	High TINCR Exp
SELENBP1	1q21.3	7.42	6.91	1.67	1.58	0.51	0.109	0.319	High TINCR Exp
REPIN1	7q36.1	10.22	9.71	0.67	1.01	0.51	0.0003354	0.0106	High TINCR Exp
CAPNS2	16q12.2	8.77	8.26	1.56	2.16	0.51	0.0952	0.296	High TINCR Exp
SLC25A29	14q32.2	9.14	8.64	0.96	0.9	0.51	0.007276	0.0644	High TINCR Exp
BEX4	Xq22.1	7.81	7.31	1.32	1.38	0.51	0.0466	0.195	High TINCR Exp
NEK2	1q32.3	9.11	8.6	0.69	0.81	0.51	0.0003531	0.0109	High TINCR Exp
LRRC37A3	17q24.1	5.47	4.97	0.91	1.14	0.51	0.005387	0.0534	High TINCR Exp
LCN2	9q34.11	11.42	10.92	2.45	2.47	0.51	0.271	0.526	High TINCR Exp
KIRREL3	11q24.2	2.87	2.36	1.98	1.66	0.51	0.172	0.411	High TINCR Exp
AMY2A	1p21.1	1.13	0.62	1.05	0.89	0.51	0.013	0.0923	High TINCR Exp
C2CD5	12p12.1	9.72	9.21	0.51	0.66	0.51	6.878e-06	0.001189	High TINCR Exp
FUT5	19p13.3	1.32	0.82	1.07	0.99	0.51	0.0146	0.0992	High TINCR Exp
SULT1A3	16p11.2	9.21	8.7	0.87	0.99	0.51	0.003806	0.0443	High TINCR Exp
PRR19	19q13.2	5.95	5.44	0.91	0.92	0.51	0.005184	0.0523	High TINCR Exp
PGD	1p36.22	12.49	11.99	1.03	1.06	0.51	0.0125	0.0901	High TINCR Exp
GUSBP11	22q11.23	7.34	6.83	1.12	1.16	0.51	0.0201	0.119	High TINCR Exp
EPOP	17q12	8.3	7.79	1.05	1.03	0.51	0.0132	0.0934	High TINCR Exp
DHX35	20q11.23-q12	8.7	8.2	0.87	0.75	0.51	0.003432	0.0415	High TINCR Exp
SLC6A16	19q13.33	3.16	2.66	1.41	1.4	0.51	0.0609	0.228	High TINCR Exp
FAM72D	1q21.1	7	6.5	0.86	0.83	0.51	0.003285	0.0404	High TINCR Exp
SPATA31A1	9p12	1.09	0.58	1.34	0.96	0.51	0.0471	0.196	High TINCR Exp
C2CD4C	19p13.3	5.22	4.72	1.6	1.53	0.51	0.0963	0.298	High TINCR Exp
FAM183A	1p34.2	3.34	2.83	1.3	1.26	0.51	0.0433	0.186	High TINCR Exp
EXOC3L4	14q32.32	4.86	4.35	2.57	2.14	0.51	0.292	0.547	High TINCR Exp
TRIM74	7q11.23	2.38	1.87	1.27	1.43	0.5	0.04	0.178	High TINCR Exp
MIEN1	17q12	10.21	9.7	0.96	0.75	0.5	0.006999	0.0631	High TINCR Exp
DCDC2	6p22.3	2.4	1.89	1.43	1.42	0.5	0.066	0.24	High TINCR Exp
CLDN10	13q32.1	3.79	3.28	3.13	3.13	0.5	0.391	0.637	High TINCR Exp
UHRF1	19p13.3	9.7	9.2	0.74	0.8	0.5	0.0008474	0.0182	High TINCR Exp
ZNF582	19q13.43	3.35	2.85	1.3	1.16	0.5	0.0424	0.185	High TINCR Exp
ZNF44	19p13.2	7.38	6.88	0.53	0.82	0.5	1.675e-05	0.002074	High TINCR Exp
TSSK3	1p35.1	4.1	3.6	0.99	1.05	0.5	0.009613	0.077	High TINCR Exp
TAF9B	Xq21.1	9.24	8.73	0.82	0.74	0.5	0.00224	0.0329	High TINCR Exp
CXADR	21q21.1	9.24	8.74	1.34	1.46	0.5	0.0514	0.205	High TINCR Exp
GCSAM	3q13.2	6.47	5.97	1.24	1.07	0.5	0.0343	0.163	High TINCR Exp
SMIM24	19p13.3	2.58	2.08	1.42	1.59	0.5	0.0664	0.241	High TINCR Exp
DMRT1	9p24.3	1.87	1.37	1.97	1.68	0.5	0.175	0.415	High TINCR Exp
VRTN	14q24.3	0.98	0.48	1.1	0.75	0.5	0.018	0.111	High TINCR Exp
RBM20	10q25.2	4.44	3.94	1.21	1.59	0.5	0.0351	0.165	High TINCR Exp
GPRC5B	16p12.3	8.2	7.7	1.55	1.51	0.5	0.0901	0.287	High TINCR Exp
KRT36	17q21.2	1.94	1.44	2.02	1.86	0.5	0.188	0.433	High TINCR Exp
ADCY10P1	6p21.1	4.3	3.8	1.7	1.44	0.5	0.118	0.336	High TINCR Exp
METTL7A	12q13.12	8.98	8.48	1.21	1.52	0.5	0.0341	0.163	High TINCR Exp
CFAP92	3q21.3	4.07	3.56	1.74	1.6	0.5	0.129	0.353	High TINCR Exp
STPG3	9q34.3	1.25	0.75	1.45	1.19	0.5	0.0696	0.248	High TINCR Exp
DYDC2	10q23.1	1.94	1.44	1.55	1.45	0.5	0.0892	0.285	High TINCR Exp
ZMAT1	Xq22.1	4.74	4.24	1.61	1.8	0.5	0.105	0.312	High TINCR Exp
KRT86	12q13	4.6	4.1	1.62	1.56	0.5	0.105	0.312	High TINCR Exp
ZC2HC1C	14q24.3	5.09	4.59	0.81	0.93	0.5	0.002265	0.033	High TINCR Exp
MCCC1	3q27.1	9.74	9.24	0.61	0.84	0.5	0.0001148	0.006043	High TINCR Exp
OIP5	15q15.1	7.49	6.99	0.93	0.87	0.5	0.006436	0.0597	High TINCR Exp
STMN1	1p36.11	12.39	11.89	0.93	0.84	0.5	0.006272	0.0588	High TINCR Exp
LHFPL7	22q11.23	1.1	0.6	1.33	1.07	0.5	0.0498	0.202	High TINCR Exp
ANKRD26P3	13q12.11	1.27	0.77	1.24	1.07	0.5	0.0356	0.167	High TINCR Exp
ICA1	7p21.3	6.25	5.75	1.73	1.55	0.5	0.128	0.351	High TINCR Exp
ZNF600	19q13.42	7.51	7.01	1.36	1.2	0.5	0.0557	0.216	High TINCR Exp
IZUMO1	19q13.33	1.68	1.18	1.21	1.11	0.5	0.0321	0.157	High TINCR Exp
MSL2	3q22.3	10.25	9.75	0.56	0.65	0.5	3.347e-05	0.002974	High TINCR Exp
APOBEC3B	22q13.1	9.37	8.87	1.28	1.4	0.5	0.0453	0.192	High TINCR Exp
ABHD11	7q11.23	9.02	8.52	0.88	0.91	0.5	0.004549	0.0484	High TINCR Exp
DHRS13	17q11.2	8.57	8.07	0.83	0.91	0.5	0.002756	0.0366	High TINCR Exp
ZNF700	19p13.2	8.14	7.64	0.54	0.67	0.5	2.263e-05	0.002328	High TINCR Exp
DHFR2	3q11.2	7.83	7.33	0.69	0.78	0.5	0.0004909	0.0132	High TINCR Exp
BEND4	4p13	1.92	1.42	1.65	1.59	0.5	0.113	0.326	High TINCR Exp
SPICE1	3q13.2	8.73	8.24	0.76	0.75	0.5	0.00124	0.0235	High TINCR Exp
CHST8	19q13.11	2.39	1.9	1.55	1.31	0.5	0.0901	0.287	High TINCR Exp
STK31	7p15.3	4.78	4.28	1.26	1.91	0.5	0.0469	0.196	High TINCR Exp
H4C16		3.86	3.36	1.02	0.96	0.5	0.0125	0.0904	High TINCR Exp
EEIG1		11.55	11.06	0.6	0.83	0.5	0.0001033	0.005676	High TINCR Exp
PRSS3	9p13.3	6.74	6.25	2.86	3.11	0.5	0.359	0.608	High TINCR Exp
CCT6P1	7q11.21	6.06	5.57	0.89	0.92	0.5	0.004912	0.0509	High TINCR Exp
C20ORF96	20p13	6.41	5.92	1.01	1.18	0.5	0.0129	0.0919	High TINCR Exp
GEN1	2p24.2	9.16	8.66	0.65	0.69	0.5	0.0002366	0.009017	High TINCR Exp
CYP2B7P	19q13.2	2.26	1.77	1.74	1.69	0.5	0.133	0.359	High TINCR Exp
CPA6	8q13.2	4.41	3.92	2.15	2.2	0.5	0.224	0.476	High TINCR Exp
ZNF557	19p13.2	7.61	7.11	0.54	0.56	0.49	1.856e-05	0.00214	High TINCR Exp
CRHR1	17q21.31	1.42	0.93	1.62	1.33	0.49	0.105	0.313	High TINCR Exp
NAT1	8p22	6.75	6.26	1.04	0.8	0.49	0.0138	0.0956	High TINCR Exp
MFSD6	2q32.2	10.8	10.3	0.68	0.88	0.49	0.0004388	0.0123	High TINCR Exp
PCNA	20p12.3	12.07	11.57	0.87	0.68	0.49	0.003949	0.0449	High TINCR Exp
FDFT1	8p23.1	11.83	11.33	0.64	0.78	0.49	0.0002262	0.008744	High TINCR Exp
ATP6V0E2	7q36.1	7.68	7.18	1.54	1.47	0.49	0.091	0.289	High TINCR Exp
ZNF404	19q13.31	4.25	3.75	1.11	1.08	0.49	0.0222	0.126	High TINCR Exp
LINC01003	7q36.1	6.13	5.63	0.82	0.87	0.49	0.002817	0.037	High TINCR Exp
ZNF430	19p12	7.02	6.52	1.29	1.22	0.49	0.0468	0.195	High TINCR Exp
TFRC	3q29	12.72	12.23	1.07	1.1	0.49	0.0183	0.112	High TINCR Exp
SLC35G2	3q22.3	6.73	6.23	1.32	1.22	0.49	0.0512	0.205	High TINCR Exp
PHGDH	1p12	10.17	9.68	1.37	1.58	0.49	0.0631	0.233	High TINCR Exp
HP	16q22.2	3.19	2.7	1.98	2.3	0.49	0.193	0.44	High TINCR Exp
MARCHF9	12q14.1	8.9	8.41	0.52	0.7	0.49	1.259e-05	0.001806	High TINCR Exp
NCCRP1	19q13.2	10.23	9.73	1.98	2.46	0.49	0.195	0.441	High TINCR Exp
BCL6	3q27.3	10.78	10.29	0.66	0.78	0.49	0.0003231	0.0105	High TINCR Exp
PGAP1	2q33.1	9.22	8.73	0.88	0.96	0.49	0.004928	0.051	High TINCR Exp
SGPP2	2q36.1	8.44	7.95	1.08	1.44	0.49	0.022	0.125	High TINCR Exp
TIMELESS	12q13.3	10.77	10.28	0.57	0.69	0.49	5.02e-05	0.003716	High TINCR Exp
ARHGAP27	17q21.31	10.32	9.83	0.74	0.67	0.49	0.0009753	0.02	High TINCR Exp
C21ORF58	21q22.3	6.83	6.34	1.08	0.97	0.49	0.0192	0.116	High TINCR Exp
FOXI3	2p11.2	1.83	1.34	2.06	1.76	0.49	0.203	0.453	High TINCR Exp
GAST	17q21.2	4.19	3.7	2.52	2.17	0.49	0.297	0.552	High TINCR Exp
HES5	1p36.32	4.22	3.73	1.7	1.72	0.49	0.129	0.353	High TINCR Exp
ZNF77	19p13.3	6.65	6.16	0.78	0.7	0.49	0.001742	0.0284	High TINCR Exp
GPER1	7p22.3	6.19	5.7	1.1	1.29	0.49	0.0226	0.127	High TINCR Exp
ZPBP2	17q21.1	1.07	0.58	1.93	1.5	0.49	0.174	0.414	High TINCR Exp
AKR7L	1p36.13	3.17	2.68	1.03	0.95	0.49	0.0147	0.0996	High TINCR Exp
PPM1N	19q13.32	5.01	4.52	1.08	1.13	0.49	0.0199	0.118	High TINCR Exp
DLG3	Xq13.1	10	9.51	0.74	0.79	0.49	0.001104	0.0218	High TINCR Exp
DDX12P	12p13.31	7.19	6.7	1.13	0.96	0.49	0.025	0.135	High TINCR Exp
RMI1	9q21.32	8.9	8.41	0.6	0.78	0.49	0.000127	0.006458	High TINCR Exp
GPRASP3		6.7	6.21	1	1.03	0.49	0.0125	0.0903	High TINCR Exp
DTHD1	4p14	2.82	2.33	1.49	1.44	0.49	0.0845	0.278	High TINCR Exp
CAND2	3p25.2	5.97	5.49	1.39	1.78	0.49	0.0709	0.25	High TINCR Exp
ZNF761	19q13.42	8.08	7.59	0.88	0.9	0.49	0.005109	0.052	High TINCR Exp
SERPINB13	18q21.33	10.8	10.31	1.74	2.13	0.49	0.144	0.374	High TINCR Exp
ACSM3	16p12.3	4.25	3.76	1.16	1.26	0.49	0.0308	0.154	High TINCR Exp
BOLA1	1q21.2	7.97	7.48	0.87	0.94	0.49	0.004825	0.0502	High TINCR Exp
PPM1L	3q25.33-q26.1	6.4	5.91	1.54	1.51	0.49	0.0956	0.297	High TINCR Exp
KLHL24	3q27.1	10.36	9.87	0.88	1.07	0.49	0.005667	0.0551	High TINCR Exp
FAM72A	1q32.1	5.53	5.04	0.91	0.99	0.49	0.00665	0.061	High TINCR Exp
WSCD2	12q23.3	3.52	3.03	3.02	2.41	0.49	0.385	0.632	High TINCR Exp
SCD5	4q21.22	9.66	9.17	0.96	1.06	0.49	0.0101	0.0792	High TINCR Exp
NANOS3	19p13.12	2.38	1.89	1.01	1.05	0.49	0.0137	0.0955	High TINCR Exp
RAB25	1q22	11.51	11.03	0.6	1.38	0.49	0.0002832	0.009778	High TINCR Exp
XYLB	3p22.2	6.3	5.82	0.77	0.91	0.49	0.001835	0.0294	High TINCR Exp
ABHD10	3q13.2	9.29	8.8	0.67	0.58	0.49	0.0003726	0.0112	High TINCR Exp
ANKRD20A8P	2q11.1	2.33	1.85	0.97	1.31	0.49	0.0122	0.0888	High TINCR Exp
CCDC117	22q12.1	9.95	9.47	0.49	0.55	0.49	5.934e-06	0.001132	High TINCR Exp
KCNIP2	10q24.32	3.84	3.35	1.11	1.19	0.49	0.0244	0.133	High TINCR Exp
ZNF85	19p12	5.3	4.82	1.37	1.34	0.49	0.0629	0.232	High TINCR Exp
C5	9q33.2	6.38	5.9	1.53	1.37	0.49	0.0931	0.292	High TINCR Exp
PCDHA8	5q31.3	0.98	0.5	1.35	0.94	0.49	0.0565	0.218	High TINCR Exp
ODAD1	19q13.33	3.55	3.07	1.23	1.41	0.49	0.0423	0.184	High TINCR Exp
FEZF1	7q31.32	1.96	1.48	2.24	1.91	0.49	0.247	0.501	High TINCR Exp
CBX8	17q25.3	7.66	7.18	0.64	0.67	0.48	0.0002615	0.009404	High TINCR Exp
TTC28-AS1	22q12.1	7.15	6.67	0.7	0.87	0.48	0.0007973	0.0175	High TINCR Exp
ATP6V1B1	2p13.3	4.33	3.85	1.53	1.92	0.48	0.103	0.309	High TINCR Exp
ZCWPW1	7q22.1	6.38	5.89	1.26	1.16	0.48	0.0459	0.193	High TINCR Exp
VAMP1	12p13.31	6.84	6.36	1.01	1.04	0.48	0.0142	0.0974	High TINCR Exp
ZNF503-AS2	10q22.2	6.96	6.48	0.82	0.87	0.48	0.003321	0.0405	High TINCR Exp
TMEM25	11q23.3	7.76	7.28	0.99	1.25	0.48	0.0139	0.096	High TINCR Exp
RAB40B	17q25.3	8.57	8.08	1.05	0.84	0.48	0.0175	0.11	High TINCR Exp
S1PR5	19p13.2	9.16	8.68	0.92	0.95	0.48	0.007914	0.068	High TINCR Exp
HSD17B6	12q13.3	5.78	5.3	0.8	0.87	0.48	0.002571	0.0354	High TINCR Exp
REXO5	16p12.3	6.61	6.13	0.99	0.9	0.48	0.0128	0.0914	High TINCR Exp
LINC00662	19q11	5.51	5.03	0.84	1.14	0.48	0.004559	0.0484	High TINCR Exp
FBXL16	16p13.3	7.22	6.74	1.43	1.45	0.48	0.0779	0.265	High TINCR Exp
JAKMIP3	10q26.3	3.47	2.99	1.72	2.09	0.48	0.145	0.376	High TINCR Exp
ZNF442	19p13.2	3.89	3.41	1	1.03	0.48	0.0139	0.096	High TINCR Exp
SNORA7B	3q21.3	2.41	1.92	0.85	0.89	0.48	0.004372	0.0474	High TINCR Exp
NYNRIN	14q12	9.23	8.75	1.18	1.48	0.48	0.0366	0.169	High TINCR Exp
INPP5J	22q12.2	6.44	5.95	1.52	1.39	0.48	0.0959	0.297	High TINCR Exp
OSGEPL1	2q32.2	7.19	6.71	0.54	0.67	0.48	3.472e-05	0.003024	High TINCR Exp
GRIK5	19q13.2	4.14	3.66	2.15	1.27	0.48	0.228	0.48	High TINCR Exp
EFHB	3p24.3	2.03	1.55	1.15	1.24	0.48	0.0315	0.156	High TINCR Exp
SH2D1B	1q23.3	3.5	3.01	1.66	1.57	0.48	0.126	0.349	High TINCR Exp
KRTAP5-8	11q13.4	1.18	0.7	1.04	0.88	0.48	0.0167	0.107	High TINCR Exp
AMT	3p21.31	5.66	5.18	1.59	1.37	0.48	0.111	0.321	High TINCR Exp
TACSTD2	1p32.1	14.23	13.75	1.01	1.12	0.48	0.0157	0.103	High TINCR Exp
TYRP1	9p23	3.02	2.54	1.94	1.94	0.48	0.19	0.435	High TINCR Exp
SGK1	6q23.2	12.67	12.19	0.92	0.94	0.48	0.00809	0.0688	High TINCR Exp
WIF1	12q14.3	2.55	2.07	3.34	2.77	0.48	0.439	0.677	High TINCR Exp
TBKBP1	17q21.32	8.1	7.62	0.69	0.87	0.48	0.0007218	0.0165	High TINCR Exp
LRATD1	2p24.3	9.63	9.15	1.8	1.89	0.48	0.161	0.397	High TINCR Exp
TMIE	3p21.31	4.09	3.61	1.34	1.25	0.48	0.0607	0.228	High TINCR Exp
HOXA4	7p15.2	5.41	4.93	1.66	1.88	0.48	0.131	0.356	High TINCR Exp
LRRCC1	8q21.2	8.62	8.14	0.78	0.9	0.48	0.002243	0.0329	High TINCR Exp
SMIM8	6q15	7.05	6.57	0.62	0.63	0.48	0.0001845	0.007822	High TINCR Exp
FAM24B	10q26.13	4.77	4.29	1.23	1.39	0.48	0.0437	0.188	High TINCR Exp
RAC3	17q25.3	8.08	7.6	1.4	1.35	0.48	0.0725	0.254	High TINCR Exp
RORB	9q21.13	3.01	2.53	2.39	1.98	0.48	0.284	0.539	High TINCR Exp
EML6	2p16.1	6.15	5.67	1.74	1.32	0.48	0.143	0.374	High TINCR Exp
MST1L	1p36.13	3.59	3.12	1.68	1.61	0.48	0.133	0.359	High TINCR Exp
SLC2A4	17p13.1	4.59	4.11	1.18	1.76	0.48	0.0416	0.183	High TINCR Exp
CAPS	19p13.3	6.9	6.43	1.07	1.48	0.48	0.0239	0.131	High TINCR Exp
POMK	8p11.21	5.74	5.26	1.59	1.47	0.48	0.112	0.323	High TINCR Exp
FANCE	6p21.31	9.53	9.05	0.55	0.69	0.48	4.542e-05	0.003531	High TINCR Exp
BCORP1	Yq11.222	1.38	0.91	1.55	1.17	0.48	0.101	0.305	High TINCR Exp
BARD1	2q35	6.78	6.3	1.4	1.49	0.48	0.0757	0.261	High TINCR Exp
PPM1J	1p13.2	6.76	6.28	0.89	0.79	0.48	0.006359	0.0593	High TINCR Exp
ZNF816	19q13.41	6.65	6.17	1.15	1.2	0.48	0.0316	0.156	High TINCR Exp
CFAP53	18q21.1	4.24	3.76	1.17	1.4	0.48	0.0366	0.169	High TINCR Exp
ZFP28	19q13.43	5.31	4.84	1.65	1.59	0.48	0.127	0.351	High TINCR Exp
ZNF321P	19q13.41	5.22	4.75	1.2	1.27	0.48	0.0395	0.177	High TINCR Exp
CRB2	9q33.3	2.79	2.31	2.07	2.1	0.48	0.222	0.475	High TINCR Exp
KCTD1	18q11.2	10.6	10.12	0.61	0.72	0.48	0.0001825	0.007788	High TINCR Exp
BNIP5	6p21.31	1.35	0.88	1	0.95	0.48	0.0146	0.0993	High TINCR Exp
BICDL2	16p13.3	8.9	8.42	1.23	1.61	0.48	0.0472	0.196	High TINCR Exp
CHRM5	15q14	2.07	1.6	1.62	1.3	0.48	0.118	0.336	High TINCR Exp
ZNF256	19q13.43	6.23	5.75	1.27	1.32	0.48	0.052	0.207	High TINCR Exp
ATG4D	19p13.2	9.82	9.34	0.58	0.65	0.48	0.0001036	0.005676	High TINCR Exp
LYG1	2q11.2	3.11	2.64	1.23	1.32	0.47	0.0459	0.193	High TINCR Exp
ZNF418	19q13.43	3.39	2.92	1.53	1.25	0.47	0.1	0.305	High TINCR Exp
PASK	2q37.3	8	7.53	0.94	0.79	0.47	0.009289	0.0755	High TINCR Exp
WHAMMP2	15q13.1	3.99	3.52	1.03	1.25	0.47	0.0188	0.114	High TINCR Exp
CELP	9q34.13	1.02	0.54	1.8	1.31	0.47	0.158	0.394	High TINCR Exp
PBX4	19p13.11	4.95	4.48	1.07	1.18	0.47	0.0235	0.13	High TINCR Exp
DLX6-AS1	7q21.3	3.58	3.1	1.56	1.55	0.47	0.11	0.321	High TINCR Exp
PGBD2	1q	7.36	6.89	0.62	0.57	0.47	0.0002247	0.008744	High TINCR Exp
SPAG17	1p12	5.94	5.47	2.27	2.11	0.47	0.266	0.522	High TINCR Exp
KISS1R	19p13.3	2.09	1.62	1.38	1.33	0.47	0.0727	0.254	High TINCR Exp
ANGPTL6	19p13.2	3.11	2.64	1.14	0.94	0.47	0.0299	0.151	High TINCR Exp
LNX1	4q12	7.91	7.44	0.97	1.22	0.47	0.014	0.0966	High TINCR Exp
RAB3A	19p13.11	5.73	5.25	0.72	0.84	0.47	0.001262	0.0237	High TINCR Exp
ACVR2A	2q22.3-q23.1	8.36	7.89	0.62	0.73	0.47	0.0002543	0.009315	High TINCR Exp
SLC6A8	Xq28	12.28	11.81	1.19	1.06	0.47	0.0388	0.175	High TINCR Exp
ZBTB42	14q32.33	8.56	8.09	0.67	0.7	0.47	0.0005589	0.0142	High TINCR Exp
PLPPR1	9q31.1	2.58	2.11	2.14	2.29	0.47	0.243	0.498	High TINCR Exp
CABLES2	20q13.33	8.41	7.93	0.65	0.72	0.47	0.0004156	0.0118	High TINCR Exp
GRIN1	9q34.3	3.67	3.2	1.64	1.71	0.47	0.131	0.355	High TINCR Exp
CEBPA-DT	19q13.11	5.44	4.97	1.06	1.03	0.47	0.0217	0.124	High TINCR Exp
CD177	19q13.31	7.09	6.62	2.47	2.68	0.47	0.313	0.568	High TINCR Exp
THNSL1	10p12.1	7.44	6.97	0.61	0.98	0.47	0.0002966	0.01	High TINCR Exp
TP53INP1	8q22.1	9.72	9.25	0.57	0.8	0.47	9.937e-05	0.005537	High TINCR Exp
CSRNP3	2q24.3	2.61	2.14	1.47	1.35	0.47	0.0915	0.289	High TINCR Exp
DIRC3	2q35	4.06	3.59	1.89	1.77	0.47	0.185	0.429	High TINCR Exp
TRIM17	1q42.13	4.17	3.69	1.57	2	0.47	0.12	0.339	High TINCR Exp
TXNIP	1q21.1	12.51	12.04	1.29	1.33	0.47	0.0573	0.22	High TINCR Exp
GAL3ST2	2q37.3	1.95	1.48	1.56	1.57	0.47	0.113	0.326	High TINCR Exp
PLS1	3q23	7.98	7.51	1.28	1.57	0.47	0.058	0.221	High TINCR Exp
MAN2A2	15q25	9.41	8.94	0.68	0.89	0.47	0.0007769	0.0172	High TINCR Exp
SYP	Xp11.23	4.6	4.13	1.17	1.21	0.47	0.0379	0.173	High TINCR Exp
S100P	4p16.1	9.12	8.65	1.94	2.49	0.47	0.209	0.459	High TINCR Exp
GGA2	16p12.2	11.05	10.58	0.63	0.68	0.47	0.0003117	0.0103	High TINCR Exp
GK	Xp21.2	7.27	6.81	1.15	1.01	0.47	0.0341	0.163	High TINCR Exp
ADGRL1	19p13.12	9.92	9.45	1.32	1.21	0.47	0.0626	0.231	High TINCR Exp
CHADL	22q13.2	5.7	5.23	1.2	1.24	0.47	0.0422	0.184	High TINCR Exp
SPDYE1	7p13	3.17	2.71	0.78	0.81	0.47	0.002731	0.0364	High TINCR Exp
SYT15	10q11.22	5.32	4.85	1.42	1.2	0.47	0.0819	0.273	High TINCR Exp
WDR87	19q13.13	1.05	0.58	1.72	1.16	0.47	0.144	0.374	High TINCR Exp
ECHDC2	1p32.3	8.52	8.05	1.22	1.13	0.47	0.0456	0.193	High TINCR Exp
SLCO4C1	5q21.1	3.15	2.69	2.19	2.01	0.47	0.254	0.508	High TINCR Exp
TREX1	3p21.31	8.99	8.52	0.82	0.77	0.47	0.004077	0.0456	High TINCR Exp
KRT40	17q21.2	1.25	0.78	1.21	1.33	0.47	0.0453	0.192	High TINCR Exp
RBBP8	18q11.2	10.65	10.18	0.82	0.84	0.47	0.004264	0.0468	High TINCR Exp
CASTOR3P		7.04	6.58	0.94	1.22	0.47	0.0121	0.0881	High TINCR Exp
ZNF507	19q13.11	9.33	8.86	0.57	0.63	0.47	0.0001031	0.005676	High TINCR Exp
HIRIP3	16p11.2	9.12	8.65	0.67	0.61	0.47	0.0006144	0.015	High TINCR Exp
FZD7	2q33.1	9.25	8.78	1.51	1.52	0.47	0.103	0.31	High TINCR Exp
SPAG16	2q34	7.48	7.01	1.05	1.29	0.47	0.0236	0.13	High TINCR Exp
CCL25	19p13.2	1.33	0.87	1.41	1.09	0.47	0.0795	0.268	High TINCR Exp
ALX3	1p13.3	5.22	4.76	1.22	1.09	0.47	0.0454	0.192	High TINCR Exp
PRSS12	4q26	7.9	7.43	2.21	2	0.47	0.26	0.515	High TINCR Exp
SCIN	7p21.3	6.24	5.77	1.77	1.69	0.47	0.162	0.398	High TINCR Exp
ZNF554	19p13.3	6.56	6.09	0.95	0.83	0.47	0.0113	0.0847	High TINCR Exp
TMEM254-AS1	10q22.3	5.22	4.75	1.35	1.2	0.47	0.0686	0.245	High TINCR Exp
ZDHHC23	3q13.31	7.51	7.04	1.01	1.12	0.47	0.0188	0.114	High TINCR Exp
WDPCP	2p15	6.18	5.71	0.73	0.81	0.47	0.001642	0.0275	High TINCR Exp
TIA1	2p13.3	10.21	9.74	0.51	0.64	0.47	2.08e-05	0.002243	High TINCR Exp
NRADDP	3p21.31	1.88	1.42	1.31	0.96	0.47	0.0597	0.226	High TINCR Exp
TUBD1	17q23.1	8.28	7.82	0.62	0.56	0.47	0.0002621	0.009404	High TINCR Exp
EPO	7q22.1	2.4	1.93	2.24	1.59	0.47	0.263	0.518	High TINCR Exp
MTUS1	8p22	10.9	10.44	0.64	0.82	0.47	0.0004774	0.013	High TINCR Exp
CLEC17A	19p13.12	2.68	2.21	2.05	1.65	0.47	0.224	0.477	High TINCR Exp
BAIAP3	16p13.3	6.39	5.92	1	1.34	0.47	0.0194	0.116	High TINCR Exp
FBF1	17q25.1	7.91	7.45	0.79	0.76	0.46	0.003013	0.0385	High TINCR Exp
PARD3	10p11.22-p11.21	10.9	10.43	0.54	0.79	0.46	5.85e-05	0.004074	High TINCR Exp
SOX5	12p12.1	3.46	3	1.88	1.76	0.46	0.189	0.433	High TINCR Exp
DAZ3	Yq11.23	0.56	0.1	1.88	0.51	0.46	0.181	0.422	High TINCR Exp
C9ORF163	9q34.3	3.23	2.77	0.91	1.02	0.46	0.009604	0.077	High TINCR Exp
SLCO3A1	15q26.1	10.35	9.88	0.78	0.83	0.46	0.002985	0.0382	High TINCR Exp
FAM172A	5q15	8.53	8.06	0.65	0.78	0.46	0.0005099	0.0136	High TINCR Exp
DSC1	18q12.1	6.77	6.3	2.49	3.38	0.46	0.333	0.585	High TINCR Exp
CALN1	7q11.22	2.2	1.74	2.57	1.89	0.46	0.331	0.585	High TINCR Exp
ZNF589	3p21.31	8.19	7.73	0.84	0.86	0.46	0.005363	0.0533	High TINCR Exp
ZCCHC3	20p13	9.36	8.9	0.5	0.57	0.46	1.811e-05	0.00214	High TINCR Exp
FSCN2	17q25.3	2.45	1.99	1	1.03	0.46	0.0174	0.11	High TINCR Exp
NR2F1-AS1	5q15	5.71	5.24	1.31	1.23	0.46	0.0648	0.237	High TINCR Exp
KCNE1	21q22.12	3.11	2.64	1.72	1.41	0.46	0.152	0.386	High TINCR Exp
TTC32	2p24.1	5.98	5.52	0.76	0.86	0.46	0.002578	0.0354	High TINCR Exp
LY6G6D	6p21.33	1.08	0.62	0.93	0.87	0.46	0.0108	0.0826	High TINCR Exp
ULBP1	6q25.1	5.29	4.83	1.85	1.74	0.46	0.184	0.427	High TINCR Exp
TTTY14	Yq11.222	2.24	1.78	1.96	1.8	0.46	0.21	0.46	High TINCR Exp
LINC02610	2q37.3	2.23	1.77	1.23	1.15	0.46	0.0495	0.201	High TINCR Exp
FAM120C	Xp11.22	8.22	7.76	0.74	0.85	0.46	0.001923	0.0303	High TINCR Exp
NUDT11	Xp11.22	6.79	6.33	2	1.95	0.46	0.22	0.473	High TINCR Exp
C8G	9q34.3	2.7	2.24	1.7	1.62	0.46	0.152	0.386	High TINCR Exp
SGK3	8q13.1	8.75	8.29	0.63	0.68	0.46	0.0003584	0.011	High TINCR Exp
CNNM3	2q11.2	9.33	8.87	0.59	0.68	0.46	0.0001642	0.007287	High TINCR Exp
USP27X-DT	Xp11.23	4.19	3.73	0.66	0.9	0.46	0.0007049	0.0163	High TINCR Exp
ZNF672	1q44	10.02	9.56	0.68	0.55	0.46	0.0008104	0.0177	High TINCR Exp
PIMREG	17p13.2	8.03	7.57	0.9	1.11	0.46	0.009756	0.0776	High TINCR Exp
ZNF483	9q31.3	3.07	2.6	1.14	1.14	0.46	0.0355	0.166	High TINCR Exp
GINS3	16q21	8.93	8.47	0.49	0.57	0.46	1.308e-05	0.001834	High TINCR Exp
NPR3	5p13.3	6.45	5.99	1.71	2.13	0.46	0.161	0.397	High TINCR Exp
LRIT3	4q25	2.11	1.65	1.04	1.01	0.46	0.0224	0.126	High TINCR Exp
BFSP2	3q22.1	1.74	1.28	1.37	1.13	0.46	0.0759	0.261	High TINCR Exp
CEACAM16	19q13.31-q13.32	1.38	0.92	1.74	1.34	0.46	0.158	0.394	High TINCR Exp
AFAP1-AS1	4p16.1	6.25	5.79	3.39	3.36	0.46	0.468	0.7	High TINCR Exp
TDRD10	1q21.3	3.12	2.66	2.06	1.73	0.46	0.233	0.486	High TINCR Exp
FCRL4	1q23.1	1.77	1.31	2.04	1.42	0.46	0.226	0.479	High TINCR Exp
PNPLA7	9q34.3	5.64	5.18	1.37	1.18	0.46	0.076	0.261	High TINCR Exp
PTPRT	20q12-q13.11	2.54	2.08	2.17	2.16	0.46	0.26	0.514	High TINCR Exp
ANO8	19p13.11	8.05	7.59	0.73	0.88	0.46	0.001881	0.0299	High TINCR Exp
SNORA71E	20q11.23	2.29	1.83	0.92	1.02	0.46	0.0109	0.0829	High TINCR Exp
GRM8	7q31.33	2.89	2.43	1.15	1.19	0.46	0.0387	0.175	High TINCR Exp
GDPD3	16p11.2	6.89	6.44	1.43	1.79	0.46	0.0961	0.297	High TINCR Exp
ZSCAN31	6p22.1	8.08	7.62	1.1	1.15	0.46	0.0315	0.156	High TINCR Exp
DCXR	17q25.3	10.03	9.57	0.77	0.81	0.46	0.002914	0.0376	High TINCR Exp
E2F1	20q11.22	9.19	8.74	1.1	1	0.46	0.03	0.151	High TINCR Exp
NPL	1q25.3	8.84	8.38	1.15	0.99	0.46	0.0373	0.171	High TINCR Exp
PLSCR2	3q24	1.12	0.66	0.86	0.81	0.46	0.006451	0.0598	High TINCR Exp
NDUFA4L2	12q13.3	11.49	11.03	1.77	2.05	0.46	0.175	0.415	High TINCR Exp
LINC02145	5p15.31	1.96	1.51	1.72	1.29	0.46	0.153	0.388	High TINCR Exp
SLC7A10	19q13.11	1.25	0.79	1.5	1.09	0.46	0.104	0.311	High TINCR Exp
HAVCR1	5q33.3	0.93	0.47	1.34	0.75	0.46	0.068	0.244	High TINCR Exp
ZNF573	19q13.12	3.76	3.3	0.95	1.1	0.46	0.0141	0.0969	High TINCR Exp
NGB	14q24.3	3.06	2.6	2.72	2.49	0.46	0.367	0.617	High TINCR Exp
GPT2	16q11.2	10.24	9.78	0.93	1.01	0.46	0.0118	0.0869	High TINCR Exp
PTCH1	9q22.32	7.91	7.45	1.49	1.28	0.46	0.103	0.31	High TINCR Exp
PDCL2	4q12	1	0.54	1.12	0.94	0.46	0.0329	0.159	High TINCR Exp
KCNJ4	22q13.1	1.53	1.07	2.05	1.34	0.46	0.229	0.481	High TINCR Exp
HMCES	3q21.3	11.14	10.68	0.59	0.56	0.46	0.000177	0.007633	High TINCR Exp
MAMSTR	19q13.33	5.92	5.46	1.27	1.09	0.46	0.0581	0.222	High TINCR Exp
MAP3K21	1q42.2	8.23	7.78	0.98	1.03	0.46	0.0165	0.106	High TINCR Exp
DHRS11	17q12	7.48	7.03	0.75	0.81	0.46	0.002332	0.0336	High TINCR Exp
HS6ST3	13q32.1	1.78	1.32	1.71	1.47	0.46	0.156	0.391	High TINCR Exp
C3ORF14	3p14.2	6.46	6.01	1.82	1.65	0.46	0.182	0.425	High TINCR Exp
SERINC4	15q15.3	2.18	1.73	1.01	1.02	0.46	0.0202	0.119	High TINCR Exp
RIPK4	21q22.3	10.92	10.47	0.93	1	0.46	0.012	0.0876	High TINCR Exp
FOXD4L6	9p11.2	1.85	1.39	0.93	0.91	0.46	0.0121	0.0884	High TINCR Exp
PLA2G6	22q13.1	7.95	7.5	0.88	0.84	0.46	0.008055	0.0686	High TINCR Exp
MAPK13	6p21.31	11.12	10.67	0.75	0.93	0.46	0.002604	0.0356	High TINCR Exp
MTMR4	17q22	10.06	9.6	0.49	0.59	0.46	1.58e-05	0.002032	High TINCR Exp
WBP11P1	18q12.1	5.39	4.93	0.69	0.91	0.46	0.001312	0.0243	High TINCR Exp
HAMP	19q13.12	3	2.55	2.14	1.36	0.46	0.249	0.503	High TINCR Exp
ITLN1	1q23.3	1.25	0.79	1.23	1.3	0.46	0.0534	0.211	High TINCR Exp
TOGARAM2	2p23.2	3.93	3.48	1.34	1.38	0.46	0.0741	0.257	High TINCR Exp
ITGB8	7p21.1	10.97	10.51	0.9	1.11	0.46	0.0103	0.0803	High TINCR Exp
CKS2	9q22.2	10.04	9.58	0.71	0.85	0.46	0.001602	0.0271	High TINCR Exp
ZNF10	12q24.33	6.71	6.25	1	0.98	0.46	0.0186	0.113	High TINCR Exp
DTX2P1-UPK3BP1-PMS2P11	7q11.23	6.49	6.03	0.83	1.03	0.46	0.006168	0.0581	High TINCR Exp
B3GALT2	1q31.2	2.69	2.23	1.58	1.43	0.46	0.127	0.351	High TINCR Exp
FAM95B1	9p11.2	3.6	3.14	1.33	1.66	0.46	0.0765	0.262	High TINCR Exp
ARSF	Xp22.33	1.9	1.45	2.02	1.65	0.46	0.228	0.481	High TINCR Exp
KCNJ14	19q13.33	5.54	5.08	0.65	0.88	0.45	0.000755	0.017	High TINCR Exp
CORT	1p36.22	2.99	2.54	0.89	1.18	0.45	0.0104	0.0808	High TINCR Exp
MST1	3p21.31	5.39	4.93	1.27	1.29	0.45	0.061	0.228	High TINCR Exp
PRR22	19p13.3	5.05	4.6	1.41	1.32	0.45	0.0902	0.287	High TINCR Exp
UPK1A	19q13.12	3.03	2.58	1.99	2.22	0.45	0.229	0.481	High TINCR Exp
LRRC75A	17p11.2	4.33	3.88	1.19	1.22	0.45	0.0476	0.198	High TINCR Exp
ENPP5	6p21.1	4.6	4.14	2.19	2.32	0.45	0.273	0.528	High TINCR Exp
KIF24	9p13.3	7.68	7.23	1.02	0.97	0.45	0.0216	0.124	High TINCR Exp
ARL13B	3q11.1-q11.2	8.32	7.87	0.98	0.9	0.45	0.0167	0.107	High TINCR Exp
DGKE	17q22	7.47	7.02	0.8	0.88	0.45	0.004482	0.048	High TINCR Exp
GAGE13	Xp11.23	0.68	0.23	1.74	0.91	0.45	0.162	0.398	High TINCR Exp
CATSPER2	15q15.3	4.59	4.14	1.32	1.02	0.45	0.0696	0.248	High TINCR Exp
NTN3	16p13.3	1.52	1.07	1.29	1.16	0.45	0.065	0.237	High TINCR Exp
ALOX12P2	17p13.1	5.5	5.04	1.76	1.55	0.45	0.172	0.412	High TINCR Exp
KCNMB3	3q26.32	5.62	5.17	1.01	1.19	0.45	0.0225	0.127	High TINCR Exp
RNF168	3q29	8.86	8.41	1.31	1.18	0.45	0.0691	0.246	High TINCR Exp
OARD1	6p21.1	8.68	8.23	0.63	0.59	0.45	0.0004326	0.0122	High TINCR Exp
ATP1B1	1q24.2	12.51	12.06	0.96	1.02	0.45	0.016	0.105	High TINCR Exp
TLR1	4p14	7.28	6.82	1.22	1.29	0.45	0.0539	0.212	High TINCR Exp
ASAH1	8p22	11.12	10.67	0.65	0.64	0.45	0.0006071	0.0148	High TINCR Exp
RSPH10B2	7p22.1	1.75	1.29	0.92	0.95	0.45	0.0122	0.0888	High TINCR Exp
TSPAN32	11p15.5	3.44	2.99	1.58	1.36	0.45	0.13	0.355	High TINCR Exp
KAZALD1	10q24.31	5.36	4.91	1.36	1.32	0.45	0.0819	0.273	High TINCR Exp
ENTPD4	8p21.3	8.87	8.42	0.83	0.74	0.45	0.005762	0.0557	High TINCR Exp
LYG2	2q11.2	1.11	0.66	1.28	0.95	0.45	0.0629	0.232	High TINCR Exp
CX3CL1	16q21	10.02	9.57	1.81	1.8	0.45	0.188	0.432	High TINCR Exp
EIF4A2	3q27.3	12.75	12.3	0.69	0.8	0.45	0.001331	0.0244	High TINCR Exp
URAHP	16q24.3	4.1	3.65	1.06	1.27	0.45	0.0293	0.149	High TINCR Exp
NRIP3	11p15.4	7.37	6.92	1.35	1.35	0.45	0.0797	0.269	High TINCR Exp
ZNF721	4p16.3	8.51	8.06	0.55	0.61	0.45	9.9e-05	0.005532	High TINCR Exp
DNASE1L3	3p14.3	6.65	6.2	1.45	1.81	0.45	0.108	0.318	High TINCR Exp
ZNF880	19q13.41	5.04	4.59	1.74	1.4	0.45	0.166	0.404	High TINCR Exp
PLCG2	16q24.1	9.01	8.56	1.08	0.86	0.45	0.0295	0.15	High TINCR Exp
FNDC8	17q12	3.51	3.06	0.78	1.01	0.45	0.004373	0.0474	High TINCR Exp
SHISA7	19q13.42	2.11	1.67	1.48	1.43	0.45	0.111	0.322	High TINCR Exp
FAM223B	Xq28	2.4	1.95	1.04	1.05	0.45	0.026	0.139	High TINCR Exp
STPG1	1p36.11	8.74	8.29	0.7	0.66	0.45	0.001528	0.0264	High TINCR Exp
TEX45	19p13.2	1.38	0.93	1.04	1.01	0.45	0.0262	0.139	High TINCR Exp
LIN9	1q42.12	7.89	7.44	0.56	0.72	0.45	0.0001487	0.007035	High TINCR Exp
CYP4F35P	18p11.21	1.92	1.47	1.38	1.49	0.45	0.0901	0.287	High TINCR Exp
GABRG3	15q12	1.38	0.93	2.21	1.8	0.45	0.277	0.532	High TINCR Exp
ABHD3	18q11.2	9.15	8.71	0.78	0.72	0.45	0.003584	0.0426	High TINCR Exp
SLC7A2	8p22	7.72	7.27	2.25	2	0.45	0.287	0.542	High TINCR Exp
DIPK1C	18q22.3	2.25	1.81	2.38	1.94	0.45	0.311	0.566	High TINCR Exp
CYP2A7	19q13.2	0.74	0.3	1.33	0.69	0.45	0.0719	0.253	High TINCR Exp
ALDOC	17q11.2	9.67	9.22	1.21	1.4	0.45	0.055	0.215	High TINCR Exp
FREM1	9p22.3	3.84	3.4	1.51	1.66	0.45	0.12	0.339	High TINCR Exp
SMCO4	11q21	7.8	7.36	1.19	0.96	0.45	0.0486	0.199	High TINCR Exp
TPRN	9q34.3	9.03	8.58	0.77	0.77	0.45	0.003584	0.0426	High TINCR Exp
CHEK2	22q12.1	8.7	8.25	0.71	0.76	0.45	0.001681	0.0279	High TINCR Exp
LINC00115	1p36.33	4.53	4.08	0.77	0.91	0.45	0.003691	0.0435	High TINCR Exp
PARD6B	20q13.13	7.06	6.62	0.85	0.97	0.45	0.00774	0.067	High TINCR Exp
TUBA3E	2q21.1	1.33	0.88	1.51	1.41	0.45	0.119	0.337	High TINCR Exp
RAMP2-AS1	17q21.2	3.61	3.16	1.73	1.59	0.45	0.171	0.41	High TINCR Exp
ANKRD20A11P	21q11.2	1.17	0.72	1.15	0.86	0.45	0.042	0.184	High TINCR Exp
RPS6KL1	14q24.2	4.99	4.54	1.4	1.61	0.45	0.0965	0.298	High TINCR Exp
MGAT3	22q13.1	6.42	5.97	2.19	2	0.45	0.277	0.532	High TINCR Exp
CABLES1	18q11.2	7.59	7.14	1.1	1.12	0.45	0.0359	0.168	High TINCR Exp
SIX4	14q23.1	7.73	7.29	1.26	1.48	0.45	0.067	0.242	High TINCR Exp
PART1	5q12.1	4.93	4.49	2.1	2.29	0.45	0.262	0.517	High TINCR Exp
CR1L	1q32.2	1.64	1.2	1.54	1.24	0.45	0.123	0.345	High TINCR Exp
NR4A2	2q22-q23	7.9	7.46	1.11	1.44	0.45	0.0403	0.179	High TINCR Exp
GDF11	12q13.2	7.57	7.13	0.97	0.94	0.45	0.0181	0.112	High TINCR Exp
RAB36	22q11.23	7.47	7.02	1.18	1.15	0.45	0.0488	0.199	High TINCR Exp
SNORD116-28	15q11.2	2.35	1.9	1.13	1.28	0.45	0.0422	0.184	High TINCR Exp
GLTP	12q24.11	12.59	12.15	0.83	1.14	0.45	0.007405	0.0649	High TINCR Exp
MDM2	12q15	11.13	10.68	0.78	0.69	0.44	0.003927	0.0449	High TINCR Exp
NDUFB4	3q13.33	11.33	10.88	0.61	0.57	0.44	0.0003585	0.011	High TINCR Exp
H3C2	6p22.2	1.77	1.32	0.88	0.94	0.44	0.0104	0.0808	High TINCR Exp
ORAI3	16p11.2	9.03	8.58	0.76	0.85	0.44	0.003363	0.0409	High TINCR Exp
SALL2	14q11.2	6.27	5.82	1.71	1.71	0.44	0.169	0.408	High TINCR Exp
N4BP3	5q35.3	8.5	8.06	1.02	0.87	0.44	0.0237	0.131	High TINCR Exp
EVPL	17q25.1	12.53	12.08	0.79	1.3	0.44	0.006152	0.058	High TINCR Exp
SPDYA	2p23.2	3.87	3.43	0.92	0.99	0.44	0.0139	0.096	High TINCR Exp
PPFIBP2	11p15.4	9.54	9.1	0.77	1.08	0.44	0.004245	0.0467	High TINCR Exp
ALDH3A2	17p11.2	11.65	11.2	0.67	0.72	0.44	0.00105	0.0211	High TINCR Exp
CTNND2	5p15.2	1.82	1.38	1.36	1.3	0.44	0.0868	0.282	High TINCR Exp
PRDM15	21q22.3	8.37	7.93	0.61	0.63	0.44	0.0003985	0.0116	High TINCR Exp
HOXB8	17q21.32	2.38	1.94	2.06	1.74	0.44	0.249	0.503	High TINCR Exp
MDM4	1q32.1	9.15	8.7	0.66	0.69	0.44	0.001018	0.0207	High TINCR Exp
MICU3	8p22	3.76	3.32	1.22	1.43	0.44	0.0601	0.227	High TINCR Exp
DPEP1	16q24.3	3.23	2.79	1.64	1.73	0.44	0.156	0.391	High TINCR Exp
PWAR5	15q11.2	2.73	2.29	1.56	1.45	0.44	0.133	0.36	High TINCR Exp
SRY	Yp11.2	1.55	1.11	2.01	1.4	0.44	0.236	0.489	High TINCR Exp
HSD17B7	1q23.3	7.99	7.55	0.63	0.65	0.44	0.0006116	0.0149	High TINCR Exp
DQX1	2p13.1	7.15	6.71	0.82	1.04	0.44	0.006842	0.0622	High TINCR Exp
SCARA3	8p21.1	9.12	8.68	1.1	1.47	0.44	0.0404	0.179	High TINCR Exp
TEX55	3q13.32	0.77	0.32	1.05	0.74	0.44	0.0271	0.142	High TINCR Exp
MMP27	11q22.2	1.92	1.48	1.67	1.35	0.44	0.157	0.393	High TINCR Exp
TMPO-AS1	12q23.1	6.89	6.44	0.99	0.96	0.44	0.0207	0.12	High TINCR Exp
RNF32	7q36.3	5.03	4.59	0.93	1	0.44	0.0152	0.101	High TINCR Exp
RNF227	17p13.1	7.68	7.23	0.69	0.83	0.44	0.001683	0.0279	High TINCR Exp
TFF1	21q22.3	1.63	1.18	1.96	1.89	0.44	0.23	0.482	High TINCR Exp
KREMEN1	22q12.1	11.76	11.32	0.81	0.88	0.44	0.005919	0.0567	High TINCR Exp
ZNF585A	19q13.12	6.61	6.16	0.86	1.08	0.44	0.009873	0.0781	High TINCR Exp
TSPY26P	20q11.21	3.39	2.95	1.36	1.46	0.44	0.0901	0.287	High TINCR Exp
DLGAP2	8p23.3	1.83	1.38	1.26	1.18	0.44	0.067	0.242	High TINCR Exp
ZNF461	19q13.13	5.78	5.34	0.96	1.17	0.44	0.0189	0.115	High TINCR Exp
UNC13B	9p13.3	10.05	9.61	0.72	0.88	0.44	0.002457	0.0347	High TINCR Exp
CERS4	19p13.2	10.3	9.85	0.69	0.9	0.44	0.001626	0.0274	High TINCR Exp
EIF1AY	Yq11.223	5.95	5.51	3.15	3.57	0.44	0.459	0.693	High TINCR Exp
CHAF1A	19p13.3	10.12	9.68	0.68	0.75	0.44	0.001328	0.0244	High TINCR Exp
ZNF625	19p13.2	3.14	2.7	1.41	1.31	0.44	0.101	0.305	High TINCR Exp
GOLGA2P5	12q23.1	5.87	5.43	1.74	1.33	0.44	0.177	0.417	High TINCR Exp
SOX6	11p15.2	7.06	6.62	1.9	1.7	0.44	0.217	0.469	High TINCR Exp
PPM1D	17q23.3	8.27	7.83	0.6	0.61	0.44	0.0003801	0.0113	High TINCR Exp
GSX2	4q12	0.52	0.08	1.63	0.31	0.44	0.144	0.375	High TINCR Exp
ABHD8	19p13.11	8.22	7.78	0.83	0.87	0.44	0.007638	0.0664	High TINCR Exp
LRRN1	3p26.2	5.4	4.96	2.41	2.51	0.44	0.333	0.585	High TINCR Exp
ANKRD36BP2	2p11.2	4.3	3.86	1.9	2	0.44	0.223	0.476	High TINCR Exp
ZNF184	6p22.1	7.94	7.5	0.59	0.6	0.44	0.0003324	0.0106	High TINCR Exp
ZNF763	19p13.2	4.25	3.81	1.11	0.98	0.44	0.0391	0.176	High TINCR Exp
RYR1	19q13.2	9.7	9.26	1.08	1.61	0.44	0.0399	0.178	High TINCR Exp
DBNDD1	16q24.3	7.91	7.47	1.14	1.61	0.44	0.0505	0.203	High TINCR Exp
BCO2	11q23.1	5.24	4.8	1.69	1.6	0.44	0.17	0.41	High TINCR Exp
GRID2IP	7p22.1	2.82	2.38	0.89	1.28	0.44	0.014	0.0968	High TINCR Exp
SLC49A3	4p16.3	6.21	5.77	1.58	1.18	0.44	0.14	0.368	High TINCR Exp
SOX1	13q34	2.71	2.27	2.77	2.4	0.44	0.395	0.639	High TINCR Exp
DCST1	1q21.3	1.29	0.85	0.87	0.81	0.44	0.009658	0.0772	High TINCR Exp
TAS2R14	12p13.2	2.48	2.04	1.04	0.97	0.44	0.0288	0.147	High TINCR Exp
FAM178B	2q11.2	4.64	4.21	1.86	2.36	0.44	0.219	0.472	High TINCR Exp
ADAM23	2q33.3	7.95	7.52	2.08	2.35	0.44	0.267	0.522	High TINCR Exp
CEBPE	14q11.2	2.68	2.24	1.91	1.53	0.44	0.221	0.474	High TINCR Exp
MARVELD2	5q13.2	8.51	8.07	0.57	0.73	0.44	0.0002648	0.009422	High TINCR Exp
LINC01011	6p25.2	4.48	4.05	0.91	0.84	0.44	0.0135	0.0947	High TINCR Exp
ZNF302	19q13.11	8.05	7.61	0.69	0.79	0.44	0.001857	0.0297	High TINCR Exp
IRF5	7q32.1	8.85	8.41	1.12	1.02	0.44	0.0418	0.183	High TINCR Exp
ZDHHC15	Xq13.3	3.16	2.72	1.87	1.63	0.44	0.215	0.466	High TINCR Exp
GLOD5	Xp11.23	1.06	0.63	0.88	0.84	0.44	0.0115	0.0854	High TINCR Exp
TYMSOS	18p11.32	4.63	4.19	1.08	1.34	0.44	0.0389	0.176	High TINCR Exp
FAM72B	1p11.2	8.01	7.58	0.81	0.78	0.44	0.006463	0.0599	High TINCR Exp
FAM86HP	3q22.1	4.88	4.45	1.17	1.08	0.44	0.051	0.204	High TINCR Exp
TXNDC16	14q22.1	7.59	7.16	0.93	0.99	0.44	0.0166	0.107	High TINCR Exp
KSR2	12q24.22-q24.23	3.46	3.03	1.63	1.72	0.44	0.16	0.396	High TINCR Exp
C1ORF131	1q42.2	8.71	8.28	0.47	0.51	0.44	1.945e-05	0.002186	High TINCR Exp
TMC8	17q25.3	8.92	8.49	1.19	1.16	0.44	0.0569	0.219	High TINCR Exp
ASB16-AS1	17q21.31	7.13	6.7	0.59	0.69	0.43	0.0003393	0.0107	High TINCR Exp
H2BC14	6p22.1	1.32	0.88	1.02	0.88	0.43	0.0263	0.139	High TINCR Exp
CEP78	9q21.2	8.59	8.16	0.54	0.67	0.43	0.0001392	0.006763	High TINCR Exp
NSD3	8p11.23	10.4	9.96	0.76	0.82	0.43	0.004249	0.0467	High TINCR Exp
SEMA4D	9q22.2	9.89	9.45	0.89	0.97	0.43	0.013	0.0924	High TINCR Exp
GNMT	6p21.1	2.53	2.1	1	1.15	0.43	0.026	0.139	High TINCR Exp
AKAP1	17q22	10.57	10.14	0.63	0.65	0.43	0.0006819	0.016	High TINCR Exp
ZIC2	13q32.3	7.16	6.72	1.77	1.71	0.43	0.193	0.44	High TINCR Exp
ADAM22	7q21.12	3.55	3.12	1.42	1.87	0.43	0.114	0.328	High TINCR Exp
ZNF563	19p13.2	5.34	4.91	0.97	1.04	0.43	0.0214	0.123	High TINCR Exp
MGA	15q15	10.06	9.62	0.55	0.73	0.43	0.0001785	0.007668	High TINCR Exp
GPR18	13q32.3	3.51	3.08	1.84	1.46	0.43	0.206	0.457	High TINCR Exp
LINC00938	12q12	7.32	6.88	0.73	0.76	0.43	0.003046	0.0387	High TINCR Exp
FDPSP2	7q11.23	3.32	2.89	0.85	0.93	0.43	0.009864	0.0781	High TINCR Exp
TLR9	3p21.2	4.72	4.28	1.52	1.4	0.43	0.131	0.355	High TINCR Exp
APOC1	19q13.32	8.55	8.12	2.43	1.85	0.43	0.336	0.589	High TINCR Exp
FGF19	11q13.3	2.33	1.9	2.51	2.56	0.43	0.358	0.608	High TINCR Exp
PLAGL2	20q11.21	10.46	10.03	0.75	0.7	0.43	0.003674	0.0434	High TINCR Exp
SEPTIN7P2	7p12.3	6.54	6.1	0.91	0.81	0.43	0.0142	0.0976	High TINCR Exp
FCRL2	1q23.1	2.48	2.05	2.04	1.78	0.43	0.257	0.512	High TINCR Exp
LDAF1	16p12.3	10.63	10.19	0.61	0.67	0.43	0.0005024	0.0135	High TINCR Exp
FAM180A	7q33	4.02	3.58	1.36	1.54	0.43	0.0973	0.299	High TINCR Exp
THRSP	11q14.1	1.1	0.66	1.32	0.94	0.43	0.0816	0.273	High TINCR Exp
ZNF75A	16p13.3	7.99	7.55	0.77	0.75	0.43	0.0045	0.048	High TINCR Exp
SYT14P1	4q13.2	0.99	0.56	1.02	0.75	0.43	0.0267	0.141	High TINCR Exp
FAIM	3q22.3	8.37	7.93	0.68	0.7	0.43	0.001588	0.027	High TINCR Exp
ZNF658	9q21.11	6.01	5.58	0.94	0.84	0.43	0.0178	0.111	High TINCR Exp
BEND5	1p33	3.8	3.37	1.91	1.71	0.43	0.228	0.481	High TINCR Exp
CASP8AP2	6q15	8.81	8.38	0.78	0.9	0.43	0.005508	0.054	High TINCR Exp
CCR10	17q21.2	3.61	3.18	1.51	1.46	0.43	0.13	0.355	High TINCR Exp
SFTA2	6p21.33	1.61	1.18	2	1.76	0.43	0.248	0.503	High TINCR Exp
TMEM14A	6p12.2	9.59	9.16	0.87	0.86	0.43	0.0108	0.0826	High TINCR Exp
FBXO41	2p13.2	8.22	7.79	0.73	1.12	0.43	0.003772	0.044	High TINCR Exp
LRRC1	6p12.1	10.14	9.71	0.64	0.71	0.43	0.0009431	0.0196	High TINCR Exp
UBE2T	1q32.1	8.91	8.48	0.71	0.84	0.43	0.002558	0.0353	High TINCR Exp
[truncated: 17,762 more rows]
