# Supplementary material for: The TINCR ubiquitin-like microprotein is a tumor suppressor in squamous cell carcinoma
Source: Nat Commun. 2023 Mar 10;14:1328. doi: 10.1038/s41467-023-36713-8 (PMC10006087; doi:10.1038/s41467-023-36713-8)
Supplement: Supplementary file 6 — Supplementary Data 4 [file 41467_2023_36713_MOESM6_ESM.xlsx]

## Sheet: Sheet1
Supplementary Data 4. GSEA Pathways Upregulated in HNSCC Patients with High TINCR Expression
NAME	SIZE	ES	NES	NOM p-val	FDR q-val	FWER p-val	RANK AT MAX	LEADING EDGE
RICKMAN_HEAD_AND_NECK_CANCER_E	80	0.824489	2.00966	0	0	0	1170	tags=74%, list=11%, signal=82%
KEGG_METABOLISM_OF_XENOBIOTICS_BY_CYTOCHROME_P450	52	0.815097	1.93959	0	0.000194709	0.0004	1376	tags=63%, list=13%, signal=72%
BOSCO_EPITHELIAL_DIFFERENTIATION_MODULE	55	0.789179	1.88169	0	0.00116829	0.0036	1609	tags=75%, list=15%, signal=87%
KEGG_DRUG_METABOLISM_CYTOCHROME_P450	53	0.783901	1.87296	0	0.00102229	0.0042	1110	tags=53%, list=10%, signal=58%
KEGG_RETINOL_METABOLISM	43	0.785416	1.84706	0	0.00272675	0.014	1077	tags=47%, list=10%, signal=51%
WP_GLUCURONIDATION	19	0.815499	1.79545	0	0.0144757	0.0858	1228	tags=47%, list=11%, signal=53%
GOBP_THYROID_HORMONE_METABOLIC_PROCESS	15	0.826718	1.78908	0	0.0151341	0.1032	970	tags=53%, list=9%, signal=58%
KEGG_ASCORBATE_AND_ALDARATE_METABOLISM	21	0.793206	1.76767	0	0.0237821	0.1764	1228	tags=48%, list=11%, signal=54%
REACTOME_ASPIRIN_ADME	30	0.770355	1.7584	0	0.0274792	0.226	1077	tags=37%, list=10%, signal=41%
GOBP_RETINOIC_ACID_METABOLIC_PROCESS	24	0.779358	1.75519	0	0.0268925	0.2426	1123	tags=58%, list=10%, signal=65%
GOBP_CELLULAR_GLUCURONIDATION	19	0.792104	1.74879	0	0.0292632	0.2828	1077	tags=42%, list=10%, signal=47%
REACTOME_PARACETAMOL_ADME	19	0.796386	1.74709	0	0.0281877	0.2956	1585	tags=63%, list=14%, signal=74%
GOBP_XENOBIOTIC_METABOLIC_PROCESS	81	0.716193	1.74645	0	0.0264838	0.3006	1690	tags=49%, list=15%, signal=58%
GOBP_FLAVONOID_METABOLIC_PROCESS	10	0.859016	1.74259	0.000209205	0.0271655	0.3262	1470	tags=90%, list=13%, signal=104%
ONDER_CDH1_TARGETS_3_DN	24	0.767801	1.7373	0	0.0295086	0.3682	2086	tags=67%, list=19%, signal=82%
WENG_POR_DOSAGE	15	0.806056	1.73249	0.000203004	0.0312787	0.4062	1170	tags=47%, list=11%, signal=52%
REACTOME_GLUCURONIDATION	20	0.782607	1.73159	0	0.0300802	0.4114	1589	tags=50%, list=14%, signal=58%
KEGG_PENTOSE_AND_GLUCURONATE_INTERCONVERSIONS	22	0.770886	1.72599	0	0.0327251	0.4568	1775	tags=55%, list=16%, signal=65%
REACTOME_DRUG_ADME	60	0.717375	1.72486	0	0.0319251	0.4662	1129	tags=35%, list=10%, signal=39%
KEGG_STARCH_AND_SUCROSE_METABOLISM	32	0.738228	1.71931	0	0.0348661	0.5168	1443	tags=41%, list=13%, signal=47%
GOBP_POSITIVE_REGULATION_OF_PEPTIDYL_THREONINE_PHOSPHORYLATION	10	0.843416	1.71729	0.000209074	0.0347915	0.5332	239	tags=30%, list=2%, signal=31%
WP_ESTROGEN_METABOLISM	12	0.82471	1.71403	0.000205212	0.0359274	0.56	1129	tags=58%, list=10%, signal=65%
GOBP_THYROID_HORMONE_GENERATION	13	0.811684	1.70821	0.00020404	0.0394875	0.6098	833	tags=46%, list=8%, signal=50%
REACTOME_DIGESTION_AND_ABSORPTION	16	0.791277	1.70768	0.000201654	0.0384424	0.617	1443	tags=56%, list=13%, signal=65%
GOBP_LINOLEIC_ACID_METABOLIC_PROCESS	14	0.79811	1.70697	0.000610998	0.0376215	0.6232	1083	tags=43%, list=10%, signal=47%
GOBP_EPOXYGENASE_P450_PATHWAY	13	0.810159	1.70674	0.000408664	0.0363542	0.6258	1130	tags=69%, list=10%, signal=77%
RICKMAN_HEAD_AND_NECK_CANCER_B	26	0.750523	1.70663	0	0.035116	0.6272	948	tags=54%, list=9%, signal=59%
WP_2873_ARYL_HYDROCARBON_RECEPTOR_PATHWAY	27	0.751565	1.70141	0	0.0382708	0.671	1077	tags=37%, list=10%, signal=41%
WP_FOXA2_PATHWAY	13	0.803691	1.69838	0.00040833	0.0397308	0.6976	1412	tags=54%, list=13%, signal=62%
SATO_SILENCED_BY_METHYLATION_IN_PANCREATIC_CANCER_2	16	0.784267	1.69604	0	0.0404315	0.716	1606	tags=56%, list=15%, signal=66%
WENG_POR_TARGETS_GLOBAL_UP	12	0.811259	1.696	0.00020555	0.0391586	0.7164	836	tags=42%, list=8%, signal=45%
REACTOME_DIGESTION	13	0.801703	1.68871	0.000204625	0.0447688	0.7746	1443	tags=62%, list=13%, signal=71%
GOBP_CELLULAR_RESPONSE_TO_XENOBIOTIC_STIMULUS	114	0.68147	1.68649	0	0.0454774	0.7892	2006	tags=50%, list=18%, signal=61%
REACTOME_PHASE_II_CONJUGATION_OF_COMPOUNDS	69	0.694855	1.68495	0	0.045732	0.7992	1589	tags=43%, list=14%, signal=51%
REACTOME_AZATHIOPRINE_ADME	10	0.829388	1.67546	0.000209205	0.054974	0.865	836	tags=50%, list=8%, signal=54%
WP_PREGNANE_X_RECEPTOR_PATHWAY	19	0.75761	1.6717	0	0.0577204	0.8844	1077	tags=47%, list=10%, signal=52%
DING_LUNG_CANCER_BY_MUTATION_RATE	11	0.80711	1.66937	0.000827815	0.0587287	0.8944	1229	tags=45%, list=11%, signal=51%
REACTOME_BIOLOGICAL_OXIDATIONS	139	0.669704	1.66849	0	0.0582952	0.898	1589	tags=42%, list=14%, signal=48%
GOBP_INTERMEDIATE_FILAMENT_ORGANIZATION	39	0.710247	1.66758	0	0.057849	0.9032	2067	tags=62%, list=19%, signal=76%
GOBP_NEGATIVE_REGULATION_OF_ANOIKIS	10	0.818581	1.66308	0.00104167	0.0619234	0.9238	820	tags=50%, list=7%, signal=54%
LIN_SILENCED_BY_TUMOR_MICROENVIRONMENT	69	0.685149	1.65951	0	0.0648252	0.9372	2142	tags=58%, list=19%, signal=72%
RICKMAN_HEAD_AND_NECK_CANCER_D	29	0.719886	1.65588	0	0.068377	0.9518	1350	tags=62%, list=12%, signal=71%
KEGG_PORPHYRIN_AND_CHLOROPHYLL_METABOLISM	29	0.724274	1.65572	0	0.0669952	0.9518	1077	tags=28%, list=10%, signal=31%
GOBP_URONIC_ACID_METABOLIC_PROCESS	23	0.736712	1.65428	0	0.0674996	0.9574	1775	tags=48%, list=16%, signal=57%
GOBP_MORPHOGENESIS_OF_AN_EPITHELIAL_FOLD	13	0.779505	1.65346	0.00101978	0.0671334	0.96	991	tags=54%, list=9%, signal=59%
WP_METAPATHWAY_BIOTRANSFORMATION_PHASE_I_AND_II	126	0.664849	1.65045	0	0.0698563	0.9676	1510	tags=40%, list=14%, signal=46%
FOROUTAN_INTEGRATED_TGFB_EMT_DN	51	0.692721	1.64858	0	0.070852	0.9704	1678	tags=57%, list=15%, signal=67%
CROMER_TUMORIGENESIS_DN	37	0.706725	1.64332	0	0.0771326	0.9792	2111	tags=59%, list=19%, signal=73%
GOBP_HORMONE_METABOLIC_PROCESS	124	0.662458	1.6406	0	0.0797233	0.9836	1129	tags=33%, list=10%, signal=36%
RICKMAN_HEAD_AND_NECK_CANCER_A	62	0.678326	1.63368	0	0.0895358	0.99	2018	tags=61%, list=18%, signal=75%
BLANCO_MELO_COVID19_SARS_COV_2_INFECTION_A594_CELLS_DN	55	0.682823	1.62823	0	0.0972838	0.9934	1413	tags=42%, list=13%, signal=48%
GOBP_PEPTIDE_CROSS_LINKING	15	0.759177	1.6266	0.00162042	0.0984911	0.9942	763	tags=40%, list=7%, signal=43%
NIKOLSKY_BREAST_CANCER_19Q13.1_AMPLICON	22	0.727882	1.62635	0.000400641	0.097092	0.9948	2499	tags=86%, list=23%, signal=112%
WP_OXIDATION_BY_CYTOCHROME_P450	38	0.698182	1.62482	0	0.0980202	0.996	2188	tags=58%, list=20%, signal=72%
GOBP_SECONDARY_METABOLIC_PROCESS	36	0.699004	1.62444	0	0.096985	0.996	1123	tags=42%, list=10%, signal=46%
ANDERSEN_CHOLANGIOCARCINOMA_CLASS2	100	0.658667	1.623	0	0.0977672	0.9966	1712	tags=48%, list=16%, signal=56%
REACTOME_FGFR2_LIGAND_BINDING_AND_ACTIVATION	11	0.783539	1.62288	0.00269486	0.0963594	0.9968	991	tags=36%, list=9%, signal=40%
MAEKAWA_ATF2_TARGETS	16	0.749529	1.62001	0.00182445	0.0997475	0.9972	1936	tags=56%, list=18%, signal=68%
GOBP_XENOBIOTIC_CATABOLIC_PROCESS	18	0.740821	1.61535	0.00100523	0.10683	0.9988	1110	tags=56%, list=10%, signal=62%
REACTOME_GLUTATHIONE_CONJUGATION	24	0.715116	1.61454	0.000600601	0.106617	0.9992	1376	tags=50%, list=13%, signal=57%
GOBP_TERPENOID_METABOLIC_PROCESS	62	0.670142	1.61344	0	0.107046	0.9992	1942	tags=47%, list=18%, signal=56%
GOBP_INTERMEDIATE_FILAMENT_BASED_PROCESS	49	0.67869	1.60791	0	0.116488	0.9998	2067	tags=55%, list=19%, signal=68%
REACTOME_DEFECTIVE_C1GALT1C1_CAUSES_TNPS	12	0.768296	1.60546	0.00245952	0.119661	1	1478	tags=67%, list=13%, signal=77%
REACTOME_BIOSYNTHESIS_OF_SPECIALIZED_PRORESOLVING_MEDIATORS_SPMS	14	0.756424	1.60429	0.00142682	0.120375	1	1110	tags=50%, list=10%, signal=56%
WILCOX_RESPONSE_TO_PROGESTERONE_DN	17	0.733118	1.60112	0.00202102	0.125518	1	1213	tags=41%, list=11%, signal=46%
GOBP_KERATINIZATION	33	0.69245	1.60009	0	0.125935	1	1988	tags=52%, list=18%, signal=63%
GOBP_VITAMIN_CATABOLIC_PROCESS	12	0.767518	1.59727	0.00287356	0.130444	1	1416	tags=58%, list=13%, signal=67%
SUMI_HNF4A_TARGETS	18	0.726332	1.59643	0.00201329	0.130481	1	1557	tags=50%, list=14%, signal=58%
KEGG_DRUG_METABOLISM_OTHER_ENZYMES	35	0.691116	1.59632	0	0.128813	1	1077	tags=31%, list=10%, signal=35%
GU_PDEF_TARGETS_DN	16	0.734435	1.59437	0.00181525	0.13124	1	710	tags=38%, list=6%, signal=40%
REACTOME_DEFECTIVE_GALNT3_CAUSES_HFTC	11	0.772878	1.59273	0.00496278	0.13304	1	1478	tags=73%, list=13%, signal=84%
MISHRA_CARCINOMA_ASSOCIATED_FIBROBLAST_DN	14	0.750228	1.59223	0.0022326	0.132358	1	809	tags=36%, list=7%, signal=39%
DOANE_BREAST_CANCER_ESR1_DN	24	0.707132	1.58881	0.000601443	0.138525	1	1479	tags=54%, list=13%, signal=62%
REACTOME_FORMATION_OF_THE_CORNIFIED_ENVELOPE	66	0.65662	1.5865	0	0.142214	1	2067	tags=50%, list=19%, signal=61%
KEGG_O_GLYCAN_BIOSYNTHESIS	12	0.764703	1.58437	0.00492611	0.145687	1	1290	tags=42%, list=12%, signal=47%
SENGUPTA_NASOPHARYNGEAL_CARCINOMA_WITH_LMP1_DN	95	0.645591	1.58429	0	0.143965	1	1678	tags=45%, list=15%, signal=53%
GOBP_POSITIVE_REGULATION_OF_VASCULAR_PERMEABILITY	11	0.769231	1.58373	0.00435143	0.143446	1	849	tags=45%, list=8%, signal=49%
KEGG_STEROID_HORMONE_BIOSYNTHESIS	39	0.677129	1.58185	0	0.146255	1	1213	tags=33%, list=11%, signal=37%
REACTOME_METABOLISM_OF_AMINE_DERIVED_HORMONES	12	0.756075	1.58049	0.00493929	0.147931	1	1086	tags=42%, list=10%, signal=46%
HOLLERN_PAPILLARY_BREAST_TUMOR	12	0.75678	1.5801	0.0049251	0.147053	1	1548	tags=67%, list=14%, signal=78%
WP_PROSTAGLANDIN_SYNTHESIS_AND_REGULATION	16	0.727024	1.5794	0.0040404	0.14705	1	1361	tags=56%, list=12%, signal=64%
GOBP_RETINOL_METABOLIC_PROCESS	26	0.695271	1.57928	0.00040024	0.145552	1	2610	tags=65%, list=24%, signal=86%
WP_GLUTATHIONE_METABOLISM	14	0.740089	1.57584	0.00407415	0.152326	1	214	tags=29%, list=2%, signal=29%
REACTOME_XENOBIOTICS	17	0.725711	1.5756	0.00282543	0.151141	1	1025	tags=53%, list=9%, signal=58%
BLANCO_MELO_RESPIRATORY_SYNCYTIAL_VIRUS_INFECTION_A594_CELLS_DN	74	0.649003	1.57527	0	0.150192	1	1890	tags=55%, list=17%, signal=66%
REACTOME_AFLATOXIN_ACTIVATION_AND_DETOXIFICATION	14	0.740731	1.57401	0.0042735	0.151761	1	1904	tags=50%, list=17%, signal=60%
REACTOME_TERMINATION_OF_O_GLYCAN_BIOSYNTHESIS	13	0.74958	1.57337	0.00347577	0.151545	1	1478	tags=62%, list=13%, signal=71%
GOBP_ISOPRENOID_METABOLIC_PROCESS	71	0.649595	1.57297	0	0.150878	1	1942	tags=41%, list=18%, signal=49%
GOBP_REGULATION_OF_WATER_LOSS_VIA_SKIN	14	0.741699	1.57204	0.00425618	0.151456	1	2084	tags=64%, list=19%, signal=79%
PID_CONE_PATHWAY	10	0.771804	1.57147	0.00608732	0.151145	1	1027	tags=40%, list=9%, signal=44%
REACTOME_PHASE_I_FUNCTIONALIZATION_OF_COMPOUNDS	65	0.652858	1.57146	0	0.149504	1	1418	tags=38%, list=13%, signal=44%
WP_CONSTITUTIVE_ANDROSTANE_RECEPTOR_PATHWAY	19	0.711702	1.56984	0.00160966	0.151934	1	1129	tags=47%, list=10%, signal=53%
WONG_ENDMETRIUM_CANCER_UP	13	0.743116	1.56825	0.00654665	0.154346	1	1548	tags=69%, list=14%, signal=80%
MEISSNER_BRAIN_HCP_WITH_H3K4ME2_AND_H3K27ME3	32	0.681709	1.56699	0.0004	0.15602	1	1172	tags=34%, list=11%, signal=38%
NAKAMURA_METASTASIS	21	0.705299	1.56658	0.000401043	0.155388	1	489	tags=24%, list=4%, signal=25%
ENGELMANN_CANCER_PROGENITORS_UP	14	0.730984	1.56553	0.00588474	0.1565	1	1129	tags=43%, list=10%, signal=48%
KEGG_GLUTATHIONE_METABOLISM	34	0.674544	1.56344	0.00040024	0.160235	1	1481	tags=44%, list=13%, signal=51%
GOBP_REGULATION_OF_AEROBIC_RESPIRATION	15	0.728622	1.56212	0.00426136	0.162153	1	1405	tags=40%, list=13%, signal=46%
REACTOME_CYP2E1_REACTIONS	10	0.771861	1.56057	0.00895833	0.164623	1	1942	tags=80%, list=18%, signal=97%
ABE_INNER_EAR	15	0.727607	1.55986	0.00385552	0.164827	1	815	tags=33%, list=7%, signal=36%
GOBP_REGULATION_OF_GRANULOCYTE_CHEMOTAXIS	21	0.69851	1.55942	0.00280955	0.16441	1	906	tags=29%, list=8%, signal=31%
WP_MAMMARY_GLAND_DEVELOPMENT_PATHWAY_PREGNANCY_AND_LACTATION_STAGE_3_OF_4	17	0.715462	1.55856	0.0038291	0.16512	1	993	tags=35%, list=9%, signal=39%
AZARE_NEOPLASTIC_TRANSFORMATION_BY_STAT3_DN	10	0.769128	1.55799	0.00666389	0.164989	1	2005	tags=60%, list=18%, signal=73%
GOBP_POSITIVE_REGULATION_OF_SODIUM_ION_TRANSMEMBRANE_TRANSPORTER_ACTIVITY	12	0.740657	1.55742	0.00823045	0.164942	1	245	tags=33%, list=2%, signal=34%
FOROUTAN_TGFB_EMT_DN	71	0.643707	1.55742	0	0.163401	1	2062	tags=54%, list=19%, signal=65%
GOBP_MAINTENANCE_OF_BLOOD_BRAIN_BARRIER	11	0.752301	1.5569	0.00908153	0.163243	1	314	tags=36%, list=3%, signal=37%
GOBP_OLEFINIC_COMPOUND_METABOLIC_PROCESS	90	0.634931	1.55613	0	0.163761	1	1942	tags=43%, list=18%, signal=52%
GOBP_DETOXIFICATION	72	0.642152	1.55533	0	0.164352	1	965	tags=31%, list=9%, signal=33%
LIEN_BREAST_CARCINOMA_METAPLASTIC_VS_DUCTAL_DN	80	0.638194	1.55484	0	0.164056	1	2562	tags=56%, list=23%, signal=73%
WENG_POR_TARGETS_LIVER_UP	26	0.682552	1.5538	0.001001	0.165227	1	1481	tags=38%, list=13%, signal=44%
GOBP_REGULATION_OF_ANOIKIS	14	0.732148	1.55146	0.00446338	0.170047	1	820	tags=36%, list=7%, signal=39%
MASRI_RESISTANCE_TO_TAMOXIFEN_AND_AROMATASE_INHIBITORS_UP	10	0.760446	1.55129	0.00940439	0.168937	1	1924	tags=60%, list=17%, signal=73%
NAKAYAMA_SOFT_TISSUE_TUMORS_PCA1_DN	36	0.667449	1.54848	0.00040008	0.1751	1	1764	tags=50%, list=16%, signal=59%
SENGUPTA_NASOPHARYNGEAL_CARCINOMA_DN	221	0.61246	1.54846	0	0.173612	1	1714	tags=39%, list=16%, signal=45%
REACTOME_O_LINKED_GLYCOSYLATION_OF_MUCINS	33	0.671833	1.54707	0.00080016	0.175853	1	1478	tags=39%, list=13%, signal=45%
GOBP_PIRNA_METABOLIC_PROCESS	17	0.710734	1.54645	0.00585031	0.176094	1	580	tags=35%, list=5%, signal=37%
GOBP_WATER_HOMEOSTASIS	36	0.666343	1.54586	0.0002	0.176282	1	2084	tags=50%, list=19%, signal=61%
WU_CELL_MIGRATION	65	0.640353	1.5456	0	0.17547	1	2087	tags=51%, list=19%, signal=62%
LEE_LIVER_CANCER_CIPROFIBRATE_DN	42	0.657039	1.54397	0	0.17838	1	1541	tags=38%, list=14%, signal=44%
GOBP_REGULATION_OF_B_CELL_RECEPTOR_SIGNALING_PATHWAY	10	0.759342	1.54379	0.00792162	0.177361	1	1535	tags=50%, list=14%, signal=58%
WP_CODEINE_AND_MORPHINE_METABOLISM	11	0.748195	1.54361	0.0088733	0.176438	1	1077	tags=45%, list=10%, signal=50%
GOBP_NEGATIVE_REGULATION_OF_CELL_JUNCTION_ASSEMBLY	11	0.748142	1.5434	0.00869925	0.175565	1	962	tags=36%, list=9%, signal=40%
GOBP_POSITIVE_REGULATION_OF_MACROPHAGE_MIGRATION	11	0.744683	1.54173	0.013886	0.178724	1	830	tags=36%, list=8%, signal=39%
ENGELMANN_CANCER_PROGENITORS_DN	43	0.654539	1.54044	0.0004	0.180842	1	2202	tags=53%, list=20%, signal=67%
BLANCO_MELO_BETA_INTERFERON_TREATED_BRONCHIAL_EPITHELIAL_CELLS_DN	146	0.616089	1.5404	0	0.179523	1	2049	tags=50%, list=19%, signal=61%
REACTOME_CYTOCHROME_P450_ARRANGED_BY_SUBSTRATE_TYPE	40	0.658589	1.53995	0.00060012	0.179391	1	1418	tags=40%, list=13%, signal=46%
WP_TAMOXIFEN_METABOLISM	16	0.710582	1.53925	0.00485241	0.179896	1	2083	tags=63%, list=19%, signal=77%
GOBP_REGULATION_OF_CELL_MATURATION	12	0.73876	1.53922	0.0072314	0.178558	1	1592	tags=58%, list=14%, signal=68%
REACTOME_DECTIN_2_FAMILY	14	0.718031	1.53887	0.00732452	0.178178	1	1843	tags=64%, list=17%, signal=77%
WP_NRF2_PATHWAY	75	0.633667	1.53876	0	0.177145	1	1697	tags=39%, list=15%, signal=45%
GOBP_CELLULAR_RESPONSE_TO_TOXIC_SUBSTANCE	64	0.638159	1.53751	0	0.179157	1	1676	tags=34%, list=15%, signal=40%
GOBP_REGULATION_OF_ANIMAL_ORGAN_FORMATION	13	0.723453	1.53746	0.00775036	0.177944	1	979	tags=38%, list=9%, signal=42%
GOBP_LONG_CHAIN_FATTY_ACID_METABOLIC_PROCESS	69	0.638753	1.53715	0	0.177475	1	1359	tags=36%, list=12%, signal=41%
DOANE_BREAST_CANCER_ESR1_UP	65	0.637662	1.53596	0	0.179298	1	2563	tags=52%, list=23%, signal=68%
GOBP_PERIPHERAL_NERVOUS_SYSTEM_NEURON_DIFFERENTIATION	11	0.746731	1.53567	0.00974497	0.17875	1	508	tags=36%, list=5%, signal=38%
GOBP_REGULATION_OF_COAGULATION	27	0.672972	1.53514	0.00160192	0.178877	1	1243	tags=41%, list=11%, signal=46%
GOBP_REGULATION_OF_MACROPHAGE_CHEMOTAXIS	12	0.733909	1.53481	0.0111455	0.178444	1	1670	tags=58%, list=15%, signal=69%
BLANCO_MELO_HUMAN_PARAINFLUENZA_VIRUS_3_INFECTION_A594_CELLS_DN	88	0.628263	1.53425	0	0.178633	1	1449	tags=43%, list=13%, signal=49%
GOBP_CELLULAR_OXIDANT_DETOXIFICATION	52	0.646263	1.53408	0.0002	0.177831	1	1676	tags=35%, list=15%, signal=41%
GOBP_KERATINOCYTE_DIFFERENTIATION	72	0.634682	1.53153	0	0.183649	1	2086	tags=47%, list=19%, signal=58%
MUELLER_METHYLATED_IN_GLIOBLASTOMA	14	0.718835	1.53084	0.00652395	0.18423	1	1678	tags=50%, list=15%, signal=59%
REACTOME_ASSEMBLY_OF_COLLAGEN_FIBRILS_AND_OTHER_MULTIMERIC_STRUCTURES	11	0.741748	1.53066	0.00886964	0.183423	1	447	tags=27%, list=4%, signal=28%
MEISSNER_BRAIN_HCP_WITH_H3K27ME3	148	0.612891	1.53022	0	0.183277	1	2569	tags=49%, list=23%, signal=63%
TUOMISTO_TUMOR_SUPPRESSION_BY_COL13A1_DN	13	0.729144	1.53	0.00674157	0.182618	1	1869	tags=62%, list=17%, signal=74%
GOBP_INTESTINAL_EPITHELIAL_CELL_DIFFERENTIATION	10	0.747868	1.52957	0.0104888	0.1825	1	1451	tags=50%, list=13%, signal=58%
SMID_BREAST_CANCER_RELAPSE_IN_BONE_UP	59	0.635903	1.52629	0	0.190454	1	2769	tags=59%, list=25%, signal=79%
REACTOME_FATTY_ACIDS	11	0.739188	1.52604	0.0105568	0.189863	1	2142	tags=73%, list=19%, signal=90%
SLEBOS_HEAD_AND_NECK_CANCER_WITH_HPV_UP	74	0.629236	1.52358	0	0.195646	1	2233	tags=58%, list=20%, signal=72%
SCHLESINGER_METHYLATED_DE_NOVO_IN_CANCER	42	0.647979	1.52344	0.0004	0.194747	1	2103	tags=45%, list=19%, signal=56%
GOBP_HEPARAN_SULFATE_PROTEOGLYCAN_BIOSYNTHETIC_PROCESS	14	0.714805	1.52331	0.00932685	0.193785	1	1758	tags=50%, list=16%, signal=59%
GOBP_CELLULAR_HORMONE_METABOLIC_PROCESS	80	0.626167	1.52322	0	0.19278	1	2818	tags=50%, list=26%, signal=67%
REACTOME_DISEASES_ASSOCIATED_WITH_O_GLYCOSYLATION_OF_PROTEINS	27	0.668454	1.52303	0.00320128	0.192032	1	2641	tags=67%, list=24%, signal=88%
LOPEZ_EPITHELIOID_MESOTHELIOMA	13	0.726131	1.52202	0.00819672	0.193631	1	2000	tags=69%, list=18%, signal=85%
REACTOME_RA_BIOSYNTHESIS_PATHWAY	12	0.731047	1.52198	0.00987451	0.192511	1	1123	tags=50%, list=10%, signal=56%
GOBP_POSITIVE_REGULATION_OF_RELEASE_OF_SEQUESTERED_CALCIUM_ION_INTO_CYTOSOL	11	0.738674	1.52147	0.0111639	0.192671	1	1805	tags=55%, list=16%, signal=65%
SMID_BREAST_CANCER_LUMINAL_B_UP	99	0.619405	1.52136	0	0.191775	1	2945	tags=57%, list=27%, signal=77%
GOBP_REGULATION_OF_CELL_CELL_ADHESION_MEDIATED_BY_CADHERIN	10	0.751596	1.52051	0.012711	0.192943	1	563	tags=30%, list=5%, signal=32%
GOBP_BENZENE_CONTAINING_COMPOUND_METABOLIC_PROCESS	17	0.693137	1.51746	0.00745968	0.20052	1	1110	tags=53%, list=10%, signal=59%
KEGG_ARACHIDONIC_ACID_METABOLISM	40	0.648184	1.51535	0.001	0.205603	1	1130	tags=35%, list=10%, signal=39%
CADWELL_ATG16L1_TARGETS_UP	55	0.632134	1.51323	0	0.21086	1	2065	tags=40%, list=19%, signal=49%
GOBP_CELL_CELL_ADHESION_MEDIATED_BY_CADHERIN	13	0.710252	1.51265	0.010438	0.211325	1	749	tags=31%, list=7%, signal=33%
GOBP_POSITIVE_REGULATION_OF_CALCIUM_ION_TRANSMEMBRANE_TRANSPORTER_ACTIVITY	22	0.677363	1.51242	0.00280674	0.210786	1	2340	tags=45%, list=21%, signal=58%
GOBP_AMINOGLYCAN_BIOSYNTHETIC_PROCESS	33	0.655493	1.51227	0.00120024	0.209926	1	1290	tags=33%, list=12%, signal=38%
FOROUTAN_PRODRANK_TGFB_EMT_DN	54	0.638104	1.51224	0	0.208719	1	2062	tags=54%, list=19%, signal=66%
GOBP_NEGATIVE_REGULATION_OF_EPITHELIAL_TO_MESENCHYMAL_TRANSITION	13	0.715528	1.51143	0.0106058	0.209936	1	607	tags=31%, list=6%, signal=33%
KEGG_GLYCOSPHINGOLIPID_BIOSYNTHESIS_LACTO_AND_NEOLACTO_SERIES	12	0.724945	1.5106	0.0139745	0.211234	1	1739	tags=67%, list=16%, signal=79%
GOBP_ARACHIDONIC_ACID_METABOLIC_PROCESS	39	0.645631	1.50732	0.00060012	0.220032	1	1359	tags=41%, list=12%, signal=47%
HUPER_BREAST_BASAL_VS_LUMINAL_DN	31	0.652864	1.50633	0.00180108	0.221705	1	1524	tags=42%, list=14%, signal=49%
WP_HAIR_FOLLICLE_DEVELOPMENT_CYTODIFFERENTIATION_PART_3_OF_3	41	0.643181	1.50612	0.0006	0.221061	1	1626	tags=41%, list=15%, signal=48%
REACTOME_ANTIMICROBIAL_PEPTIDES	24	0.668507	1.50578	0.00340818	0.220789	1	1939	tags=50%, list=18%, signal=61%
SCHAEFFER_PROSTATE_DEVELOPMENT_48HR_UP	243	0.594092	1.50422	0	0.224585	1	1775	tags=41%, list=16%, signal=48%
LIANG_SILENCED_BY_METHYLATION_UP	10	0.736032	1.50288	0.0157233	0.227504	1	1844	tags=60%, list=17%, signal=72%
LEE_LIVER_CANCER_ACOX1_DN	28	0.659074	1.5027	0.00260104	0.226801	1	2428	tags=50%, list=22%, signal=64%
CARRILLOREIXACH_MRS3_VS_LOWER_RISK_HEPATOBLASTOMA_UP	25	0.660803	1.5014	0.00481251	0.229744	1	1236	tags=32%, list=11%, signal=36%
GOBP_REGULATION_OF_MACROPHAGE_MIGRATION	20	0.677037	1.50135	0.00482995	0.228581	1	1805	tags=45%, list=16%, signal=54%
WP_GPCRS_CLASS_B_SECRETINLIKE	11	0.729137	1.49756	0.0132259	0.239526	1	1701	tags=45%, list=15%, signal=54%
MIKKELSEN_IPS_ICP_WITH_H3K4ME3_AND_H327ME3	59	0.624881	1.49734	0.0002	0.239026	1	3107	tags=59%, list=28%, signal=82%
GOBP_NEUROTRANSMITTER_METABOLIC_PROCESS	17	0.687091	1.4972	0.00968914	0.238151	1	1243	tags=41%, list=11%, signal=46%
WP_HIPPOCAMPAL_SYNAPTOGENESIS_AND_NEUROGENESIS	13	0.707977	1.49658	0.0136763	0.238839	1	1087	tags=38%, list=10%, signal=43%
REACTOME_KERATINIZATION	104	0.607374	1.49647	0	0.237915	1	2067	tags=35%, list=19%, signal=42%
CERVERA_SDHB_TARGETS_2	39	0.638513	1.49562	0.0006	0.23946	1	1508	tags=38%, list=14%, signal=44%
GOBP_HEPARAN_SULFATE_PROTEOGLYCAN_METABOLIC_PROCESS	16	0.685706	1.49516	0.0106898	0.239708	1	1758	tags=44%, list=16%, signal=52%
WP_MBDNF_AND_PROBDNF_REGULATION_OF_GABA_NEUROTRANSMISSION	22	0.668747	1.4951	0.00381296	0.23861	1	868	tags=32%, list=8%, signal=34%
GOBP_GLUTATHIONE_METABOLIC_PROCESS	38	0.638672	1.49478	0.001	0.238342	1	1448	tags=39%, list=13%, signal=45%
REACTOME_O_LINKED_GLYCOSYLATION	47	0.632454	1.49453	0.0004	0.237901	1	1601	tags=40%, list=15%, signal=47%
LANDEMAINE_LUNG_METASTASIS	12	0.715231	1.49336	0.014585	0.240469	1	660	tags=42%, list=6%, signal=44%
GOBP_RESPONSE_TO_SALT_STRESS	14	0.698219	1.49243	0.010998	0.242253	1	1667	tags=43%, list=15%, signal=50%
SEMENZA_HIF1_TARGETS	12	0.713544	1.48894	0.0195192	0.252703	1	1806	tags=50%, list=16%, signal=60%
MIKKELSEN_ES_ICP_WITH_H3K4ME3_AND_H3K27ME3	69	0.617084	1.48843	0	0.25318	1	1527	tags=41%, list=14%, signal=47%
BENPORATH_SUZ12_TARGETS	492	0.578325	1.4884	0	0.251964	1	2583	tags=44%, list=23%, signal=55%
MISIAK_ANAPLASTIC_THYROID_CARCINOMA_DN	12	0.718261	1.48832	0.015625	0.250931	1	1793	tags=58%, list=16%, signal=70%
GOBP_ORGAN_INDUCTION	11	0.720005	1.4858	0.0156475	0.258395	1	979	tags=36%, list=9%, signal=40%
WATANABE_COLON_CANCER_MSI_VS_MSS_DN	41	0.634892	1.48555	0.001	0.257902	1	2615	tags=54%, list=24%, signal=70%
GOBP_SIGNAL_TRANSDUCTION_INVOLVED_IN_REGULATION_OF_GENE_EXPRESSION	12	0.708388	1.48493	0.0171028	0.25881	1	979	tags=42%, list=9%, signal=46%
GOBP_MONOCYTE_CHEMOTAXIS	24	0.657061	1.4833	0.00560673	0.263225	1	1805	tags=33%, list=16%, signal=40%
REACTOME_HS_GAG_BIOSYNTHESIS	14	0.694132	1.48307	0.0148646	0.262695	1	861	tags=36%, list=8%, signal=39%
GOBP_FATTY_ACID_DERIVATIVE_CATABOLIC_PROCESS	12	0.709738	1.48254	0.0148179	0.263244	1	1904	tags=58%, list=17%, signal=70%
GOBP_NEGATIVE_REGULATION_OF_SODIUM_ION_TRANSPORT	10	0.730208	1.48234	0.023581	0.262571	1	409	tags=40%, list=4%, signal=42%
VANDESLUIS_COMMD1_TARGETS_GROUP_3_DN	17	0.68178	1.48052	0.0108718	0.267673	1	904	tags=35%, list=8%, signal=38%
GOBP_EPIDERMAL_CELL_DIFFERENTIATION	114	0.598972	1.47964	0	0.269502	1	2108	tags=44%, list=19%, signal=54%
GOBP_LEUKOTRIENE_METABOLIC_PROCESS	24	0.657833	1.47951	0.00480866	0.268611	1	1378	tags=38%, list=13%, signal=43%
VECCHI_GASTRIC_CANCER_EARLY_DN	193	0.587628	1.47938	0	0.267727	1	1626	tags=35%, list=15%, signal=40%
GOBP_FAT_SOLUBLE_VITAMIN_METABOLIC_PROCESS	28	0.647062	1.47927	0.00320513	0.266797	1	1418	tags=36%, list=13%, signal=41%
WP_DIFFERENTIATION_OF_WHITE_AND_BROWN_ADIPOCYTE	12	0.708975	1.47909	0.0203578	0.266147	1	1724	tags=58%, list=16%, signal=69%
YANG_BREAST_CANCER_ESR1_BULK_UP	12	0.710923	1.47788	0.0188951	0.2692	1	217	tags=25%, list=2%, signal=25%
REACTOME_NCAM1_INTERACTIONS	17	0.678401	1.4777	0.0114896	0.268571	1	1274	tags=35%, list=12%, signal=40%
HALMOS_CEBPA_TARGETS_DN	18	0.676096	1.47735	0.0106704	0.268479	1	2560	tags=67%, list=23%, signal=87%
SABATES_COLORECTAL_ADENOMA_UP	60	0.617789	1.47722	0.0002	0.267675	1	2813	tags=58%, list=26%, signal=78%
GOBP_EPITHELIAL_CELL_DIFFERENTIATION	343	0.578377	1.47641	0	0.269381	1	2649	tags=44%, list=24%, signal=56%
GOBP_CELLULAR_MODIFIED_AMINO_ACID_METABOLIC_PROCESS	104	0.598978	1.47469	0	0.274475	1	1497	tags=37%, list=14%, signal=42%
MIKKELSEN_IPS_WITH_HCP_H3K27ME3	55	0.617311	1.47422	0.0006	0.274945	1	915	tags=27%, list=8%, signal=30%
GOBP_NEGATIVE_REGULATION_OF_COAGULATION	20	0.665437	1.47344	0.0100402	0.276526	1	1243	tags=40%, list=11%, signal=45%
BLANCO_MELO_BRONCHIAL_EPITHELIAL_CELLS_INFLUENZA_A_INFECTION_DN	57	0.616705	1.4734	0.0012	0.275359	1	2071	tags=49%, list=19%, signal=60%
REACTOME_TIGHT_JUNCTION_INTERACTIONS	19	0.667311	1.47283	0.0100806	0.276098	1	2947	tags=79%, list=27%, signal=108%
WP_REGULATION_OF_APOPTOSIS_BY_PARATHYROID_HORMONERELATED_PROTEIN	11	0.716925	1.47262	0.0207254	0.27553	1	2461	tags=45%, list=22%, signal=59%
GOBP_REGULATION_OF_CELLULAR_RESPIRATION	26	0.64934	1.47223	0.00400561	0.275626	1	1671	tags=31%, list=15%, signal=36%
REACTOME_ECM_PROTEOGLYCANS	17	0.675553	1.4712	0.0139563	0.278183	1	1274	tags=29%, list=12%, signal=33%
HOLLERN_SQUAMOUS_BREAST_TUMOR	89	0.601626	1.47019	0	0.280697	1	2108	tags=39%, list=19%, signal=48%
WP_PRADERWILLI_AND_ANGELMAN_SYNDROME	38	0.628771	1.47006	0.0022	0.279884	1	2110	tags=50%, list=19%, signal=62%
KORKOLA_EMBRYONIC_CARCINOMA_VS_SEMINOMA_DN	12	0.703425	1.46884	0.0192033	0.28312	1	545	tags=25%, list=5%, signal=26%
GOBP_SYNAPTIC_VESICLE_MEMBRANE_ORGANIZATION	16	0.676893	1.46762	0.0167745	0.286299	1	3153	tags=69%, list=29%, signal=96%
GOBP_SKIN_DEVELOPMENT	138	0.58901	1.46649	0	0.289262	1	2108	tags=41%, list=19%, signal=50%
GOBP_FOREBRAIN_REGIONALIZATION	15	0.68208	1.46562	0.0186197	0.291269	1	2080	tags=60%, list=19%, signal=74%
GOBP_COLUMNAR_CUBOIDAL_EPITHELIAL_CELL_DIFFERENTIATION	55	0.613437	1.4648	0.0002	0.293121	1	2749	tags=45%, list=25%, signal=60%
COLDREN_GEFITINIB_RESISTANCE_DN	147	0.585574	1.46365	0	0.296238	1	2477	tags=48%, list=23%, signal=61%
PYEON_HPV_POSITIVE_TUMORS_UP	88	0.598353	1.4633	0	0.296235	1	2132	tags=55%, list=19%, signal=67%
GOBP_UNSATURATED_FATTY_ACID_METABOLIC_PROCESS	72	0.60339	1.46317	0	0.295451	1	2816	tags=50%, list=26%, signal=67%
GOBP_REGULATION_OF_RETINOIC_ACID_RECEPTOR_SIGNALING_PATHWAY	11	0.706859	1.46303	0.0249014	0.294715	1	1163	tags=45%, list=11%, signal=51%
YAMASHITA_LIVER_CANCER_STEM_CELL_UP	18	0.66636	1.46227	0.0144811	0.296405	1	2008	tags=56%, list=18%, signal=68%
MCCABE_HOXC6_TARGETS_CANCER_UP	13	0.692345	1.46159	0.0178169	0.29778	1	3002	tags=69%, list=27%, signal=95%
GOBP_SIGNALING_RECEPTOR_LIGAND_PRECURSOR_PROCESSING	16	0.673654	1.46114	0.0172414	0.298278	1	705	tags=25%, list=6%, signal=27%
GOBP_PROTEOGLYCAN_BIOSYNTHETIC_PROCESS	23	0.64986	1.46101	0.0108195	0.297452	1	1758	tags=39%, list=16%, signal=46%
GOBP_POSITIVE_REGULATION_OF_PROTEIN_KINASE_B_SIGNALING	41	0.621053	1.46082	0.0014	0.296943	1	1173	tags=27%, list=11%, signal=30%
FRASOR_RESPONSE_TO_ESTRADIOL_DN	33	0.634766	1.46016	0.00280056	0.29814	1	2562	tags=58%, list=23%, signal=75%
GOBP_CARBOHYDRATE_PHOSPHORYLATION	12	0.699571	1.45996	0.0281199	0.297649	1	2111	tags=50%, list=19%, signal=62%
NIKOLSKY_BREAST_CANCER_5P15_AMPLICON	17	0.67199	1.45813	0.0159564	0.303563	1	532	tags=18%, list=5%, signal=19%
GOBP_ETHANOL_METABOLIC_PROCESS	10	0.717768	1.45692	0.0249532	0.307087	1	1470	tags=50%, list=13%, signal=58%
GOBP_MACROPHAGE_CHEMOTAXIS	15	0.678389	1.45477	0.0222402	0.314394	1	1670	tags=47%, list=15%, signal=55%
GOBP_SYNAPTONEMAL_COMPLEX_ORGANIZATION	15	0.677247	1.4545	0.0198985	0.314231	1	660	tags=33%, list=6%, signal=35%
BOYLAN_MULTIPLE_MYELOMA_D_CLUSTER_UP	14	0.683281	1.45388	0.0202922	0.315428	1	1193	tags=50%, list=11%, signal=56%
GOBP_LUNG_CELL_DIFFERENTIATION	17	0.664081	1.45267	0.0185559	0.318987	1	2569	tags=47%, list=23%, signal=61%
GOBP_SODIUM_ION_IMPORT_ACROSS_PLASMA_MEMBRANE	13	0.687937	1.45249	0.0241112	0.318363	1	682	tags=38%, list=6%, signal=41%
HANN_RESISTANCE_TO_BCL2_INHIBITOR_UP	15	0.674063	1.45229	0.0233313	0.317869	1	2288	tags=47%, list=21%, signal=59%
GOBP_CALCIUM_INDEPENDENT_CELL_CELL_ADHESION_VIA_PLASMA_MEMBRANE_CELL_ADHESION_MOLECULES	13	0.688642	1.45209	0.0231178	0.317406	1	1805	tags=62%, list=16%, signal=74%
GOBP_VESICLE_FUSION_TO_PLASMA_MEMBRANE	13	0.68587	1.45191	0.0264398	0.316833	1	3153	tags=69%, list=29%, signal=97%
REACTOME_SYNTHESIS_OF_BILE_ACIDS_AND_BILE_SALTS_VIA_24_HYDROXYCHOLESTEROL	11	0.700931	1.45167	0.0299959	0.316517	1	1292	tags=45%, list=12%, signal=51%
GOBP_CELLULAR_RESPONSE_TO_CALCIUM_ION	48	0.612461	1.45158	0.0016	0.315586	1	2396	tags=48%, list=22%, signal=61%
GOBP_PRIMARY_ALCOHOL_METABOLIC_PROCESS	59	0.60625	1.4515	0.0004	0.314641	1	3315	tags=61%, list=30%, signal=87%
AIGNER_ZEB1_TARGETS	20	0.655652	1.45103	0.0118426	0.315228	1	2086	tags=60%, list=19%, signal=74%
BENPORATH_PRC2_TARGETS	296	0.569709	1.4507	0	0.315307	1	2583	tags=45%, list=23%, signal=57%
GOBP_EPIDERMIS_DEVELOPMENT	179	0.577876	1.45059	0	0.314471	1	2108	tags=40%, list=19%, signal=48%
KIM_RESPONSE_TO_TSA_AND_DECITABINE_UP	61	0.604903	1.45014	0	0.315014	1	2869	tags=57%, list=26%, signal=77%
WANG_MLL_TARGETS	122	0.585549	1.44922	0	0.317476	1	2428	tags=45%, list=22%, signal=57%
GOBP_REGULATION_OF_BIOLOGICAL_PROCESS_INVOLVED_IN_SYMBIOTIC_INTERACTION	20	0.655043	1.44841	0.0116513	0.319429	1	637	tags=25%, list=6%, signal=26%
SHIPP_DLBCL_CURED_VS_FATAL_UP	16	0.669171	1.44785	0.0183913	0.320453	1	1045	tags=38%, list=10%, signal=41%
MISIAK_ANAPLASTIC_THYROID_CARCINOMA_UP	23	0.645326	1.44581	0.00902165	0.3277	1	3029	tags=61%, list=28%, signal=84%
REACTOME_COLLAGEN_BIOSYNTHESIS_AND_MODIFYING_ENZYMES	12	0.694114	1.44572	0.0279376	0.326785	1	1171	tags=42%, list=11%, signal=47%
GOBP_NEGATIVE_REGULATION_OF_NEURAL_PRECURSOR_CELL_PROLIFERATION	10	0.708509	1.44529	0.0339654	0.327346	1	750	tags=30%, list=7%, signal=32%
GOBP_CELL_VOLUME_HOMEOSTASIS	14	0.675989	1.44516	0.0262676	0.326568	1	684	tags=29%, list=6%, signal=30%
GOBP_NEURON_FATE_SPECIFICATION	21	0.647753	1.44494	0.0136437	0.326226	1	2392	tags=52%, list=22%, signal=67%
REACTOME_DISEASES_OF_GLYCOSYLATION	50	0.608792	1.4445	0.002	0.326799	1	2691	tags=48%, list=24%, signal=63%
REACTOME_ARACHIDONIC_ACID_METABOLISM	39	0.617225	1.44415	0.00420084	0.326993	1	2816	tags=51%, list=26%, signal=69%
GOBP_PHENOL_CONTAINING_COMPOUND_METABOLIC_PROCESS	57	0.605238	1.44394	0.0008	0.326578	1	2640	tags=47%, list=24%, signal=62%
GOBP_POSITIVE_REGULATION_OF_WOUND_HEALING	22	0.645045	1.44387	0.0140224	0.325636	1	1426	tags=41%, list=13%, signal=47%
GOBP_MECHANORECEPTOR_DIFFERENTIATION	40	0.617503	1.44337	0.002	0.326494	1	1833	tags=40%, list=17%, signal=48%
PAL_PRMT5_TARGETS_DN	11	0.698794	1.44313	0.034333	0.326273	1	2059	tags=55%, list=19%, signal=67%
GOBP_REGULATION_OF_DENDRITE_EXTENSION	15	0.673741	1.44258	0.0231097	0.327299	1	2396	tags=60%, list=22%, signal=77%
WP_OXIDATIVE_STRESS_RESPONSE	16	0.671366	1.44237	0.0236459	0.326908	1	2738	tags=56%, list=25%, signal=75%
LEE_LIVER_CANCER_MYC_TGFA_DN	34	0.621606	1.44219	0.00520208	0.326459	1	1501	tags=41%, list=14%, signal=48%
GOBP_EPITHELIAL_CELL_MORPHOGENESIS	15	0.673349	1.44167	0.0243063	0.327342	1	2477	tags=47%, list=23%, signal=60%
GOBP_CELLULAR_RESPONSE_TO_OSMOTIC_STRESS	22	0.646932	1.44148	0.0124448	0.326877	1	1667	tags=41%, list=15%, signal=48%
GOBP_REGULATION_OF_HORMONE_LEVELS	270	0.567812	1.44108	0	0.327311	1	1679	tags=30%, list=15%, signal=35%
MIKKELSEN_MCV6_HCP_WITH_H3K27ME3	201	0.570982	1.44067	0	0.327762	1	2733	tags=45%, list=25%, signal=59%
VALK_AML_CLUSTER_2	11	0.698272	1.44045	0.0309342	0.327507	1	1939	tags=64%, list=18%, signal=77%
WAGNER_APO2_SENSITIVITY	10	0.710602	1.4403	0.0334789	0.326914	1	1455	tags=50%, list=13%, signal=58%
GOBP_DIENCEPHALON_DEVELOPMENT	37	0.62186	1.44027	0.00420084	0.32582	1	2733	tags=54%, list=25%, signal=72%
SEITZ_NEOPLASTIC_TRANSFORMATION_BY_8P_DELETION_UP	27	0.632113	1.43931	0.0080064	0.328599	1	2358	tags=44%, list=21%, signal=56%
GOBP_AMINOGLYCAN_METABOLIC_PROCESS	48	0.606973	1.4388	0.0006	0.329535	1	1981	tags=35%, list=18%, signal=43%
GOBP_SULFATE_TRANSPORT	11	0.694447	1.43816	0.0387645	0.330906	1	1340	tags=45%, list=12%, signal=52%
GOBP_CELL_JUNCTION_MAINTENANCE	21	0.64825	1.43813	0.0116349	0.329849	1	3119	tags=67%, list=28%, signal=93%
GOBP_REGULATION_OF_HETEROTYPIC_CELL_CELL_ADHESION	12	0.690719	1.43774	0.0289349	0.330343	1	2084	tags=42%, list=19%, signal=51%
KEGG_LINOLEIC_ACID_METABOLISM	20	0.647023	1.43375	0.0188983	0.345594	1	937	tags=40%, list=9%, signal=44%
WP_EICOSANOID_METABOLISM_VIA_CYCLOOXYGENASES_COX	14	0.669307	1.43311	0.0282578	0.347063	1	1776	tags=43%, list=16%, signal=51%
GOBP_CORTICOSTEROID_HORMONE_SECRETION	11	0.68791	1.43229	0.0339826	0.349329	1	1542	tags=36%, list=14%, signal=42%
GOBP_SECRETION_BY_TISSUE	21	0.643775	1.43188	0.0154525	0.349936	1	1060	tags=33%, list=10%, signal=37%
SATO_SILENCED_EPIGENETICALLY_IN_PANCREATIC_CANCER	18	0.650951	1.43108	0.0203424	0.352045	1	2541	tags=56%, list=23%, signal=72%
REACTOME_SYNTHESIS_OF_LEUKOTRIENES_LT_AND_EOXINS_EX	15	0.664411	1.43073	0.0272026	0.352397	1	2142	tags=47%, list=19%, signal=58%
MEISSNER_NPC_ICP_WITH_H3_UNMETHYLATED	15	0.660594	1.42998	0.0269176	0.354448	1	2077	tags=47%, list=19%, signal=57%
GOBP_EPITHELIAL_TUBE_BRANCHING_INVOLVED_IN_LUNG_MORPHOGENESIS	17	0.655226	1.42992	0.0233635	0.35352	1	991	tags=29%, list=9%, signal=32%
PID_EPHA_FWDPATHWAY	17	0.655217	1.42852	0.0226034	0.358361	1	378	tags=18%, list=3%, signal=18%
GOBP_REGULATION_OF_OXIDATIVE_PHOSPHORYLATION	12	0.687464	1.42844	0.0325773	0.357434	1	1405	tags=33%, list=13%, signal=38%
REACTOME_CARGO_CONCENTRATION_IN_THE_ER	10	0.703797	1.42765	0.0342023	0.359637	1	1081	tags=30%, list=10%, signal=33%
WANG_IMMORTALIZED_BY_HOXA9_AND_MEIS1_UP	19	0.648973	1.4276	0.0200965	0.358625	1	1670	tags=42%, list=15%, signal=50%
HINATA_NFKB_TARGETS_KERATINOCYTE_DN	12	0.686091	1.42709	0.0353691	0.359635	1	3139	tags=75%, list=29%, signal=105%
JAEGER_METASTASIS_DN	143	0.573961	1.42698	0	0.358887	1	2087	tags=41%, list=19%, signal=49%
MARTIN_NFKB_TARGETS_UP	16	0.66339	1.42677	0.0242522	0.35859	1	1598	tags=50%, list=15%, signal=58%
GOBP_ICOSANOID_METABOLIC_PROCESS	75	0.587214	1.42655	0.0002	0.35834	1	1942	tags=37%, list=18%, signal=45%
GOBP_OLIGOSACCHARIDE_BIOSYNTHETIC_PROCESS	14	0.669049	1.42649	0.0311355	0.35741	1	2204	tags=57%, list=20%, signal=71%
GOBP_HETEROPHILIC_CELL_CELL_ADHESION_VIA_PLASMA_MEMBRANE_CELL_ADHESION_MOLECULES	20	0.643158	1.42638	0.0176813	0.356698	1	1701	tags=50%, list=15%, signal=59%
CHEBOTAEV_GR_TARGETS_DN	48	0.601152	1.42605	0.002	0.356909	1	1443	tags=29%, list=13%, signal=33%
SMID_BREAST_CANCER_LUMINAL_A_UP	33	0.619065	1.42594	0.00580232	0.356217	1	2142	tags=39%, list=19%, signal=49%
DELPUECH_FOXO3_TARGETS_UP	34	0.617513	1.42588	0.00540324	0.355289	1	2119	tags=47%, list=19%, signal=58%
GOBP_COCHLEA_MORPHOGENESIS	10	0.704707	1.42571	0.0374143	0.354841	1	902	tags=40%, list=8%, signal=44%
GOBP_LONG_CHAIN_FATTY_ACID_BIOSYNTHETIC_PROCESS	18	0.651767	1.42549	0.0199557	0.354646	1	1110	tags=39%, list=10%, signal=43%
WANG_BARRETTS_ESOPHAGUS_DN	17	0.656962	1.4245	0.0236077	0.357742	1	1376	tags=41%, list=13%, signal=47%
GOBP_SKIN_EPIDERMIS_DEVELOPMENT	50	0.601627	1.42409	0.0014	0.358351	1	1459	tags=34%, list=13%, signal=39%
GOBP_POSITIVE_REGULATION_OF_TRANSPORTER_ACTIVITY	63	0.591328	1.42094	0.0008	0.37111	1	1843	tags=33%, list=17%, signal=40%
REACTOME_CELL_CELL_JUNCTION_ORGANIZATION	32	0.616567	1.42042	0.00940564	0.372254	1	3053	tags=69%, list=28%, signal=95%
WP_DOPAMINERGIC_NEUROGENESIS	14	0.666456	1.4203	0.0329201	0.371588	1	2733	tags=71%, list=25%, signal=95%
REACTOME_CELL_JUNCTION_ORGANIZATION	34	0.612141	1.41932	0.00580581	0.374749	1	3053	tags=65%, list=28%, signal=89%
ACEVEDO_LIVER_CANCER_WITH_H3K27ME3_UP	126	0.573253	1.41904	0	0.374751	1	1990	tags=34%, list=18%, signal=41%
GOBP_MACROPHAGE_MIGRATION	23	0.633489	1.41841	0.0148505	0.37635	1	1805	tags=39%, list=16%, signal=47%
GOBP_TRANSEPITHELIAL_TRANSPORT	19	0.64173	1.41788	0.0221283	0.377576	1	2506	tags=47%, list=23%, signal=61%
GOBP_ESTABLISHMENT_OR_MAINTENANCE_OF_MONOPOLAR_CELL_POLARITY	11	0.689901	1.41749	0.0357956	0.378106	1	456	tags=36%, list=4%, signal=38%
JINESH_BLEBBISHIELD_TO_IMMUNE_CELL_FUSION_PBSHMS_DN	211	0.561089	1.41742	0	0.377227	1	2629	tags=45%, list=24%, signal=57%
WP_VITAMIN_A_AND_CAROTENOID_METABOLISM	25	0.628461	1.41727	0.0152213	0.3767	1	1129	tags=36%, list=10%, signal=40%
CHIBA_RESPONSE_TO_TSA_UP	13	0.671343	1.41699	0.0343985	0.37677	1	1776	tags=46%, list=16%, signal=55%
VANASSE_BCL2_TARGETS_UP	18	0.646264	1.41683	0.0219802	0.376332	1	2279	tags=39%, list=21%, signal=49%
GOBP_POSITIVE_REGULATION_OF_SODIUM_ION_TRANSMEMBRANE_TRANSPORT	15	0.662175	1.41673	0.0285541	0.375586	1	1835	tags=47%, list=17%, signal=56%
AIYAR_COBRA1_TARGETS_DN	17	0.651964	1.41621	0.0300767	0.376683	1	1508	tags=47%, list=14%, signal=54%
WALLACE_PROSTATE_CANCER_UP	13	0.676289	1.41536	0.0348432	0.379282	1	1396	tags=38%, list=13%, signal=44%
GOBP_POSITIVE_REGULATION_OF_RESPONSE_TO_WOUNDING	26	0.622382	1.41534	0.0144086	0.378168	1	1426	tags=38%, list=13%, signal=44%
STOSSI_RESPONSE_TO_ESTRADIOL	19	0.644626	1.41508	0.025708	0.378175	1	1990	tags=37%, list=18%, signal=45%
GOBP_COCHLEA_DEVELOPMENT	24	0.627551	1.41478	0.0170238	0.378399	1	902	tags=33%, list=8%, signal=36%
GOBP_ANOIKIS	19	0.639625	1.41434	0.0219184	0.379198	1	1847	tags=37%, list=17%, signal=44%
LIU_CDX2_TARGETS_UP	20	0.637237	1.4143	0.0212638	0.37825	1	2516	tags=60%, list=23%, signal=78%
GOBP_REGULATION_OF_HUMORAL_IMMUNE_RESPONSE_MEDIATED_BY_CIRCULATING_IMMUNOGLOBULIN	11	0.687076	1.41324	0.0459152	0.381831	1	430	tags=36%, list=4%, signal=38%
GOBP_REGULATION_OF_PEPTIDYL_THREONINE_PHOSPHORYLATION	18	0.645611	1.41256	0.0233777	0.383707	1	962	tags=28%, list=9%, signal=30%
HERNANDEZ_ABERRANT_MITOSIS_BY_DOCETACEL_2NM_UP	33	0.61258	1.41202	0.00640256	0.384923	1	1697	tags=33%, list=15%, signal=39%
KEGG_PROXIMAL_TUBULE_BICARBONATE_RECLAMATION	15	0.652785	1.41151	0.0373528	0.38605	1	1835	tags=47%, list=17%, signal=56%
ODONNELL_METASTASIS_DN	21	0.633973	1.41125	0.020691	0.386056	1	2573	tags=62%, list=23%, signal=81%
SMID_BREAST_CANCER_RELAPSE_IN_BRAIN_DN	55	0.591193	1.41058	0.002	0.388006	1	2496	tags=45%, list=23%, signal=59%
KOBAYASHI_EGFR_SIGNALING_24HR_UP	66	0.584617	1.40972	0.0002	0.390838	1	2751	tags=53%, list=25%, signal=70%
GOBP_PROTEOGLYCAN_METABOLIC_PROCESS	28	0.617206	1.4093	0.0148148	0.391579	1	1758	tags=32%, list=16%, signal=38%
NABA_ECM_AFFILIATED	72	0.581767	1.409	0.0014	0.391831	1	3366	tags=54%, list=31%, signal=78%
GOBP_REGULATION_OF_COLLATERAL_SPROUTING	15	0.657459	1.40891	0.0350415	0.391086	1	2818	tags=53%, list=26%, signal=72%
OLSSON_E2F3_TARGETS_UP	17	0.647161	1.40886	0.0286117	0.390175	1	2053	tags=41%, list=19%, signal=51%
ROY_WOUND_BLOOD_VESSEL_DN	16	0.651326	1.40861	0.0315406	0.390194	1	2004	tags=56%, list=18%, signal=69%
PYEON_CANCER_HEAD_AND_NECK_VS_CERVICAL_DN	16	0.654536	1.40838	0.0337374	0.390077	1	1883	tags=56%, list=17%, signal=68%
GOBP_VITAMIN_TRANSPORT	26	0.620988	1.4082	0.0178143	0.389747	1	1081	tags=27%, list=10%, signal=30%
WP_SYNAPTIC_VESICLE_PATHWAY	23	0.627954	1.40773	0.0164526	0.390687	1	1892	tags=43%, list=17%, signal=52%
GOBP_PROSTAGLANDIN_TRANSPORT	10	0.692741	1.40773	0.0490708	0.389548	1	2692	tags=80%, list=24%, signal=106%
GOBP_NEGATIVE_REGULATION_OF_SIGNALING_RECEPTOR_ACTIVITY	20	0.637455	1.40753	0.0235034	0.389346	1	2231	tags=55%, list=20%, signal=69%
GOBP_GROOMING_BEHAVIOR	10	0.691251	1.40744	0.0441667	0.388642	1	2494	tags=70%, list=23%, signal=90%
NAKAMURA_METASTASIS_MODEL_UP	19	0.637624	1.40708	0.0319791	0.389145	1	2482	tags=42%, list=23%, signal=54%
CAMPS_COLON_CANCER_COPY_NUMBER_UP	48	0.594883	1.40646	0.0036	0.390728	1	2301	tags=40%, list=21%, signal=50%
GOBP_GAMMA_AMINOBUTYRIC_ACID_SIGNALING_PATHWAY	16	0.653086	1.40633	0.0282885	0.390179	1	1849	tags=44%, list=17%, signal=53%
LINDVALL_IMMORTALIZED_BY_TERT_UP	28	0.614528	1.40626	0.0130234	0.389381	1	3039	tags=61%, list=28%, signal=84%
GOBP_REGULATION_OF_WOUND_HEALING	50	0.592076	1.40524	0.003	0.392884	1	1426	tags=32%, list=13%, signal=37%
WP_GALANIN_RECEPTOR_PATHWAY	11	0.685892	1.40516	0.043406	0.392117	1	2530	tags=55%, list=23%, signal=71%
MEISSNER_BRAIN_HCP_WITH_H3K4ME3_AND_H3K27ME3	490	0.546578	1.40491	0	0.39215	1	3151	tags=50%, list=29%, signal=67%
XIE_ST_HSC_S1PR3_OE_DN	13	0.66211	1.40475	0.0438076	0.391767	1	3064	tags=69%, list=28%, signal=96%
GOBP_GLANDULAR_EPITHELIAL_CELL_DIFFERENTIATION	38	0.599989	1.40461	0.0052	0.391304	1	2717	tags=45%, list=25%, signal=59%
REACTOME_CHONDROITIN_SULFATE_DERMATAN_SULFATE_METABOLISM	13	0.665187	1.40401	0.0392558	0.393	1	1274	tags=31%, list=12%, signal=35%
GOBP_CALCIUM_ION_IMPORT_ACROSS_PLASMA_MEMBRANE	20	0.637286	1.40397	0.0233353	0.392102	1	463	tags=25%, list=4%, signal=26%
GOBP_ONE_CARBON_COMPOUND_TRANSPORT	10	0.688099	1.40275	0.0470637	0.396636	1	950	tags=30%, list=9%, signal=33%
GOBP_ANIMAL_ORGAN_MATURATION	13	0.665701	1.40262	0.0404164	0.396066	1	1965	tags=54%, list=18%, signal=65%
MCBRYAN_PUBERTAL_BREAST_4_5WK_UP	135	0.563451	1.40234	0	0.396277	1	2087	tags=39%, list=19%, signal=48%
REACTOME_HEPARAN_SULFATE_HEPARIN_HS_GAG_METABOLISM	24	0.623431	1.40225	0.0184406	0.395607	1	1758	tags=33%, list=16%, signal=40%
GOBP_ESTABLISHMENT_OF_EPITHELIAL_CELL_POLARITY	20	0.63229	1.40185	0.0251054	0.396304	1	1990	tags=45%, list=18%, signal=55%
GOBP_POSITIVE_REGULATION_OF_SODIUM_ION_TRANSPORT	22	0.628168	1.40169	0.0230415	0.395983	1	1930	tags=41%, list=18%, signal=50%
GOBP_MODIFIED_AMINO_ACID_TRANSPORT	13	0.664737	1.40108	0.0386729	0.397739	1	1697	tags=54%, list=15%, signal=64%
SCHUETZ_BREAST_CANCER_DUCTAL_INVASIVE_DN	55	0.585526	1.40106	0.0028	0.396717	1	1534	tags=35%, list=14%, signal=40%
GOBP_POSITIVE_REGULATION_OF_BONE_RESORPTION	10	0.684947	1.40073	0.0512073	0.397117	1	3191	tags=80%, list=29%, signal=113%
GOBP_RESPONSE_TO_XENOBIOTIC_STIMULUS	229	0.552523	1.40062	0	0.396523	1	2881	tags=45%, list=26%, signal=59%
GOBP_SPECIFICATION_OF_ANIMAL_ORGAN_IDENTITY	17	0.641835	1.40047	0.0329693	0.396147	1	1355	tags=41%, list=12%, signal=47%
CORRE_MULTIPLE_MYELOMA_DN	22	0.626206	1.3998	0.0212553	0.398106	1	3473	tags=73%, list=32%, signal=106%
MIKKELSEN_MEF_HCP_WITH_H3K27ME3	313	0.549718	1.39947	0	0.398503	1	2023	tags=34%, list=18%, signal=41%
REACTOME_SYNTHESIS_SECRETION_AND_INACTIVATION_OF_GLUCAGON_LIKE_PEPTIDE_1_GLP_1	10	0.68474	1.39884	0.0458429	0.400363	1	775	tags=30%, list=7%, signal=32%
REACTOME_COLLAGEN_FORMATION	17	0.637853	1.39848	0.032996	0.400907	1	1171	tags=29%, list=11%, signal=33%
GOBP_ENDOTHELIAL_CELL_DEVELOPMENT	20	0.633161	1.39833	0.0269238	0.400588	1	2032	tags=35%, list=18%, signal=43%
CHIARADONNA_NEOPLASTIC_TRANSFORMATION_KRAS_CDC25_DN	11	0.677925	1.39829	0.0450599	0.399697	1	2681	tags=73%, list=24%, signal=96%
GOBP_REGULATION_OF_HUMORAL_IMMUNE_RESPONSE	16	0.649184	1.39791	0.0357504	0.400345	1	640	tags=31%, list=6%, signal=33%
WP_ANTIVIRAL_AND_ANTIINFLAMMATORY_EFFECTS_OF_NRF2_ON_SARSCOV2_PATHWAY	12	0.668803	1.39789	0.0456227	0.399352	1	965	tags=33%, list=9%, signal=37%
GOBP_INNER_EAR_MORPHOGENESIS	54	0.587278	1.39715	0.0038	0.401704	1	2110	tags=41%, list=19%, signal=50%
GOBP_ISOPRENOID_CATABOLIC_PROCESS	10	0.691302	1.39685	0.0509779	0.402093	1	1869	tags=50%, list=17%, signal=60%
GOBP_POSITIVE_REGULATION_OF_CALCIUM_ION_TRANSMEMBRANE_TRANSPORT	41	0.596128	1.39684	0.0048	0.401045	1	2340	tags=39%, list=21%, signal=49%
GOBP_POSITIVE_REGULATION_OF_POTASSIUM_ION_TRANSMEMBRANE_TRANSPORTER_ACTIVITY	19	0.634148	1.39682	0.0301629	0.400121	1	3208	tags=58%, list=29%, signal=82%
GOBP_POSITIVE_REGULATION_OF_FATTY_ACID_TRANSPORT	12	0.670214	1.39594	0.0491163	0.403109	1	2692	tags=67%, list=24%, signal=88%
GOBP_REGULATION_OF_POSTSYNAPTIC_NEUROTRANSMITTER_RECEPTOR_ACTIVITY	11	0.674957	1.39579	0.0484536	0.402728	1	1912	tags=45%, list=17%, signal=55%
HOLLERN_EMT_BREAST_TUMOR_DN	89	0.570664	1.39565	0.0004	0.402303	1	2632	tags=46%, list=24%, signal=60%
SCHAEFFER_SOX9_TARGETS_IN_PROSTATE_DEVELOPMENT_UP	13	0.660926	1.39559	0.0463171	0.401555	1	1383	tags=46%, list=13%, signal=53%
MCCLUNG_DELTA_FOSB_TARGETS_2WK	18	0.636206	1.39539	0.0280185	0.401414	1	1646	tags=44%, list=15%, signal=52%
REACTOME_SENSORY_PROCESSING_OF_SOUND_BY_OUTER_HAIR_CELLS_OF_THE_COCHLEA	28	0.60897	1.39521	0.0160096	0.401139	1	1833	tags=43%, list=17%, signal=51%
GOBP_NEURAL_NUCLEUS_DEVELOPMENT	30	0.609276	1.39514	0.015006	0.400402	1	1714	tags=33%, list=16%, signal=39%
TORCHIA_TARGETS_OF_EWSR1_FLI1_FUSION_TOP20_UP	14	0.654841	1.39447	0.0449461	0.402514	1	2396	tags=50%, list=22%, signal=64%
REACTOME_DEGRADATION_OF_THE_EXTRACELLULAR_MATRIX	33	0.604398	1.39433	0.0130026	0.402114	1	1429	tags=27%, list=13%, signal=31%
GOBP_POSITIVE_REGULATION_OF_SMOOTH_MUSCLE_CONTRACTION	15	0.650341	1.39431	0.0383678	0.401153	1	2494	tags=53%, list=23%, signal=69%
LEE_LIVER_CANCER_DENA_DN	50	0.587835	1.39416	0.0032	0.400799	1	1910	tags=38%, list=17%, signal=46%
SERVITJA_ISLET_HNF1A_TARGETS_DN	66	0.577999	1.39341	0.0008	0.403137	1	1340	tags=30%, list=12%, signal=34%
BIOCARTA_NO1_PATHWAY	10	0.687479	1.39233	0.0533501	0.407009	1	1060	tags=30%, list=10%, signal=33%
DEMAGALHAES_AGING_UP	15	0.64755	1.3923	0.040862	0.40615	1	2159	tags=47%, list=20%, signal=58%
BAE_BRCA1_TARGETS_UP	36	0.596949	1.39186	0.0114	0.407097	1	941	tags=19%, list=9%, signal=21%
GOBP_NEGATIVE_REGULATION_OF_NUCLEOTIDE_METABOLIC_PROCESS	15	0.647664	1.39171	0.0399028	0.406714	1	1182	tags=33%, list=11%, signal=37%
HOSHIDA_LIVER_CANCER_SURVIVAL_UP	33	0.602723	1.39171	0.0106042	0.405699	1	1279	tags=27%, list=12%, signal=31%
GOBP_ANIMAL_ORGAN_FORMATION	33	0.603671	1.39163	0.0118024	0.405031	1	1520	tags=36%, list=14%, signal=42%
GOBP_REGULATION_OF_FATTY_ACID_TRANSPORT	15	0.650802	1.39107	0.0387345	0.406575	1	3529	tags=73%, list=32%, signal=108%
MCGARVEY_SILENCED_BY_METHYLATION_IN_COLON_CANCER	17	0.637484	1.39084	0.0359233	0.406606	1	3047	tags=65%, list=28%, signal=89%
GOBP_REGULATION_OF_TOLL_LIKE_RECEPTOR_4_SIGNALING_PATHWAY	13	0.659482	1.3902	0.0450543	0.40847	1	1173	tags=23%, list=11%, signal=26%
MEISSNER_NPC_HCP_WITH_H3_UNMETHYLATED	271	0.546628	1.38984	0	0.409106	1	3014	tags=46%, list=27%, signal=62%
HUTTMANN_B_CLL_POOR_SURVIVAL_DN	25	0.61361	1.38913	0.0180252	0.411357	1	3407	tags=72%, list=31%, signal=104%
GOBP_REGULATION_OF_PLATELET_AGGREGATION	12	0.666812	1.38845	0.0499589	0.413469	1	3191	tags=75%, list=29%, signal=106%
GOBP_POLARIZED_EPITHELIAL_CELL_DIFFERENTIATION	11	0.673536	1.38825	0.0621762	0.413356	1	1990	tags=55%, list=18%, signal=67%
SMID_BREAST_CANCER_RELAPSE_IN_BONE_DN	139	0.556775	1.38807	0	0.41315	1	1736	tags=34%, list=16%, signal=40%
GOBP_BICARBONATE_TRANSPORT	14	0.648567	1.38801	0.0491636	0.412424	1	1340	tags=36%, list=12%, signal=41%
CERVERA_SDHB_TARGETS_1_UP	50	0.582122	1.38758	0.0046	0.413425	1	1590	tags=34%, list=14%, signal=40%
IVANOVA_HEMATOPOIESIS_STEM_CELL_LONG_TERM	97	0.564793	1.38744	0.0004	0.413076	1	2619	tags=42%, list=24%, signal=55%
VANDESLUIS_COMMD1_TARGETS_GROUP_3_UP	34	0.598553	1.38636	0.0096	0.417068	1	2504	tags=50%, list=23%, signal=65%
KORKOLA_YOLK_SAC_TUMOR	23	0.617078	1.38628	0.0248547	0.416448	1	2350	tags=48%, list=21%, signal=61%
GOBP_RENAL_ABSORPTION	17	0.637603	1.38614	0.0346285	0.416109	1	1930	tags=53%, list=18%, signal=64%
GOBP_PROSTATE_GLAND_DEVELOPMENT	26	0.610103	1.38612	0.0204204	0.415164	1	3380	tags=69%, list=31%, signal=100%
LI_LUNG_CANCER	15	0.644659	1.38502	0.0425791	0.419293	1	1874	tags=47%, list=17%, signal=56%
GOBP_RESPONSE_TO_TOXIC_SUBSTANCE	126	0.557576	1.38493	0.0002	0.418639	1	1548	tags=27%, list=14%, signal=31%
REACTOME_SENSORY_PERCEPTION_OF_TASTE	33	0.599591	1.38489	0.013	0.417807	1	2081	tags=33%, list=19%, signal=41%
WP_EICOSANOID_SYNTHESIS	15	0.649505	1.38473	0.0425187	0.417538	1	2594	tags=47%, list=24%, signal=61%
GOBP_HAIR_CELL_DIFFERENTIATION	32	0.602564	1.3842	0.0138055	0.41898	1	1833	tags=38%, list=17%, signal=45%
LOPES_METHYLATED_IN_COLON_CANCER_UP	13	0.655214	1.38417	0.0506044	0.418123	1	3107	tags=69%, list=28%, signal=96%
GOBP_RESPONSE_TO_ACETYLCHOLINE	14	0.648552	1.38415	0.0436637	0.417191	1	1747	tags=43%, list=16%, signal=51%
KEGG_GLYCOLYSIS_GLUCONEOGENESIS	30	0.602583	1.38413	0.0182073	0.416295	1	1910	tags=33%, list=17%, signal=40%
GOBP_REGULATION_OF_SYSTEMIC_ARTERIAL_BLOOD_PRESSURE	32	0.601846	1.3837	0.0120024	0.417315	1	1339	tags=28%, list=12%, signal=32%
VALK_AML_CLUSTER_12	14	0.649938	1.38276	0.0474059	0.420694	1	2741	tags=64%, list=25%, signal=86%
GOBP_ADENYLATE_CYCLASE_ACTIVATING_G_PROTEIN_COUPLED_RECEPTOR_SIGNALING_PATHWAY	67	0.572247	1.38241	0.0024	0.421311	1	1701	tags=28%, list=15%, signal=33%
GOBP_EYE_PHOTORECEPTOR_CELL_DEVELOPMENT	18	0.627623	1.38232	0.0413057	0.420741	1	2068	tags=44%, list=19%, signal=55%
GOBP_VITAMIN_METABOLIC_PROCESS	67	0.574044	1.38116	0.002	0.425127	1	1498	tags=34%, list=14%, signal=40%
GOBP_EAR_DEVELOPMENT	115	0.558433	1.38106	0	0.424586	1	2110	tags=38%, list=19%, signal=47%
REACTOME_UPTAKE_AND_ACTIONS_OF_BACTERIAL_TOXINS	11	0.669863	1.38092	0.0548654	0.424274	1	1608	tags=55%, list=15%, signal=64%
PID_BMP_PATHWAY	22	0.619611	1.37986	0.0264741	0.428354	1	381	tags=14%, list=3%, signal=14%
SARTIPY_NORMAL_AT_INSULIN_RESISTANCE_DN	12	0.661364	1.37895	0.0591862	0.431683	1	2606	tags=58%, list=24%, signal=76%
GOBP_REGULATION_OF_ICOSANOID_SECRETION	11	0.665897	1.37888	0.0531101	0.431011	1	3529	tags=82%, list=32%, signal=120%
HOOI_ST7_TARGETS_DN	51	0.580004	1.3788	0.0046	0.430393	1	2371	tags=45%, list=22%, signal=57%
RICKMAN_HEAD_AND_NECK_CANCER_C	27	0.606926	1.37825	0.020024	0.431979	1	1766	tags=33%, list=16%, signal=40%
SMID_BREAST_CANCER_LUMINAL_B_DN	223	0.546247	1.37803	0	0.432046	1	1826	tags=36%, list=17%, signal=42%
GOBP_RETINAL_METABOLIC_PROCESS	11	0.666975	1.37798	0.0619818	0.431308	1	1869	tags=55%, list=17%, signal=66%
GOBP_BONE_MORPHOGENESIS	32	0.59566	1.37618	0.017607	0.438896	1	2633	tags=47%, list=24%, signal=61%
KIM_ALL_DISORDERS_CALB1_CORR_DN	18	0.629119	1.37594	0.0436971	0.439058	1	978	tags=28%, list=9%, signal=30%
GOBP_INNER_EAR_RECEPTOR_CELL_DEVELOPMENT	27	0.606576	1.37588	0.0222178	0.438322	1	1833	tags=44%, list=17%, signal=53%
KEGG_TASTE_TRANSDUCTION	37	0.591491	1.37566	0.0120048	0.4384	1	1943	tags=27%, list=18%, signal=33%
GOBP_ACUTE_PHASE_RESPONSE	18	0.626531	1.37508	0.0404345	0.440178	1	1786	tags=50%, list=16%, signal=60%
LIU_PROSTATE_CANCER_DN	203	0.545634	1.37491	0	0.439976	1	2869	tags=45%, list=26%, signal=60%
PHESSE_TARGETS_OF_APC_AND_MBD2_UP	10	0.675451	1.37447	0.0668337	0.441028	1	119	tags=20%, list=1%, signal=20%
REACTOME_DEFECTIVE_INTRINSIC_PATHWAY_FOR_APOPTOSIS	13	0.650987	1.37442	0.0541922	0.440268	1	2572	tags=46%, list=23%, signal=60%
GOBP_RESPONSE_TO_CALCIUM_ION	73	0.568125	1.37418	0.0026	0.440413	1	2583	tags=42%, list=23%, signal=55%
MEISSNER_NPC_HCP_WITH_H3K4ME2_AND_H3K27ME3	182	0.546775	1.37402	0	0.440183	1	3094	tags=46%, list=28%, signal=63%
GOBP_SPERM_EGG_RECOGNITION	28	0.604008	1.37275	0.0232232	0.445368	1	2119	tags=36%, list=19%, signal=44%
HUMMERICH_SKIN_CANCER_PROGRESSION_UP	25	0.607089	1.37228	0.0288404	0.446628	1	1846	tags=36%, list=17%, signal=43%
GOBP_FEEDING_BEHAVIOR	58	0.570782	1.37219	0.0036	0.446067	1	1582	tags=33%, list=14%, signal=38%
CORRE_MULTIPLE_MYELOMA_UP	21	0.616414	1.37182	0.0327047	0.446893	1	1245	tags=38%, list=11%, signal=43%
SATO_SILENCED_BY_METHYLATION_IN_PANCREATIC_CANCER_1	170	0.546974	1.37173	0	0.446344	1	3086	tags=44%, list=28%, signal=60%
YEGNASUBRAMANIAN_PROSTATE_CANCER	87	0.56014	1.37157	0.0008	0.446126	1	1227	tags=25%, list=11%, signal=28%
TANAKA_METHYLATED_IN_ESOPHAGEAL_CARCINOMA	56	0.574222	1.37151	0.0020004	0.445406	1	1572	tags=34%, list=14%, signal=39%
GOBP_XENOBIOTIC_TRANSPORT	20	0.620898	1.37139	0.0347599	0.445015	1	1153	tags=30%, list=10%, signal=33%
GOBP_PROSTATE_GLAND_MORPHOGENESIS	16	0.631674	1.37101	0.049545	0.445879	1	1971	tags=44%, list=18%, signal=53%
MIKKELSEN_ES_HCP_WITH_H3K27ME3	21	0.615479	1.371	0.0343788	0.444937	1	778	tags=24%, list=7%, signal=26%
WP_NUCLEAR_RECEPTORS_METAPATHWAY	151	0.549113	1.37087	0	0.444552	1	2738	tags=39%, list=25%, signal=51%
MIKKELSEN_MEF_ICP_WITH_H3K27ME3	115	0.5543	1.37074	0.0004	0.444221	1	2594	tags=42%, list=24%, signal=54%
VECCHI_GASTRIC_CANCER_ADVANCED_VS_EARLY_DN	87	0.559415	1.37025	0.0008	0.445546	1	3220	tags=56%, list=29%, signal=79%
GOBP_REGULATION_OF_CALCINEURIN_MEDIATED_SIGNALING	17	0.626724	1.37016	0.041927	0.444984	1	2461	tags=47%, list=22%, signal=61%
GOBP_NEGATIVE_REGULATION_OF_MUSCLE_CELL_APOPTOTIC_PROCESS	22	0.611744	1.36994	0.0312939	0.445102	1	965	tags=27%, list=9%, signal=30%
GOBP_REGULATION_OF_VIRAL_ENTRY_INTO_HOST_CELL	16	0.633784	1.3697	0.0485339	0.445306	1	340	tags=19%, list=3%, signal=19%
GOBP_INORGANIC_ION_IMPORT_ACROSS_PLASMA_MEMBRANE	69	0.565226	1.36955	0.003	0.44502	1	2523	tags=42%, list=23%, signal=54%
GOBP_INNERVATION	10	0.672861	1.36924	0.0693255	0.445539	1	3248	tags=70%, list=30%, signal=99%
BEIER_GLIOMA_STEM_CELL_UP	19	0.625446	1.36923	0.0381986	0.444629	1	1809	tags=42%, list=16%, signal=50%
GOBP_POSITIVE_REGULATION_OF_VOLTAGE_GATED_CALCIUM_CHANNEL_ACTIVITY	11	0.662176	1.36898	0.0618771	0.44487	1	3039	tags=45%, list=28%, signal=63%
GOBP_LIPID_EXPORT_FROM_CELL	24	0.608086	1.3689	0.0276221	0.44426	1	3536	tags=63%, list=32%, signal=92%
DACOSTA_ERCC3_ALLELE_XPCS_VS_TTD_UP	11	0.665557	1.36874	0.0624227	0.444075	1	1124	tags=36%, list=10%, signal=40%
RICKMAN_TUMOR_DIFFERENTIATED_WELL_VS_MODERATELY_UP	94	0.557619	1.36797	0.0008	0.446784	1	1679	tags=37%, list=15%, signal=44%
GOBP_CALCINEURIN_MEDIATED_SIGNALING	21	0.615761	1.36723	0.0350772	0.44936	1	2461	tags=48%, list=22%, signal=61%
REACTOME_SYNTHESIS_OF_BILE_ACIDS_AND_BILE_SALTS_VIA_7ALPHA_HYDROXYCHOLESTEROL	18	0.623283	1.36723	0.0366492	0.448446	1	1292	tags=28%, list=12%, signal=31%
WOTTON_RUNX_TARGETS_DN	15	0.634901	1.36693	0.0551948	0.448889	1	3624	tags=73%, list=33%, signal=109%
ACEVEDO_LIVER_CANCER_WITH_H3K9ME3_UP	68	0.566032	1.36687	0.0028	0.44824	1	2935	tags=43%, list=27%, signal=58%
GOBP_GLAND_MORPHOGENESIS	58	0.569922	1.36656	0.0038	0.448772	1	1971	tags=33%, list=18%, signal=40%
GOBP_COLLATERAL_SPROUTING	17	0.624741	1.3656	0.0457754	0.452503	1	2818	tags=47%, list=26%, signal=63%
WP_NEURAL_CREST_CELL_MIGRATION_IN_CANCER	21	0.613742	1.36517	0.0417587	0.453633	1	845	tags=24%, list=8%, signal=26%
YAO_TEMPORAL_RESPONSE_TO_PROGESTERONE_CLUSTER_16	24	0.608131	1.36508	0.0324519	0.453109	1	892	tags=21%, list=8%, signal=23%
MATZUK_MALE_REPRODUCTION_SERTOLI	12	0.655744	1.36462	0.0572308	0.4544	1	3143	tags=58%, list=29%, signal=82%
GOBP_ESTROGEN_METABOLIC_PROCESS	25	0.60642	1.36429	0.0256256	0.455066	1	2698	tags=48%, list=25%, signal=63%
GOBP_POSITIVE_REGULATION_OF_DENDRITE_DEVELOPMENT	10	0.667428	1.36405	0.0675141	0.455296	1	1901	tags=40%, list=17%, signal=48%
REACTOME_GLUTAMATE_NEUROTRANSMITTER_RELEASE_CYCLE	11	0.660557	1.36388	0.0657432	0.455091	1	3145	tags=82%, list=29%, signal=114%
GOBP_MOLTING_CYCLE	60	0.568431	1.36378	0.0034	0.454668	1	1220	tags=28%, list=11%, signal=32%
SAMOLS_TARGETS_OF_KHSV_MIRNAS_DN	26	0.602629	1.36375	0.0274329	0.453861	1	1791	tags=42%, list=16%, signal=50%
RODRIGUES_NTN1_TARGETS_DN	70	0.565294	1.36365	0.0024	0.453408	1	1563	tags=34%, list=14%, signal=40%
KEGG_AMYOTROPHIC_LATERAL_SCLEROSIS_ALS	28	0.59552	1.36286	0.0270433	0.456262	1	2008	tags=36%, list=18%, signal=44%
WP_MAMMALIAN_DISORDER_OF_SEXUAL_DEVELOPMENT	16	0.633435	1.36273	0.0508885	0.455974	1	1863	tags=50%, list=17%, signal=60%
GOBP_ENDOCRINE_HORMONE_SECRETION	29	0.593766	1.36249	0.0256256	0.45617	1	1542	tags=31%, list=14%, signal=36%
GOBP_REGULATION_OF_LONG_TERM_SYNAPTIC_POTENTIATION	19	0.619065	1.36244	0.0406439	0.45547	1	2461	tags=42%, list=22%, signal=54%
CHIARADONNA_NEOPLASTIC_TRANSFORMATION_KRAS_DN	48	0.577177	1.36203	0.0064	0.4565	1	2031	tags=35%, list=18%, signal=43%
YAMASHITA_METHYLATED_IN_PROSTATE_CANCER	27	0.599276	1.36189	0.0256359	0.456268	1	1272	tags=33%, list=12%, signal=38%
MEISSNER_NPC_HCP_WITH_H3K4ME3_AND_H3K27ME3	71	0.561652	1.36158	0.0032	0.456886	1	3496	tags=63%, list=32%, signal=92%
GOBP_REGULATION_OF_VASCULAR_PERMEABILITY	22	0.608552	1.36152	0.0385233	0.456223	1	849	tags=23%, list=8%, signal=25%
GOBP_GLYCOSYLCERAMIDE_METABOLIC_PROCESS	12	0.650463	1.36104	0.0655738	0.457613	1	1739	tags=33%, list=16%, signal=40%
KEGG_ONE_CARBON_POOL_BY_FOLATE	10	0.668293	1.36088	0.07119	0.457453	1	2807	tags=60%, list=26%, signal=80%
MEISSNER_NPC_HCP_WITH_H3K4ME2	216	0.53885	1.36077	0	0.457053	1	1878	tags=35%, list=17%, signal=41%
HUPER_BREAST_BASAL_VS_LUMINAL_UP	20	0.612522	1.36025	0.0425703	0.45865	1	1971	tags=40%, list=18%, signal=49%
STANELLE_E2F1_TARGETS	19	0.615626	1.36021	0.0459122	0.457934	1	4011	tags=79%, list=36%, signal=124%
GOBP_CERAMIDE_CATABOLIC_PROCESS	12	0.64926	1.36	0.0631168	0.458028	1	1844	tags=33%, list=17%, signal=40%
GOBP_MAINTENANCE_OF_SYNAPSE_STRUCTURE	14	0.636851	1.35994	0.0600692	0.45741	1	2981	tags=57%, list=27%, signal=78%
KEGG_PHENYLALANINE_METABOLISM	10	0.667286	1.35966	0.0738269	0.457854	1	1086	tags=30%, list=10%, signal=33%
NABA_ECM_REGULATORS	71	0.560241	1.35949	0.0032	0.457798	1	2422	tags=37%, list=22%, signal=47%
RASHI_RESPONSE_TO_IONIZING_RADIATION_2	58	0.565391	1.35926	0.0066	0.457985	1	2084	tags=34%, list=19%, signal=42%
GOBP_MULTICELLULAR_ORGANISM_AGING	12	0.651393	1.35909	0.061174	0.457845	1	1971	tags=42%, list=18%, signal=51%
MEISSNER_BRAIN_HCP_WITH_H3K4ME2	12	0.650144	1.35898	0.0679392	0.45753	1	3219	tags=83%, list=29%, signal=118%
GOBP_NEGATIVE_REGULATION_OF_B_CELL_ACTIVATION	14	0.639605	1.35893	0.0597318	0.456814	1	3330	tags=71%, list=30%, signal=102%
GOBP_SEX_DETERMINATION	11	0.658118	1.35882	0.0639354	0.456453	1	2717	tags=55%, list=25%, signal=72%
BLANCO_MELO_COVID19_BRONCHIAL_EPITHELIAL_CELLS_SARS_COV_2_INFECTION_DN	36	0.581941	1.35861	0.0180036	0.456578	1	1520	tags=39%, list=14%, signal=45%
GOBP_EPIDERMIS_MORPHOGENESIS	22	0.609209	1.35851	0.0375201	0.456169	1	3787	tags=77%, list=34%, signal=118%
GOBP_CELL_CELL_RECOGNITION	37	0.58105	1.35726	0.016	0.461283	1	2119	tags=32%, list=19%, signal=40%
LIM_MAMMARY_LUMINAL_MATURE_UP	63	0.563398	1.35636	0.0032	0.464806	1	3136	tags=49%, list=29%, signal=68%
GOBP_SULFATION	11	0.656886	1.35588	0.0661551	0.466249	1	3136	tags=73%, list=29%, signal=102%
BLANCO_MELO_COVID19_SARS_COV_2_INFECTION_A594_ACE2_EXPRESSING_CELLS_RUXOLITINIB_DN	37	0.583089	1.3553	0.014	0.468142	1	3406	tags=62%, list=31%, signal=90%
GOBP_REGULATION_OF_CAMP_MEDIATED_SIGNALING	12	0.649812	1.35502	0.0686757	0.468645	1	475	tags=25%, list=4%, signal=26%
REACTOME_PHASE_4_RESTING_MEMBRANE_POTENTIAL	11	0.657649	1.35477	0.0715174	0.468895	1	2823	tags=64%, list=26%, signal=86%
REACTOME_TRANSCRIPTIONAL_REGULATION_OF_PLURIPOTENT_STEM_CELLS	19	0.615196	1.35447	0.0499295	0.469507	1	771	tags=26%, list=7%, signal=28%
KIM_ALL_DISORDERS_OLIGODENDROCYTE_NUMBER_CORR_DN	15	0.629852	1.35437	0.0564238	0.469072	1	2606	tags=60%, list=24%, signal=79%
GOBP_NEURON_MATURATION	21	0.609782	1.35433	0.044989	0.468362	1	2784	tags=48%, list=25%, signal=64%
GOBP_FOLIC_ACID_CONTAINING_COMPOUND_METABOLIC_PROCESS	13	0.646893	1.3541	0.0665986	0.468577	1	2749	tags=62%, list=25%, signal=82%
KOHOUTEK_CCNT2_TARGETS	29	0.592392	1.35397	0.025015	0.46832	1	2764	tags=55%, list=25%, signal=74%
GAUSSMANN_MLL_AF4_FUSION_TARGETS_E_DN	12	0.649843	1.35388	0.0651412	0.467848	1	2143	tags=58%, list=19%, signal=72%
GOBP_ENDODERMAL_CELL_FATE_COMMITMENT	11	0.654797	1.35326	0.0707196	0.470031	1	979	tags=18%, list=9%, signal=20%
GOBP_CELLULAR_COMPONENT_MAINTENANCE	31	0.58904	1.3532	0.0224045	0.469458	1	3229	tags=58%, list=29%, signal=82%
GOBP_MESODERMAL_CELL_FATE_COMMITMENT	12	0.647596	1.35299	0.0698393	0.469571	1	2573	tags=50%, list=23%, signal=65%
TAKEDA_TARGETS_OF_NUP98_HOXA9_FUSION_6HR_UP	42	0.576116	1.35238	0.0124	0.471699	1	1782	tags=38%, list=16%, signal=45%
FOSTER_KDM1A_TARGETS_UP	129	0.544605	1.35223	0.0004	0.471504	1	2842	tags=43%, list=26%, signal=58%
BRIDEAU_IMPRINTED_GENES	27	0.593194	1.35177	0.0312312	0.472871	1	1811	tags=41%, list=16%, signal=49%
GOBP_REGULATION_OF_PLATELET_ACTIVATION	21	0.607197	1.35086	0.0459378	0.476536	1	3191	tags=57%, list=29%, signal=80%
GOBP_HYPEROSMOTIC_RESPONSE	14	0.635127	1.35049	0.0619776	0.477396	1	2494	tags=43%, list=23%, signal=55%
GOBP_ENAMEL_MINERALIZATION	10	0.664641	1.35044	0.0807933	0.476741	1	555	tags=20%, list=5%, signal=21%
GOBP_POSITIVE_REGULATION_OF_POTASSIUM_ION_TRANSPORT	29	0.593224	1.35037	0.0308247	0.476171	1	3208	tags=55%, list=29%, signal=78%
JINESH_BLEBBISHIELD_TRANSFORMED_STEM_CELL_SPHERES_UP	90	0.552706	1.35035	0.0012	0.475385	1	2818	tags=48%, list=26%, signal=64%
MOHANKUMAR_HOXA1_TARGETS_DN	95	0.550148	1.35015	0.0008	0.475504	1	2087	tags=35%, list=19%, signal=43%
GOBP_ORGANIC_CATION_TRANSPORT	29	0.588436	1.34967	0.028417	0.477017	1	2494	tags=45%, list=23%, signal=58%
RIZ_ERYTHROID_DIFFERENTIATION_HEMGN	16	0.625642	1.34944	0.0571892	0.477313	1	1907	tags=50%, list=17%, signal=60%
GOBP_HYDROGEN_PEROXIDE_CATABOLIC_PROCESS	16	0.625527	1.3487	0.0582996	0.480025	1	1548	tags=38%, list=14%, signal=44%
KAMIKUBO_MYELOID_CEBPA_NETWORK	13	0.636663	1.34853	0.0697199	0.479984	1	2491	tags=54%, list=23%, signal=70%
OHGUCHI_LIVER_HNF4A_TARGETS_UP	28	0.592217	1.34846	0.029806	0.47947	1	2160	tags=43%, list=20%, signal=53%
MARTENS_TRETINOIN_RESPONSE_UP	401	0.526672	1.34825	0	0.479673	1	2517	tags=35%, list=23%, signal=44%
MCBRYAN_PUBERTAL_TGFB1_TARGETS_DN	26	0.596614	1.34822	0.0358574	0.478911	1	3689	tags=77%, list=34%, signal=115%
GOBP_POSITIVE_REGULATION_OF_STEM_CELL_DIFFERENTIATION	11	0.652394	1.3482	0.0743579	0.478116	1	1908	tags=55%, list=17%, signal=66%
LIU_PROSTATE_CANCER_UP	47	0.569294	1.34815	0.0092	0.477466	1	3118	tags=49%, list=28%, signal=68%
GOBP_ETHER_METABOLIC_PROCESS	20	0.607912	1.34772	0.0476861	0.478718	1	2363	tags=40%, list=21%, signal=51%
WP_ONECARBON_METABOLISM	17	0.618505	1.34758	0.0618204	0.478512	1	2807	tags=59%, list=26%, signal=79%
GOBP_CELLULAR_SODIUM_ION_HOMEOSTASIS	12	0.642073	1.34696	0.0714578	0.48082	1	1835	tags=50%, list=17%, signal=60%
MIKKELSEN_NPC_HCP_WITH_H3K27ME3	186	0.535618	1.34695	0	0.479977	1	3145	tags=46%, list=29%, signal=64%
GOBP_POSITIVE_REGULATION_OF_LEUKOCYTE_CHEMOTAXIS	34	0.581902	1.34686	0.022409	0.47956	1	1142	tags=24%, list=10%, signal=26%
GOBP_NEGATIVE_REGULATION_OF_NOTCH_SIGNALING_PATHWAY	18	0.613528	1.34662	0.0546844	0.479879	1	1541	tags=28%, list=14%, signal=32%
LEE_LIVER_CANCER_MYC_E2F1_DN	38	0.578111	1.34606	0.019804	0.481758	1	2428	tags=39%, list=22%, signal=50%
HOWLIN_PUBERTAL_MAMMARY_GLAND	28	0.589732	1.34589	0.0324454	0.481764	1	2583	tags=43%, list=23%, signal=56%
GOBP_MAMMARY_GLAND_DUCT_MORPHOGENESIS	15	0.625013	1.34568	0.0632347	0.48194	1	2717	tags=40%, list=25%, signal=53%
GOBP_CALCIUM_ION_REGULATED_EXOCYTOSIS	30	0.588756	1.34563	0.0262	0.481305	1	1892	tags=40%, list=17%, signal=48%
GOBP_LONG_TERM_SYNAPTIC_POTENTIATION	36	0.578245	1.34511	0.0198	0.482937	1	2461	tags=33%, list=22%, signal=43%
HERNANDEZ_ABERRANT_MITOSIS_BY_DOCETACEL_4NM_UP	13	0.636146	1.34452	0.08107	0.485033	1	1676	tags=38%, list=15%, signal=45%
GOBP_POSITIVE_REGULATION_OF_ANIMAL_ORGAN_MORPHOGENESIS	15	0.625099	1.34442	0.0642276	0.484642	1	979	tags=33%, list=9%, signal=37%
DAWSON_METHYLATED_IN_LYMPHOMA_TCL1	29	0.586575	1.34431	0.0320128	0.484285	1	3380	tags=52%, list=31%, signal=74%
GOBP_BONE_MATURATION	12	0.64565	1.34429	0.0749179	0.483523	1	1965	tags=50%, list=18%, signal=61%
GOBP_PROSTANOID_METABOLIC_PROCESS	29	0.588307	1.34418	0.0292409	0.483219	1	1123	tags=28%, list=10%, signal=31%
GOBP_MONOCARBOXYLIC_ACID_TRANSPORT	67	0.557287	1.34392	0.0038	0.483656	1	3289	tags=54%, list=30%, signal=76%
GOBP_NEGATIVE_REGULATION_OF_CELL_MATRIX_ADHESION	17	0.617845	1.34376	0.0621093	0.483577	1	1541	tags=29%, list=14%, signal=34%
MIKKELSEN_ES_ICP_WITH_H3K27ME3	27	0.591454	1.34359	0.0354425	0.483543	1	2420	tags=41%, list=22%, signal=52%
PID_EPHB_FWD_PATHWAY	15	0.622895	1.3431	0.0630813	0.485082	1	1298	tags=27%, list=12%, signal=30%
GOBP_EPITHELIAL_CELL_MATURATION	12	0.648087	1.34305	0.0773822	0.484494	1	1855	tags=50%, list=17%, signal=60%
GOBP_DNA_METHYLATION_INVOLVED_IN_GAMETE_GENERATION	15	0.627735	1.34294	0.0688185	0.484177	1	252	tags=20%, list=2%, signal=20%
GOBP_SUPEROXIDE_METABOLIC_PROCESS	37	0.576938	1.34291	0.0186037	0.483449	1	1668	tags=38%, list=15%, signal=44%
YAO_HOXA10_TARGETS_VIA_PROGESTERONE_UP	40	0.575344	1.34288	0.0182036	0.482745	1	1984	tags=38%, list=18%, signal=46%
GOZGIT_ESR1_TARGETS_DN	368	0.524613	1.34288	0	0.481909	1	2540	tags=38%, list=23%, signal=47%
REACTOME_SENSORY_PROCESSING_OF_SOUND	40	0.572951	1.34265	0.015	0.482198	1	1833	tags=38%, list=17%, signal=45%
GOBP_POTASSIUM_ION_IMPORT_ACROSS_PLASMA_MEMBRANE	31	0.584717	1.3425	0.0272272	0.482098	1	1845	tags=42%, list=17%, signal=50%
GOBP_NEGATIVE_REGULATION_OF_STRIATED_MUSCLE_CELL_APOPTOTIC_PROCESS	14	0.630634	1.34242	0.072186	0.481655	1	965	tags=29%, list=9%, signal=31%
SMID_BREAST_CANCER_BASAL_UP	303	0.52715	1.34232	0	0.481284	1	2851	tags=44%, list=26%, signal=58%
REACTOME_SIGNALING_BY_RETINOIC_ACID	21	0.603489	1.34207	0.0466238	0.481625	1	1123	tags=29%, list=10%, signal=32%
WP_HAIR_FOLLICLE_DEVELOPMENT_ORGANOGENESIS_PART_2_OF_3	15	0.622326	1.34145	0.0659497	0.4838	1	3787	tags=80%, list=34%, signal=122%
CHEBOTAEV_GR_TARGETS_UP	37	0.577815	1.34127	0.0164033	0.483834	1	2973	tags=54%, list=27%, signal=74%
ASGHARZADEH_NEUROBLASTOMA_POOR_SURVIVAL_DN	23	0.599379	1.34091	0.0435306	0.484823	1	1284	tags=30%, list=12%, signal=34%
CHIANG_LIVER_CANCER_SUBCLASS_INTERFERON_DN	32	0.581947	1.34084	0.0280112	0.48431	1	1697	tags=41%, list=15%, signal=48%
GAVIN_FOXP3_TARGETS_CLUSTER_P4	49	0.563684	1.3406	0.011	0.484655	1	3357	tags=57%, list=31%, signal=82%
LE_NEURONAL_DIFFERENTIATION_UP	10	0.65784	1.34032	0.0828132	0.485162	1	889	tags=30%, list=8%, signal=33%
GOBP_DOPAMINERGIC_NEURON_DIFFERENTIATION	20	0.605875	1.3402	0.0480305	0.48489	1	3022	tags=50%, list=27%, signal=69%
CHEMNITZ_RESPONSE_TO_PROSTAGLANDIN_E2_DN	219	0.530049	1.33984	0	0.485853	1	3070	tags=44%, list=28%, signal=60%
GOBP_MEMBRANE_RAFT_ORGANIZATION	11	0.649752	1.3393	0.0796788	0.487649	1	1111	tags=36%, list=10%, signal=40%
GOBP_SULFUR_COMPOUND_TRANSPORT	28	0.584876	1.3392	0.0396635	0.48732	1	1475	tags=36%, list=13%, signal=41%
WP_OXIDATIVE_DAMAGE_RESPONSE	16	0.616032	1.33911	0.072845	0.486939	1	3773	tags=69%, list=34%, signal=105%
WP_PROSTAGLANDIN_AND_LEUKOTRIENE_METABOLISM_IN_SENESCENCE	16	0.62127	1.33863	0.0664647	0.488462	1	937	tags=25%, list=9%, signal=27%
GOBP_CELL_CELL_ADHESION_VIA_PLASMA_MEMBRANE_ADHESION_MOLECULES	116	0.541012	1.3386	0.0004	0.487751	1	3104	tags=48%, list=28%, signal=67%
REACTOME_MOLECULES_ASSOCIATED_WITH_ELASTIC_FIBRES	12	0.640426	1.33852	0.0792181	0.487346	1	324	tags=25%, list=3%, signal=26%
GOBP_POSITIVE_REGULATION_OF_STRIATED_MUSCLE_CELL_DIFFERENTIATION	17	0.614294	1.33822	0.0590257	0.487983	1	3295	tags=53%, list=30%, signal=75%
GOBP_CELLULAR_RESPONSE_TO_FATTY_ACID	18	0.610984	1.33804	0.0592861	0.488081	1	1751	tags=39%, list=16%, signal=46%
MEBARKI_HCC_PROGENITOR_WNT_DN	50	0.561811	1.33794	0.0116	0.48775	1	3195	tags=56%, list=29%, signal=79%
YAO_TEMPORAL_RESPONSE_TO_PROGESTERONE_CLUSTER_15	17	0.614699	1.3379	0.0605083	0.487075	1	2999	tags=65%, list=27%, signal=89%
GOBP_B_CELL_RECEPTOR_SIGNALING_PATHWAY	29	0.584077	1.33768	0.0364073	0.487341	1	3191	tags=48%, list=29%, signal=68%
KEGG_TYROSINE_METABOLISM	23	0.597691	1.33755	0.044097	0.48713	1	1630	tags=26%, list=15%, signal=31%
MEBARKI_HCC_PROGENITOR_WNT_DN_BLOCKED_BY_FZD8CRD	40	0.571093	1.33751	0.015003	0.486521	1	3195	tags=63%, list=29%, signal=88%
GOBP_TRANSPOSITION	24	0.59335	1.33733	0.0422846	0.486583	1	2524	tags=46%, list=23%, signal=59%
TONKS_TARGETS_OF_RUNX1_RUNX1T1_FUSION_GRANULOCYTE_UP	27	0.59071	1.33722	0.0366513	0.486303	1	2104	tags=44%, list=19%, signal=55%
WP_TP53_NETWORK	11	0.646223	1.33704	0.0854666	0.486437	1	2569	tags=64%, list=23%, signal=83%
GOBP_REGULATION_OF_MYOTUBE_DIFFERENTIATION	17	0.613985	1.33698	0.063143	0.485908	1	809	tags=29%, list=7%, signal=32%
MIKKELSEN_NPC_HCP_WITH_H3K4ME3_AND_H3K27ME3	99	0.542313	1.33625	0.0006	0.488685	1	3472	tags=59%, list=32%, signal=85%
GOBP_MESONEPHROS_DEVELOPMENT	53	0.561186	1.33609	0.0096	0.488659	1	3851	tags=60%, list=35%, signal=92%
REACTOME_INCRETIN_SYNTHESIS_SECRETION_AND_INACTIVATION	13	0.633501	1.33583	0.0751327	0.489108	1	775	tags=31%, list=7%, signal=33%
NAKAYAMA_SOFT_TISSUE_TUMORS_PCA2_DN	36	0.57161	1.33569	0.0262105	0.489001	1	2625	tags=47%, list=24%, signal=62%
GOBP_MONOSACCHARIDE_CATABOLIC_PROCESS	16	0.611824	1.33544	0.0667476	0.489433	1	3233	tags=63%, list=29%, signal=88%
GOBP_CARTILAGE_DEVELOPMENT_INVOLVED_IN_ENDOCHONDRAL_BONE_MORPHOGENESIS	11	0.648634	1.33498	0.0828304	0.490925	1	976	tags=36%, list=9%, signal=40%
SMID_BREAST_CANCER_RELAPSE_IN_BRAIN_UP	24	0.596701	1.33486	0.0455275	0.490705	1	3453	tags=71%, list=31%, signal=103%
TOMLINS_PROSTATE_CANCER_DN	14	0.627623	1.33478	0.0772523	0.490286	1	2996	tags=57%, list=27%, signal=78%
GOBP_TYPE_B_PANCREATIC_CELL_PROLIFERATION	11	0.647779	1.33462	0.0837123	0.490224	1	2318	tags=36%, list=21%, signal=46%
GOBP_RESPONSE_TO_OSMOTIC_STRESS	39	0.568624	1.33459	0.0206082	0.489551	1	2494	tags=41%, list=23%, signal=53%
GOBP_AMINO_SUGAR_METABOLIC_PROCESS	23	0.595505	1.33445	0.0435306	0.489433	1	2600	tags=52%, list=24%, signal=68%
GOBP_NEURON_FATE_COMMITMENT	36	0.573832	1.33443	0.0238048	0.488715	1	3236	tags=58%, list=29%, signal=82%
REACTOME_PLASMA_LIPOPROTEIN_CLEARANCE	18	0.608199	1.33436	0.0651078	0.488298	1	521	tags=22%, list=5%, signal=23%
HUANG_DASATINIB_RESISTANCE_DN	47	0.563539	1.33378	0.0146	0.49027	1	1534	tags=34%, list=14%, signal=39%
TURASHVILI_BREAST_DUCTAL_CARCINOMA_VS_DUCTAL_NORMAL_DN	80	0.547589	1.33373	0.0026	0.489749	1	3382	tags=58%, list=31%, signal=82%
REACTOME_SIGNALING_BY_ERBB4	26	0.592449	1.33371	0.0410246	0.489019	1	1849	tags=23%, list=17%, signal=28%
JOHANSSON_GLIOMAGENESIS_BY_PDGFB_DN	14	0.623567	1.3331	0.0749848	0.49117	1	991	tags=29%, list=9%, signal=31%
DARWICHE_PAPILLOMA_PROGRESSION_RISK	40	0.56989	1.33296	0.0226045	0.491086	1	1683	tags=28%, list=15%, signal=32%
GOBP_OVULATION_CYCLE_PROCESS	24	0.595701	1.33285	0.0452724	0.490844	1	775	tags=25%, list=7%, signal=27%
NABA_MATRISOME_ASSOCIATED	295	0.523301	1.33271	0	0.490742	1	2780	tags=38%, list=25%, signal=50%
LIEN_BREAST_CARCINOMA_METAPLASTIC_VS_DUCTAL_UP	20	0.598996	1.33225	0.0593681	0.492235	1	937	tags=25%, list=9%, signal=27%
VALK_AML_CLUSTER_16	11	0.648973	1.332	0.0852473	0.492609	1	2583	tags=55%, list=23%, signal=71%
HALMOS_CEBPA_TARGETS_UP	16	0.616365	1.3317	0.0683795	0.493282	1	1154	tags=31%, list=10%, signal=35%
MCBRYAN_PUBERTAL_BREAST_3_4WK_UP	98	0.541417	1.33111	0.001	0.495474	1	2470	tags=41%, list=22%, signal=52%
GOBP_PITUITARY_GLAND_DEVELOPMENT	22	0.598286	1.33068	0.0489861	0.496817	1	1186	tags=32%, list=11%, signal=36%
GOBP_CELLULAR_MODIFIED_AMINO_ACID_BIOSYNTHETIC_PROCESS	25	0.588603	1.33061	0.0463019	0.496344	1	2647	tags=52%, list=24%, signal=68%
GOBP_ESTABLISHMENT_OR_MAINTENANCE_OF_BIPOLAR_CELL_POLARITY	27	0.586148	1.33023	0.0402241	0.497434	1	3381	tags=67%, list=31%, signal=96%
WP_LEUKOTRIENE_METABOLIC_PATHWAY	10	0.657806	1.32955	0.0914992	0.500057	1	1904	tags=30%, list=17%, signal=36%
GOBP_EPITHELIAL_CELL_DEVELOPMENT	98	0.541184	1.32936	0.0016	0.500157	1	2633	tags=37%, list=24%, signal=48%
WP_GABA_RECEPTOR_SIGNALING	16	0.613132	1.32868	0.0719192	0.502819	1	1849	tags=38%, list=17%, signal=45%
GOBP_CELL_DIFFERENTIATION_IN_SPINAL_CORD	33	0.57416	1.32864	0.0316063	0.502207	1	3099	tags=58%, list=28%, signal=80%
GOBP_REGULATION_OF_CALCIUM_ION_DEPENDENT_EXOCYTOSIS	21	0.595294	1.3285	0.0576305	0.502108	1	1672	tags=38%, list=15%, signal=45%
GOBP_LUNG_EPITHELIUM_DEVELOPMENT	25	0.589072	1.32835	0.0459194	0.502084	1	2733	tags=40%, list=25%, signal=53%
FIGUEROA_AML_METHYLATION_CLUSTER_6_DN	12	0.631175	1.32797	0.0884046	0.503206	1	635	tags=25%, list=6%, signal=27%
WP_CELL_DIFFERENTIATION_INDEX	10	0.648932	1.32781	0.0899812	0.50322	1	281	tags=20%, list=3%, signal=21%
CHYLA_CBFA2T3_TARGETS_DN	132	0.534593	1.32774	0.0006	0.502783	1	2984	tags=46%, list=27%, signal=63%
WP_CANNABINOID_RECEPTOR_SIGNALING	15	0.616968	1.32766	0.0718478	0.502342	1	1744	tags=33%, list=16%, signal=40%
WP_TRANSSULFURATION_ONECARBON_METABOLISM_AND_RELATED_PATHWAYS	42	0.563274	1.32763	0.018	0.50172	1	2832	tags=52%, list=26%, signal=70%
KEGG_HISTIDINE_METABOLISM	13	0.630143	1.3273	0.0816827	0.502554	1	1931	tags=46%, list=18%, signal=56%
GOBP_CELL_FATE_COMMITMENT_INVOLVED_IN_FORMATION_OF_PRIMARY_GERM_LAYER	23	0.589018	1.32662	0.0509529	0.505184	1	2573	tags=35%, list=23%, signal=45%
BIOCARTA_NUCLEARRS_PATHWAY	20	0.596934	1.32602	0.0647236	0.5075	1	3742	tags=60%, list=34%, signal=91%
BRACHAT_RESPONSE_TO_CAMPTOTHECIN_UP	10	0.650788	1.32581	0.0939331	0.507743	1	2563	tags=50%, list=23%, signal=65%
KALMA_E2F1_TARGETS	10	0.654319	1.32578	0.0947104	0.507096	1	3046	tags=70%, list=28%, signal=97%
LIU_OVARIAN_CANCER_TUMORS_AND_XENOGRAFTS_XDGS_UP	72	0.548513	1.32563	0.0044	0.507086	1	3472	tags=60%, list=32%, signal=87%
BOHN_PRIMARY_IMMUNODEFICIENCY_SYNDROM_DN	13	0.629105	1.3255	0.081616	0.506977	1	1844	tags=46%, list=17%, signal=55%
PID_RHOA_PATHWAY	14	0.621852	1.32545	0.083926	0.506402	1	2343	tags=43%, list=21%, signal=54%
GOBP_PHARYNGEAL_SYSTEM_DEVELOPMENT	14	0.622884	1.32483	0.0809766	0.508771	1	2392	tags=50%, list=22%, signal=64%
GOBP_POSITIVE_REGULATION_OF_CATION_CHANNEL_ACTIVITY	37	0.56766	1.32445	0.0286	0.509893	1	3208	tags=43%, list=29%, signal=61%
MARTORIATI_MDM4_TARGETS_NEUROEPITHELIUM_DN	88	0.541151	1.32396	0.0022	0.511573	1	3160	tags=49%, list=29%, signal=68%
NELSON_RESPONSE_TO_ANDROGEN_UP	34	0.571759	1.32374	0.0274055	0.51192	1	2358	tags=38%, list=21%, signal=49%
GOBP_INNER_EAR_RECEPTOR_CELL_STEREOCILIUM_ORGANIZATION	22	0.59416	1.32371	0.0583166	0.511259	1	1833	tags=41%, list=17%, signal=49%
CHIANG_LIVER_CANCER_SUBCLASS_POLYSOMY7_DN	12	0.635249	1.3235	0.0929803	0.511533	1	1154	tags=33%, list=10%, signal=37%
GOBP_AMINOGLYCAN_CATABOLIC_PROCESS	11	0.641283	1.32349	0.0975509	0.510769	1	1981	tags=45%, list=18%, signal=55%
GOBP_REGULATION_OF_CYTOSOLIC_CALCIUM_ION_CONCENTRATION	28	0.581055	1.32349	0.0404323	0.510004	1	1894	tags=36%, list=17%, signal=43%
GOBP_EMBRYONIC_CAMERA_TYPE_EYE_MORPHOGENESIS	12	0.633271	1.32343	0.0879257	0.509504	1	946	tags=33%, list=9%, signal=36%
GOBP_RETINOIC_ACID_RECEPTOR_SIGNALING_PATHWAY	18	0.604224	1.32338	0.0703771	0.508979	1	1440	tags=39%, list=13%, signal=45%
WEINMANN_ADAPTATION_TO_HYPOXIA_DN	12	0.633664	1.32286	0.0908718	0.510819	1	937	tags=33%, list=9%, signal=36%
DESERT_PERIPORTAL_HEPATOCELLULAR_CARCINOMA_SUBCLASS_UP	86	0.541657	1.32271	0.004	0.510799	1	3296	tags=52%, list=30%, signal=74%
TURASHVILI_BREAST_LOBULAR_CARCINOMA_VS_LOBULAR_NORMAL_UP	52	0.557607	1.32238	0.0134	0.511698	1	1729	tags=31%, list=16%, signal=36%
GOBP_TIGHT_JUNCTION_ORGANIZATION	35	0.568952	1.3223	0.0318127	0.51132	1	2981	tags=54%, list=27%, signal=74%
PEPPER_CHRONIC_LYMPHOCYTIC_LEUKEMIA_DN	11	0.644819	1.32225	0.0953067	0.510776	1	1510	tags=45%, list=14%, signal=53%
WP_NUCLEAR_RECEPTORS_IN_LIPID_METABOLISM_AND_TOXICITY	20	0.598312	1.32181	0.0643932	0.512229	1	3742	tags=60%, list=34%, signal=91%
GOBP_POSITIVE_REGULATION_OF_MEIOTIC_CELL_CYCLE	17	0.608141	1.3214	0.0687146	0.513534	1	2717	tags=53%, list=25%, signal=70%
GOBP_ORGANIC_HYDROXY_COMPOUND_METABOLIC_PROCESS	296	0.518433	1.32109	0	0.514361	1	2075	tags=31%, list=19%, signal=37%
GOBP_NEURON_PROJECTION_REGENERATION	24	0.583989	1.32107	0.0519038	0.513632	1	3732	tags=67%, list=34%, signal=101%
GOBP_POSITIVE_REGULATION_OF_PHOSPHATASE_ACTIVITY	16	0.609897	1.32094	0.0737903	0.513534	1	804	tags=25%, list=7%, signal=27%
GOBP_OLIGOSACCHARIDE_METABOLIC_PROCESS	28	0.576811	1.32076	0.0424085	0.513673	1	1739	tags=36%, list=16%, signal=42%
GOBP_GLYCOSPHINGOLIPID_BIOSYNTHETIC_PROCESS	15	0.612892	1.32049	0.0794487	0.514252	1	1739	tags=40%, list=16%, signal=47%
GYORFFY_DOXORUBICIN_RESISTANCE	14	0.619901	1.31995	0.0839772	0.516278	1	665	tags=21%, list=6%, signal=23%
GOBP_MICROVILLUS_ORGANIZATION	14	0.620277	1.31967	0.080073	0.516993	1	1656	tags=50%, list=15%, signal=59%
GOBP_SPINAL_CORD_MOTOR_NEURON_DIFFERENTIATION	19	0.600405	1.31939	0.0678478	0.517606	1	3099	tags=63%, list=28%, signal=88%
GOBP_POSITIVE_REGULATION_OF_SYNAPTIC_TRANSMISSION	65	0.546986	1.3188	0.0072	0.519903	1	2518	tags=37%, list=23%, signal=48%
GOBP_ADENYLATE_CYCLASE_MODULATING_G_PROTEIN_COUPLED_RECEPTOR_SIGNALING_PATHWAY	111	0.533846	1.31879	0.0022	0.519158	1	1837	tags=28%, list=17%, signal=33%
GOBP_PHOSPHATIDYLCHOLINE_METABOLIC_PROCESS	44	0.560665	1.31872	0.0198	0.51871	1	2692	tags=45%, list=24%, signal=60%
GOBP_B_CELL_PROLIFERATION	41	0.564398	1.31871	0.0236	0.517968	1	3166	tags=49%, list=29%, signal=68%
GOBP_POSTSYNAPTIC_SIGNAL_TRANSDUCTION	16	0.607305	1.3186	0.0837707	0.517789	1	1747	tags=38%, list=16%, signal=45%
GOBP_REGULATION_OF_ERAD_PATHWAY	13	0.625715	1.31858	0.08717	0.517133	1	965	tags=23%, list=9%, signal=25%
GOBP_BILE_ACID_AND_BILE_SALT_TRANSPORT	22	0.593158	1.31826	0.0559567	0.517998	1	3104	tags=45%, list=28%, signal=63%
GOBP_POSITIVE_REGULATION_OF_AXONOGENESIS	30	0.574404	1.31799	0.0354213	0.518601	1	2475	tags=40%, list=23%, signal=51%
BURTON_ADIPOGENESIS_7	14	0.614984	1.31741	0.0906683	0.520805	1	2447	tags=36%, list=22%, signal=46%
GOBP_MAGNESIUM_ION_HOMEOSTASIS	11	0.639105	1.31737	0.0927111	0.520246	1	1722	tags=36%, list=16%, signal=43%
GOBP_REGULATION_OF_GLYCOGEN_METABOLIC_PROCESS	17	0.605366	1.31726	0.0715726	0.520056	1	918	tags=35%, list=8%, signal=38%
WEBER_METHYLATED_HCP_IN_SPERM_DN	24	0.584769	1.31719	0.0514309	0.519635	1	2735	tags=46%, list=25%, signal=61%
GOBP_INTESTINAL_LIPID_ABSORPTION	17	0.607891	1.3167	0.0719323	0.521412	1	953	tags=29%, list=9%, signal=32%
MARKEY_RB1_CHRONIC_LOF_DN	49	0.554293	1.31644	0.0180036	0.522002	1	3201	tags=43%, list=29%, signal=60%
GOBP_DORSAL_SPINAL_CORD_DEVELOPMENT	12	0.628692	1.31637	0.093243	0.521601	1	2080	tags=42%, list=19%, signal=51%
GOBP_NEGATIVE_REGULATION_OF_PROTEIN_LOCALIZATION_TO_CELL_PERIPHERY	11	0.638134	1.31632	0.097455	0.521052	1	423	tags=18%, list=4%, signal=19%
LIU_SMARCA4_TARGETS	16	0.609129	1.3162	0.0750253	0.520939	1	2904	tags=56%, list=26%, signal=76%
REACTOME_GLYCOSAMINOGLYCAN_METABOLISM	42	0.558163	1.31611	0.0274	0.5206	1	1340	tags=26%, list=12%, signal=30%
BROWNE_HCMV_INFECTION_1HR_UP	23	0.587739	1.3158	0.0551213	0.521398	1	3174	tags=61%, list=29%, signal=85%
GOBP_NEGATIVE_REGULATION_OF_REPRODUCTIVE_PROCESS	36	0.565971	1.31571	0.0304	0.52115	1	2740	tags=47%, list=25%, signal=63%
WP_MITOCHONDRIAL_IMMUNE_RESPONSE_TO_SARSCOV2	14	0.615075	1.31525	0.0900938	0.52273	1	705	tags=21%, list=6%, signal=23%
GOBP_MESODERMAL_CELL_DIFFERENTIATION	16	0.608096	1.31511	0.0819838	0.522679	1	991	tags=31%, list=9%, signal=34%
BOQUEST_STEM_CELL_UP	77	0.541415	1.31455	0.0058	0.524782	1	1483	tags=31%, list=13%, signal=36%
GOBP_PHOSPHATIDYLCHOLINE_CATABOLIC_PROCESS	10	0.646373	1.31451	0.101755	0.524223	1	2330	tags=60%, list=21%, signal=76%
MIKKELSEN_MEF_ICP_WITH_H3K4ME3_AND_H3K27ME3	25	0.582622	1.31446	0.0513644	0.523709	1	3085	tags=52%, list=28%, signal=72%
DURCHDEWALD_SKIN_CARCINOGENESIS_UP	59	0.550218	1.31415	0.0102	0.524558	1	1563	tags=31%, list=14%, signal=35%
GOBP_NEUROPEPTIDE_SIGNALING_PATHWAY	61	0.547343	1.31353	0.01	0.526989	1	2632	tags=38%, list=24%, signal=49%
GOBP_SUBSTANTIA_NIGRA_DEVELOPMENT	19	0.596602	1.31318	0.0705528	0.528023	1	2512	tags=37%, list=23%, signal=48%
LIM_MAMMARY_STEM_CELL_DN	259	0.516949	1.31317	0	0.527335	1	3183	tags=45%, list=29%, signal=62%
GOBP_NEGATIVE_REGULATION_OF_WOUND_HEALING	29	0.57286	1.31288	0.05004	0.528081	1	1243	tags=28%, list=11%, signal=31%
WP_ONECARBON_METABOLISM_AND_RELATED_PATHWAYS	34	0.569161	1.31239	0.0332066	0.529881	1	2832	tags=50%, list=26%, signal=67%
GOBP_NEGATIVE_REGULATION_OF_B_CELL_MEDIATED_IMMUNITY	10	0.645274	1.31201	0.108909	0.531049	1	3597	tags=90%, list=33%, signal=134%
GOBP_REGULATION_OF_RESPONSE_TO_WOUNDING	66	0.545212	1.31183	0.0108	0.531238	1	1426	tags=30%, list=13%, signal=35%
DORSAM_HOXA9_TARGETS_UP	21	0.585422	1.31156	0.0623746	0.531911	1	211	tags=14%, list=2%, signal=15%
GOBP_NEGATIVE_REGULATION_OF_ATP_METABOLIC_PROCESS	12	0.62678	1.31136	0.0968602	0.532149	1	1182	tags=33%, list=11%, signal=37%
GOBP_TRIGLYCERIDE_METABOLIC_PROCESS	58	0.547803	1.31133	0.0112	0.531584	1	2330	tags=33%, list=21%, signal=41%
REACTOME_PROTEIN_PROTEIN_INTERACTIONS_AT_SYNAPSES	37	0.561452	1.31104	0.0314063	0.53232	1	3497	tags=62%, list=32%, signal=91%
GOBP_POSITIVE_REGULATION_OF_MUSCLE_CONTRACTION	22	0.586619	1.31082	0.0653307	0.532697	1	2494	tags=45%, list=23%, signal=59%
TAKEDA_TARGETS_OF_NUP98_HOXA9_FUSION_8D_UP	54	0.549524	1.31077	0.0166	0.532189	1	3605	tags=63%, list=33%, signal=93%
CHIARETTI_T_ALL_REFRACTORY_TO_THERAPY	14	0.612735	1.31072	0.0929807	0.531695	1	2554	tags=57%, list=23%, signal=74%
REACTOME_NEUROTRANSMITTER_RELEASE_CYCLE	26	0.577696	1.31052	0.0516413	0.531999	1	3548	tags=69%, list=32%, signal=102%
GOBP_REGULATION_OF_T_HELPER_1_TYPE_IMMUNE_RESPONSE	10	0.642164	1.31015	0.10401	0.533156	1	937	tags=30%, list=9%, signal=33%
GOBP_POSITIVE_REGULATION_OF_PROTEIN_MATURATION	12	0.629733	1.30966	0.0992226	0.534958	1	823	tags=25%, list=7%, signal=27%
GOBP_HYDROGEN_PEROXIDE_METABOLIC_PROCESS	26	0.576422	1.30944	0.0556779	0.535318	1	1548	tags=35%, list=14%, signal=40%
GOBP_ICOSANOID_TRANSPORT	28	0.574714	1.30932	0.0514515	0.535215	1	4006	tags=68%, list=36%, signal=106%
GOBP_PROTEIN_AUTOPROCESSING	15	0.609875	1.30905	0.0910197	0.53579	1	598	tags=20%, list=5%, signal=21%
LA_MEN1_TARGETS	11	0.627285	1.30886	0.106846	0.536067	1	2423	tags=45%, list=22%, signal=58%
GOBP_POSITIVE_REGULATION_OF_ION_TRANSPORT	141	0.524088	1.30868	0	0.536231	1	3591	tags=48%, list=33%, signal=71%
PLASARI_NFIC_TARGETS_BASAL_UP	12	0.626798	1.30812	0.100082	0.538435	1	1976	tags=42%, list=18%, signal=51%
LEE_LIVER_CANCER_E2F1_DN	34	0.564894	1.30785	0.0352	0.539086	1	2428	tags=38%, list=22%, signal=49%
GOBP_POSITIVE_REGULATION_OF_LIPID_KINASE_ACTIVITY	15	0.609869	1.30739	0.0898967	0.540749	1	2019	tags=33%, list=18%, signal=41%
MEBARKI_HCC_PROGENITOR_WNT_DN_CTNNB1_DEPENDENT	11	0.635468	1.30697	0.104849	0.542184	1	2609	tags=64%, list=24%, signal=83%
WP_CELL_DIFFERENTIATION_EXPANDED_INDEX	14	0.615786	1.30696	0.0928339	0.54147	1	2358	tags=43%, list=21%, signal=54%
GOBP_PIGMENT_METABOLIC_PROCESS	46	0.554137	1.30692	0.023	0.540888	1	2751	tags=35%, list=25%, signal=46%
WP_EICOSANOID_METABOLISM_VIA_LIPOOXYGENASES_LOX	18	0.593083	1.30687	0.0827961	0.540432	1	1130	tags=28%, list=10%, signal=31%
BROWNE_HCMV_INFECTION_2HR_UP	16	0.605457	1.3066	0.0827098	0.541054	1	1856	tags=31%, list=17%, signal=38%
GOBP_MONOVALENT_INORGANIC_ANION_HOMEOSTASIS	11	0.631736	1.30654	0.103199	0.540627	1	1604	tags=36%, list=15%, signal=43%
WANG_HCP_PROSTATE_CANCER	51	0.547453	1.30615	0.023	0.541931	1	3515	tags=51%, list=32%, signal=75%
TAKEDA_TARGETS_OF_NUP98_HOXA9_FUSION_10D_UP	72	0.539263	1.30608	0.0092	0.541544	1	2937	tags=47%, list=27%, signal=64%
BANDRES_RESPONSE_TO_CARMUSTIN_MGMT_48HR_DN	78	0.534885	1.30595	0.0064	0.541468	1	1938	tags=27%, list=18%, signal=32%
PID_PTP1B_PATHWAY	18	0.596253	1.30587	0.0772636	0.541152	1	775	tags=17%, list=7%, signal=18%
REACTOME_ELASTIC_FIBRE_FORMATION	14	0.609764	1.30582	0.0967544	0.540683	1	324	tags=21%, list=3%, signal=22%
RIGGINS_TAMOXIFEN_RESISTANCE_UP	32	0.566538	1.30571	0.0408163	0.540538	1	1510	tags=34%, list=14%, signal=40%
MIKKELSEN_IPS_ICP_WITH_H3K27ME3	30	0.56853	1.30463	0.0430258	0.545387	1	2420	tags=33%, list=22%, signal=43%
HOFMANN_MYELODYSPLASTIC_SYNDROM_RISK_UP	11	0.632319	1.30444	0.106317	0.545638	1	1166	tags=27%, list=11%, signal=30%
HOLLERN_MICROACINAR_BREAST_TUMOR_UP	30	0.568824	1.30425	0.0436262	0.545858	1	3118	tags=60%, list=28%, signal=84%
KEGG_GLYCINE_SERINE_AND_THREONINE_METABOLISM	23	0.582588	1.30382	0.0624122	0.547393	1	2752	tags=52%, list=25%, signal=69%
GOBP_REGULATION_OF_SUPEROXIDE_METABOLIC_PROCESS	15	0.608703	1.30368	0.0848866	0.547371	1	1668	tags=47%, list=15%, signal=55%
REACTOME_BLOOD_GROUP_SYSTEMS_BIOSYNTHESIS	11	0.635683	1.30365	0.107549	0.546774	1	3233	tags=73%, list=29%, signal=103%
WANG_BARRETTS_ESOPHAGUS_AND_ESOPHAGUS_CANCER_DN	21	0.585433	1.30357	0.0717723	0.546472	1	3335	tags=62%, list=30%, signal=89%
GOBP_KIDNEY_MORPHOGENESIS	49	0.5494	1.30293	0.0202	0.549059	1	1820	tags=33%, list=17%, signal=39%
REACTOME_CELL_CELL_COMMUNICATION	50	0.5478	1.30287	0.0196	0.548612	1	3053	tags=54%, list=28%, signal=74%
GOBP_POSITIVE_REGULATION_OF_G_PROTEIN_COUPLED_RECEPTOR_SIGNALING_PATHWAY	14	0.608626	1.30235	0.0946083	0.550633	1	2342	tags=43%, list=21%, signal=54%
ZHOU_INFLAMMATORY_RESPONSE_LPS_UP	161	0.519874	1.30212	0.0006	0.551159	1	2865	tags=42%, list=26%, signal=56%
GOBP_POSITIVE_REGULATION_OF_MEIOTIC_NUCLEAR_DIVISION	10	0.640177	1.30183	0.108414	0.551942	1	2717	tags=60%, list=25%, signal=80%
GOBP_NEGATIVE_REGULATION_OF_PEPTIDE_SECRETION	17	0.595443	1.3017	0.0848485	0.551867	1	3777	tags=71%, list=34%, signal=107%
WP_SUDDEN_INFANT_DEATH_SYNDROME_SIDS_SUSCEPTIBILITY_PATHWAYS	77	0.534229	1.30131	0.0076	0.553184	1	1086	tags=23%, list=10%, signal=26%
GOBP_PROTEIN_O_LINKED_GLYCOSYLATION	41	0.556889	1.30089	0.0306	0.55472	1	3219	tags=49%, list=29%, signal=69%
NABA_MATRISOME	379	0.507641	1.3004	0	0.556523	1	2842	tags=37%, list=26%, signal=48%
REACTOME_TRANSPORT_OF_INORGANIC_CATIONS_ANIONS_AND_AMINO_ACIDS_OLIGOPEPTIDES	49	0.548877	1.30001	0.0214	0.557866	1	1810	tags=33%, list=16%, signal=39%
GOBP_POSITIVE_REGULATION_OF_MACROPHAGE_ACTIVATION	11	0.630791	1.29992	0.112763	0.557584	1	1786	tags=36%, list=16%, signal=43%
GOBP_DETECTION_OF_MECHANICAL_STIMULUS	24	0.577732	1.2997	0.0609096	0.558055	1	1427	tags=33%, list=13%, signal=38%
REACTOME_INTERLEUKIN_4_AND_INTERLEUKIN_13_SIGNALING	43	0.551749	1.29924	0.03	0.5597	1	1541	tags=26%, list=14%, signal=30%
GOBP_OXIDATIVE_DEMETHYLATION	13	0.613958	1.29874	0.104801	0.561644	1	3202	tags=62%, list=29%, signal=87%
TONKS_TARGETS_OF_RUNX1_RUNX1T1_FUSION_SUSTAINED_IN_MONOCYTE_UP	10	0.641215	1.29869	0.11415	0.561145	1	3805	tags=80%, list=35%, signal=122%
WP_SOMATIC_SEX_DETERMINATION	10	0.640057	1.2985	0.118711	0.561385	1	3143	tags=70%, list=29%, signal=98%
GOBP_ENDOCRINE_PROCESS	42	0.556088	1.29832	0.0342	0.561605	1	1542	tags=26%, list=14%, signal=30%
BOYLAN_MULTIPLE_MYELOMA_PCA1_UP	43	0.548353	1.29803	0.0332	0.562427	1	3372	tags=53%, list=31%, signal=77%
GOBP_POSTSYNAPTIC_SPECIALIZATION_ORGANIZATION	12	0.619471	1.29783	0.107807	0.562733	1	2981	tags=50%, list=27%, signal=69%
GOBP_REGULATION_OF_TISSUE_REMODELING	31	0.564219	1.29759	0.0518311	0.563288	1	3191	tags=52%, list=29%, signal=73%
REACTOME_EPHA_MEDIATED_GROWTH_CONE_COLLAPSE	15	0.602188	1.29747	0.102574	0.563201	1	2430	tags=40%, list=22%, signal=51%
LANDIS_BREAST_CANCER_PROGRESSION_UP	25	0.576435	1.29741	0.0636637	0.56276	1	2358	tags=44%, list=21%, signal=56%
GOBP_VITAMIN_TRANSMEMBRANE_TRANSPORT	11	0.628632	1.29726	0.112907	0.562828	1	2480	tags=45%, list=23%, signal=59%
SHETH_LIVER_CANCER_VS_TXNIP_LOSS_PAM3	39	0.553868	1.29725	0.032	0.562114	1	2995	tags=51%, list=27%, signal=70%
GOBP_POSITIVE_REGULATION_OF_ION_TRANSMEMBRANE_TRANSPORT	90	0.529991	1.29706	0.0034	0.562398	1	1843	tags=30%, list=17%, signal=36%
RIZ_ERYTHROID_DIFFERENTIATION_HBZ	26	0.571844	1.29703	0.0578579	0.561836	1	2638	tags=50%, list=24%, signal=66%
WP_VITAMIN_D_RECEPTOR_PATHWAY	80	0.534048	1.29701	0.0072	0.561213	1	3380	tags=49%, list=31%, signal=70%
GOBP_RESPONSE_TO_PROSTAGLANDIN	16	0.599345	1.29693	0.0941034	0.560891	1	1123	tags=25%, list=10%, signal=28%
GOBP_PTERIDINE_CONTAINING_COMPOUND_METABOLIC_PROCESS	18	0.592493	1.29686	0.0888754	0.560522	1	2807	tags=50%, list=26%, signal=67%
YAO_TEMPORAL_RESPONSE_TO_PROGESTERONE_CLUSTER_5	12	0.622515	1.2965	0.113445	0.561702	1	2084	tags=42%, list=19%, signal=51%
GOBP_EAR_MORPHOGENESIS	65	0.536248	1.29597	0.0146	0.563804	1	2439	tags=38%, list=22%, signal=49%
GOBP_HEART_FORMATION	18	0.592149	1.29579	0.0854028	0.564087	1	1520	tags=39%, list=14%, signal=45%
GOBP_POSITIVE_REGULATION_OF_REACTIVE_OXYGEN_SPECIES_METABOLIC_PROCESS	34	0.560482	1.29566	0.0444	0.564067	1	1843	tags=38%, list=17%, signal=46%
GOBP_KILLING_OF_CELLS_OF_ANOTHER_ORGANISM	18	0.5952	1.29537	0.086781	0.564863	1	3309	tags=56%, list=30%, signal=79%
GOBP_REGULATION_OF_NEURONAL_SYNAPTIC_PLASTICITY	27	0.569492	1.29493	0.0606971	0.566469	1	1819	tags=37%, list=17%, signal=44%
GOBP_POTASSIUM_ION_HOMEOSTASIS	26	0.573715	1.29471	0.0636892	0.566929	1	1835	tags=35%, list=17%, signal=41%
SMID_BREAST_CANCER_ERBB2_UP	80	0.530378	1.29456	0.0082	0.566968	1	1439	tags=26%, list=13%, signal=30%
WANG_ESOPHAGUS_CANCER_VS_NORMAL_UP	32	0.562094	1.29434	0.0452362	0.567437	1	2629	tags=47%, list=24%, signal=61%
GOBP_POSITIVE_REGULATION_OF_CYCLIN_DEPENDENT_PROTEIN_KINASE_ACTIVITY	27	0.566872	1.29401	0.0596597	0.568456	1	2334	tags=41%, list=21%, signal=52%
CERVERA_SDHB_TARGETS_1_DN	18	0.590412	1.29359	0.0879209	0.569986	1	1889	tags=44%, list=17%, signal=54%
FIGUEROA_AML_METHYLATION_CLUSTER_2_UP	33	0.559794	1.29352	0.044809	0.569603	1	2735	tags=45%, list=25%, signal=60%
GOBP_POSITIVE_REGULATION_OF_VOLTAGE_GATED_POTASSIUM_CHANNEL_ACTIVITY	12	0.618279	1.29333	0.111111	0.569915	1	3208	tags=58%, list=29%, signal=82%
GOBP_POSITIVE_REGULATION_OF_TYROSINE_PHOSPHORYLATION_OF_STAT_PROTEIN	32	0.559301	1.29272	0.052	0.572463	1	1667	tags=28%, list=15%, signal=33%
KEGG_MATURITY_ONSET_DIABETES_OF_THE_YOUNG	15	0.602303	1.29265	0.101826	0.572115	1	1282	tags=33%, list=12%, signal=38%
KEGG_GLYCEROLIPID_METABOLISM	25	0.571484	1.29254	0.0699259	0.571984	1	2046	tags=36%, list=19%, signal=44%
GOBP_PROGRAMMED_CELL_DEATH_INVOLVED_IN_CELL_DEVELOPMENT	10	0.632952	1.29222	0.122756	0.572943	1	2710	tags=40%, list=25%, signal=53%
GOBP_RESPONSE_TO_AXON_INJURY	39	0.551354	1.29217	0.0378	0.572525	1	2818	tags=46%, list=26%, signal=62%
GOBP_SODIUM_ION_HOMEOSTASIS	26	0.570379	1.2917	0.0638766	0.574231	1	1930	tags=38%, list=18%, signal=47%
GOBP_IMPORT_ACROSS_PLASMA_MEMBRANE	102	0.523427	1.2916	0.0044	0.574051	1	2523	tags=39%, list=23%, signal=50%
GOBP_POSITIVE_REGULATION_OF_MUSCLE_TISSUE_DEVELOPMENT	10	0.633578	1.29158	0.129195	0.57342	1	765	tags=30%, list=7%, signal=32%
GOBP_POSITIVE_REGULATION_OF_NEUROTRANSMITTER_SECRETION	11	0.626078	1.29153	0.112927	0.572942	1	1662	tags=45%, list=15%, signal=53%
TURASHVILI_BREAST_DUCTAL_CARCINOMA_VS_LOBULAR_NORMAL_DN	28	0.56908	1.2914	0.0608609	0.57291	1	2315	tags=43%, list=21%, signal=54%
SABATES_COLORECTAL_ADENOMA_DN	133	0.519168	1.2911	0.0026	0.573793	1	2517	tags=37%, list=23%, signal=47%
REACTOME_PHOSPHOLIPASE_C_MEDIATED_CASCADE_FGFR2	10	0.632398	1.29099	0.125917	0.573649	1	991	tags=20%, list=9%, signal=22%
GOBP_POSITIVE_REGULATION_OF_NIK_NF_KAPPAB_SIGNALING	21	0.579178	1.29071	0.0834838	0.574442	1	2741	tags=52%, list=25%, signal=70%
CAIRO_LIVER_DEVELOPMENT_DN	126	0.520574	1.29048	0.0014	0.574999	1	3187	tags=43%, list=29%, signal=60%
WP_RENINANGIOTENSINALDOSTERONE_SYSTEM_RAAS	19	0.583694	1.29018	0.089354	0.575901	1	850	tags=21%, list=8%, signal=23%
KONDO_PROSTATE_CANCER_HCP_WITH_H3K27ME3	50	0.542351	1.29017	0.0298	0.575219	1	2805	tags=42%, list=26%, signal=56%
GOBP_OOGENESIS	62	0.537339	1.28991	0.0164	0.575904	1	2783	tags=42%, list=25%, signal=56%
GOBP_ATP_TRANSPORT	13	0.612011	1.28989	0.107617	0.575264	1	3882	tags=77%, list=35%, signal=119%
HANN_RESISTANCE_TO_BCL2_INHIBITOR_DN	27	0.568137	1.28986	0.0642771	0.574716	1	3231	tags=59%, list=29%, signal=84%
GOBP_REGULATION_OF_SIGNALING_RECEPTOR_ACTIVITY	66	0.533874	1.28965	0.0172	0.57513	1	2263	tags=36%, list=21%, signal=46%
CROONQUIST_STROMAL_STIMULATION_UP	10	0.632023	1.28965	0.122792	0.574409	1	2949	tags=60%, list=27%, signal=82%
GOBP_REGULATION_OF_REACTIVE_OXYGEN_SPECIES_METABOLIC_PROCESS	71	0.531374	1.28942	0.0118	0.574923	1	1869	tags=35%, list=17%, signal=42%
KEGG_ALANINE_ASPARTATE_AND_GLUTAMATE_METABOLISM	21	0.575868	1.28933	0.0816245	0.574684	1	1790	tags=29%, list=16%, signal=34%
GOBP_POSITIVE_REGULATION_OF_STEM_CELL_PROLIFERATION	21	0.58174	1.28887	0.0782818	0.576485	1	3670	tags=57%, list=33%, signal=86%
GOBP_PYRIMIDINE_NUCLEOSIDE_METABOLIC_PROCESS	11	0.625824	1.28886	0.121312	0.575793	1	2524	tags=45%, list=23%, signal=59%
CHIANG_LIVER_CANCER_SUBCLASS_POLYSOMY7_UP	52	0.544552	1.28804	0.025	0.579515	1	2952	tags=48%, list=27%, signal=65%
REACTOME_ONCOGENE_INDUCED_SENESCENCE	21	0.580691	1.28794	0.0830658	0.579307	1	2885	tags=57%, list=26%, signal=77%
WP_COMPLEMENT_SYSTEM_IN_NEURONAL_DEVELOPMENT_AND_PLASTICITY	47	0.544593	1.28722	0.0308	0.582508	1	3751	tags=57%, list=34%, signal=87%
GOBP_AMELOGENESIS	11	0.623986	1.28688	0.122814	0.583688	1	555	tags=18%, list=5%, signal=19%
GOBP_CELL_FATE_COMMITMENT	148	0.513696	1.28636	0.0016	0.585836	1	3331	tags=45%, list=30%, signal=63%
CHIANG_LIVER_CANCER_SUBCLASS_CTNNB1_DN	60	0.538159	1.28632	0.021	0.58534	1	1810	tags=37%, list=16%, signal=44%
REACTOME_ZINC_TRANSPORTERS	10	0.633771	1.28622	0.119023	0.585143	1	867	tags=20%, list=8%, signal=22%
GOBP_PHOSPHATIDYLETHANOLAMINE_METABOLIC_PROCESS	17	0.590458	1.28619	0.0948537	0.5846	1	3529	tags=65%, list=32%, signal=95%
GOBP_GLUCOSAMINE_CONTAINING_COMPOUND_METABOLIC_PROCESS	15	0.598416	1.28584	0.102705	0.585771	1	3111	tags=60%, list=28%, signal=84%
GOBP_PROTEIN_KINASE_A_SIGNALING	11	0.621434	1.28495	0.129622	0.589893	1	2340	tags=27%, list=21%, signal=35%
MALTA_CURATED_STEMNESS_MARKERS	11	0.62249	1.28491	0.125595	0.589378	1	2084	tags=45%, list=19%, signal=56%
GOBP_CELL_FATE_SPECIFICATION	71	0.529883	1.28466	0.0106	0.590005	1	1982	tags=31%, list=18%, signal=38%
GOBP_POTASSIUM_ION_TRANSPORT	133	0.516405	1.28379	0.0018	0.594025	1	3208	tags=44%, list=29%, signal=62%
GOBP_HUMORAL_IMMUNE_RESPONSE_MEDIATED_BY_CIRCULATING_IMMUNOGLOBULIN	20	0.582665	1.28366	0.0918756	0.594017	1	3597	tags=65%, list=33%, signal=96%
YANG_BREAST_CANCER_ESR1_UP	23	0.575059	1.28344	0.0770775	0.59451	1	1924	tags=39%, list=17%, signal=47%
GOBP_NEUROEPITHELIAL_CELL_DIFFERENTIATION	15	0.597923	1.28317	0.113955	0.59528	1	823	tags=27%, list=7%, signal=29%
GOBP_CELL_FATE_DETERMINATION	19	0.583378	1.28294	0.0899758	0.595792	1	2649	tags=53%, list=24%, signal=69%
GOBP_REGULATION_OF_HOMOTYPIC_CELL_CELL_ADHESION	14	0.601573	1.28271	0.11215	0.596321	1	3560	tags=71%, list=32%, signal=105%
HOSHIDA_LIVER_CANCER_LATE_RECURRENCE_DN	34	0.554745	1.28227	0.0542108	0.598043	1	2389	tags=35%, list=22%, signal=45%
WP_PHOTODYNAMIC_THERAPYINDUCED_AP1_SURVIVAL_SIGNALING	25	0.56997	1.28225	0.0801925	0.597394	1	2753	tags=40%, list=25%, signal=53%
CHIANG_LIVER_CANCER_SUBCLASS_CTNNB1_UP	82	0.525976	1.28203	0.0116	0.597898	1	2434	tags=37%, list=22%, signal=47%
GOBP_TISSUE_REGENERATION	33	0.557254	1.28201	0.0526105	0.597253	1	1163	tags=27%, list=11%, signal=30%
GOBP_REGULATION_OF_LEUKOCYTE_CHEMOTAXIS	44	0.540462	1.28182	0.0338	0.597586	1	1960	tags=30%, list=18%, signal=36%
WP_RAS_AND_BRADYKININ_PATHWAYS_IN_COVID19	10	0.626401	1.28127	0.128736	0.599899	1	828	tags=30%, list=8%, signal=32%
KANG_IMMORTALIZED_BY_TERT_DN	42	0.545719	1.28126	0.0404	0.59924	1	3982	tags=67%, list=36%, signal=104%
PETROVA_PROX1_TARGETS_DN	14	0.602183	1.28125	0.114239	0.598578	1	1275	tags=29%, list=12%, signal=32%
GOBP_REGULATION_OF_PROTEIN_TARGETING_TO_MEMBRANE	16	0.59131	1.28122	0.105901	0.598031	1	2562	tags=44%, list=23%, signal=57%
GOBP_DIGESTION	84	0.525499	1.2812	0.0086	0.597422	1	3880	tags=57%, list=35%, signal=88%
GOBP_FLUID_TRANSPORT	15	0.596952	1.28098	0.112639	0.597893	1	555	tags=20%, list=5%, signal=21%
GOBP_ENDOCARDIAL_CUSHION_DEVELOPMENT	18	0.583003	1.28094	0.0992135	0.597385	1	2392	tags=44%, list=22%, signal=57%
GOBP_IMPORT_INTO_CELL	121	0.515884	1.28063	0.004	0.598387	1	2523	tags=38%, list=23%, signal=49%
GOBP_DNA_CATABOLIC_PROCESS	20	0.577882	1.28036	0.0916046	0.599192	1	2526	tags=45%, list=23%, signal=58%
GOBP_REGULATION_OF_CARDIAC_CONDUCTION	11	0.617202	1.28011	0.130803	0.599848	1	705	tags=27%, list=6%, signal=29%
MATZUK_CENTRAL_FOR_FEMALE_FERTILITY	15	0.59558	1.27985	0.115299	0.600558	1	1694	tags=33%, list=15%, signal=39%
AFFAR_YY1_TARGETS_UP	95	0.522812	1.2796	0.0054	0.601207	1	1939	tags=32%, list=18%, signal=38%
GOBP_PROTEIN_KINASE_B_SIGNALING	80	0.524342	1.27914	0.0112	0.602999	1	2646	tags=34%, list=24%, signal=44%
GOBP_REGULATION_OF_B_CELL_PROLIFERATION	28	0.561303	1.2791	0.0696418	0.6025	1	3166	tags=50%, list=29%, signal=70%
LI_CISPLATIN_RESISTANCE_DN	12	0.613042	1.2784	0.123124	0.605651	1	1123	tags=25%, list=10%, signal=28%
GOBP_COLUMNAR_CUBOIDAL_EPITHELIAL_CELL_DEVELOPMENT	27	0.5631	1.27827	0.0697535	0.605646	1	2749	tags=37%, list=25%, signal=49%
GOBP_PLATELET_AGGREGATION	29	0.558939	1.27788	0.06664	0.607088	1	3223	tags=48%, list=29%, signal=68%
GOBP_POSITIVE_REGULATION_OF_ANION_TRANSPORT	26	0.563759	1.27787	0.068323	0.606428	1	3591	tags=58%, list=33%, signal=85%
GOBP_CAMERA_TYPE_EYE_PHOTORECEPTOR_CELL_DIFFERENTIATION	14	0.597994	1.2778	0.117168	0.60607	1	2068	tags=43%, list=19%, signal=53%
GOBP_CELLULAR_RESPONSE_TO_PROSTAGLANDIN_STIMULUS	10	0.627408	1.27774	0.137967	0.605725	1	1123	tags=20%, list=10%, signal=22%
GOBP_NEGATIVE_REGULATION_OF_MYOTUBE_DIFFERENTIATION	10	0.631143	1.27773	0.137758	0.605028	1	809	tags=30%, list=7%, signal=32%
GRAHAM_CML_QUIESCENT_VS_NORMAL_DIVIDING_UP	21	0.575744	1.27731	0.0901425	0.606698	1	1940	tags=33%, list=18%, signal=40%
PID_P38_ALPHA_BETA_DOWNSTREAM_PATHWAY	21	0.574442	1.27715	0.0929159	0.606879	1	937	tags=19%, list=9%, signal=21%
REACTOME_SYNTHESIS_OF_BILE_ACIDS_AND_BILE_SALTS	22	0.571484	1.27669	0.0876454	0.608737	1	1292	tags=23%, list=12%, signal=26%
SANSOM_WNT_PATHWAY_REQUIRE_MYC	31	0.556593	1.27633	0.0648389	0.610032	1	3298	tags=58%, list=30%, signal=83%
WP_FAMILIAL_HYPERLIPIDEMIA_TYPE_4	12	0.610598	1.27632	0.132091	0.609391	1	1269	tags=25%, list=12%, signal=28%
GOBP_CELLULAR_RESPONSE_TO_ALDEHYDE	10	0.624903	1.2763	0.139987	0.608759	1	1600	tags=40%, list=15%, signal=47%
VERHAAK_GLIOBLASTOMA_PRONEURAL	119	0.514702	1.27625	0.0032	0.608351	1	3924	tags=62%, list=36%, signal=96%
GOBP_ANATOMICAL_STRUCTURE_HOMEOSTASIS	161	0.508463	1.27587	0.002	0.609717	1	2960	tags=39%, list=27%, signal=52%
GOBP_EMBRYONIC_FORELIMB_MORPHOGENESIS	13	0.603924	1.27561	0.126559	0.610439	1	1971	tags=54%, list=18%, signal=66%
GOBP_EMBRYONIC_CAMERA_TYPE_EYE_DEVELOPMENT	18	0.58135	1.27464	0.108827	0.615156	1	946	tags=28%, list=9%, signal=30%
TORCHIA_TARGETS_OF_EWSR1_FLI1_FUSION_DN	149	0.509463	1.27441	0.002	0.615743	1	3842	tags=53%, list=35%, signal=80%
GOBP_POSITIVE_REGULATION_OF_OSTEOBLAST_DIFFERENTIATION	28	0.561127	1.27395	0.0756454	0.617587	1	3137	tags=54%, list=29%, signal=75%
LI_WILMS_TUMOR	12	0.612216	1.27395	0.128195	0.616891	1	1940	tags=50%, list=18%, signal=61%
GOBP_ACTIN_CYTOSKELETON_REORGANIZATION	43	0.539152	1.27383	0.0404081	0.616802	1	1509	tags=23%, list=14%, signal=27%
GOBP_ACID_SECRETION	26	0.56439	1.27374	0.0753507	0.616606	1	3802	tags=62%, list=35%, signal=94%
BREDEMEYER_RAG_SIGNALING_NOT_VIA_ATM_DN	23	0.566422	1.27359	0.087758	0.61672	1	2669	tags=39%, list=24%, signal=52%
WP_2Q37_COPY_NUMBER_VARIATION_SYNDROME	64	0.528626	1.27342	0.0222	0.61698	1	2394	tags=28%, list=22%, signal=36%
LENAOUR_DENDRITIC_CELL_MATURATION_UP	48	0.537917	1.2733	0.0318	0.616945	1	3633	tags=56%, list=33%, signal=84%
REACTOME_VOLTAGE_GATED_POTASSIUM_CHANNELS	30	0.556314	1.27307	0.0710711	0.617554	1	2976	tags=40%, list=27%, signal=55%
GOBP_DIGESTIVE_SYSTEM_PROCESS	67	0.526832	1.27264	0.0194	0.619266	1	3880	tags=58%, list=35%, signal=89%
CONRAD_STEM_CELL	25	0.561545	1.27233	0.083133	0.620293	1	2349	tags=36%, list=21%, signal=46%
BIOCARTA_TALL1_PATHWAY	10	0.625951	1.27212	0.138356	0.620724	1	1350	tags=20%, list=12%, signal=23%
ANDERSEN_CHOLANGIOCARCINOMA_CLASS1	35	0.547216	1.27191	0.0574115	0.621208	1	2947	tags=46%, list=27%, signal=62%
MATTIOLI_MULTIPLE_MYELOMA_WITH_14Q32_TRANSLOCATIONS	17	0.583148	1.27125	0.117944	0.624275	1	2937	tags=53%, list=27%, signal=72%
GAUSSMANN_MLL_AF4_FUSION_TARGETS_A_DN	50	0.534931	1.27114	0.0370074	0.624199	1	3160	tags=50%, list=29%, signal=70%
VANTVEER_BREAST_CANCER_POOR_PROGNOSIS	25	0.561927	1.27112	0.0836669	0.623629	1	2870	tags=56%, list=26%, signal=76%
GOBP_REGULATION_OF_MEIOTIC_NUCLEAR_DIVISION	20	0.574166	1.27109	0.10225	0.623061	1	3381	tags=55%, list=31%, signal=79%
DELYS_THYROID_CANCER_DN	103	0.515784	1.27049	0.0068	0.625715	1	3380	tags=51%, list=31%, signal=74%
CHARAFE_BREAST_CANCER_LUMINAL_VS_MESENCHYMAL_UP	325	0.498987	1.27049	0.0002	0.625024	1	3778	tags=52%, list=34%, signal=76%
GOBP_REGULATION_OF_POLYSACCHARIDE_METABOLIC_PROCESS	19	0.574789	1.27048	0.103317	0.624334	1	918	tags=32%, list=8%, signal=34%
GOBP_CELLULAR_RESPONSE_TO_OXYGEN_RADICAL	15	0.594045	1.27037	0.113433	0.624298	1	1430	tags=33%, list=13%, signal=38%
WP_MESODERMAL_COMMITMENT_PATHWAY	80	0.523382	1.27017	0.015	0.624742	1	2633	tags=36%, list=24%, signal=47%
GOBP_NEGATIVE_REGULATION_OF_SMOOTH_MUSCLE_CELL_PROLIFERATION	18	0.58118	1.26993	0.104053	0.625361	1	2334	tags=39%, list=21%, signal=49%
BROWNE_HCMV_INFECTION_6HR_UP	33	0.546083	1.26987	0.0668134	0.624987	1	1163	tags=27%, list=11%, signal=30%
GOBP_NEUROTRANSMITTER_UPTAKE	16	0.585586	1.26985	0.119337	0.624397	1	1469	tags=38%, list=13%, signal=43%
GOBP_GLAND_DEVELOPMENT	232	0.50156	1.26983	0	0.623801	1	2877	tags=36%, list=26%, signal=48%
GOBP_MATING_BEHAVIOR	19	0.575768	1.26978	0.105444	0.62336	1	1664	tags=37%, list=15%, signal=43%
GOBP_KETONE_CATABOLIC_PROCESS	12	0.608359	1.26976	0.126366	0.622785	1	1634	tags=42%, list=15%, signal=49%
LEE_LIVER_CANCER_MYC_TGFA_UP	26	0.55761	1.26969	0.0838839	0.622454	1	2333	tags=42%, list=21%, signal=54%
KEGG_LONG_TERM_POTENTIATION	32	0.551022	1.26913	0.0670134	0.624941	1	835	tags=16%, list=8%, signal=17%
HOWLIN_CITED1_TARGETS_1_UP	15	0.59046	1.26886	0.119984	0.625772	1	2917	tags=60%, list=27%, signal=82%
REACTOME_CLASS_B_2_SECRETIN_FAMILY_RECEPTORS	46	0.536772	1.2688	0.0432	0.625414	1	3899	tags=52%, list=35%, signal=80%
REACTOME_ION_TRANSPORT_BY_P_TYPE_ATPASES	27	0.558948	1.26876	0.0756605	0.624892	1	2087	tags=33%, list=19%, signal=41%
GOBP_RETINA_HOMEOSTASIS	45	0.537727	1.26853	0.0448	0.625504	1	3223	tags=49%, list=29%, signal=69%
REACTOME_DOPAMINE_NEUROTRANSMITTER_RELEASE_CYCLE	12	0.610171	1.26825	0.140271	0.626399	1	3824	tags=83%, list=35%, signal=128%
ANDERSEN_LIVER_CANCER_KRT19_DN	45	0.538687	1.26818	0.0414	0.626105	1	1994	tags=31%, list=18%, signal=38%
REACTOME_METABOLISM_OF_PORPHYRINS	13	0.603331	1.26789	0.127359	0.627074	1	2296	tags=31%, list=21%, signal=39%
GOBP_REGENERATION	80	0.521256	1.26773	0.014	0.627287	1	3880	tags=54%, list=35%, signal=82%
VANHARANTA_UTERINE_FIBROID_DN	27	0.556913	1.26689	0.0784471	0.631353	1	2587	tags=52%, list=24%, signal=68%
CAIRO_HEPATOBLASTOMA_DN	126	0.509609	1.26632	0.0032	0.633889	1	2008	tags=32%, list=18%, signal=38%
HENDRICKS_SMARCA4_TARGETS_UP	14	0.597783	1.26616	0.129791	0.634125	1	496	tags=14%, list=5%, signal=15%
CREIGHTON_AKT1_SIGNALING_VIA_MTOR_UP	14	0.590289	1.26613	0.123419	0.633558	1	1136	tags=21%, list=10%, signal=24%
GOBP_FUSION_OF_SPERM_TO_EGG_PLASMA_MEMBRANE_INVOLVED_IN_SINGLE_FERTILIZATION	11	0.610912	1.26608	0.145545	0.633131	1	1506	tags=27%, list=14%, signal=32%
GOBP_SKELETAL_MUSCLE_CONTRACTION	11	0.616245	1.26608	0.137902	0.632442	1	674	tags=27%, list=6%, signal=29%
GOBP_MAMMARY_GLAND_MORPHOGENESIS	21	0.57142	1.26598	0.101726	0.632327	1	2717	tags=33%, list=25%, signal=44%
DORN_ADENOVIRUS_INFECTION_32HR_DN	16	0.582131	1.26592	0.12308	0.631961	1	1600	tags=19%, list=15%, signal=22%
GOBP_NEGATIVE_REGULATION_OF_ADAPTIVE_IMMUNE_RESPONSE	27	0.556321	1.26588	0.0803124	0.631507	1	3597	tags=56%, list=33%, signal=82%
WAMUNYOKOLI_OVARIAN_CANCER_LMP_UP	140	0.50851	1.26584	0.001	0.631005	1	2895	tags=39%, list=26%, signal=52%
ONDER_CDH1_TARGETS_1_UP	74	0.521856	1.26581	0.0208	0.630537	1	2884	tags=46%, list=26%, signal=62%
BHATI_G2M_ARREST_BY_2METHOXYESTRADIOL_DN	64	0.526392	1.2658	0.0228	0.629859	1	2613	tags=39%, list=24%, signal=51%
GOBP_ASPARTATE_FAMILY_AMINO_ACID_METABOLIC_PROCESS	27	0.557403	1.26564	0.0787102	0.630083	1	3070	tags=48%, list=28%, signal=67%
GOBP_CELL_RECOGNITION	65	0.52573	1.26562	0.0204	0.6295	1	2428	tags=34%, list=22%, signal=43%
DELYS_THYROID_CANCER_UP	166	0.505924	1.26552	0.0016	0.62934	1	2086	tags=30%, list=19%, signal=37%
GOBP_KIDNEY_EPITHELIUM_DEVELOPMENT	70	0.524486	1.26536	0.0226	0.6296	1	2733	tags=40%, list=25%, signal=53%
GOBP_DENDRITIC_CELL_DIFFERENTIATION	14	0.594095	1.2653	0.126521	0.62923	1	2741	tags=43%, list=25%, signal=57%
GOBP_PURINE_NUCLEOSIDE_METABOLIC_PROCESS	14	0.594651	1.26517	0.12798	0.629293	1	2139	tags=43%, list=19%, signal=53%
REACTOME_G1_S_SPECIFIC_TRANSCRIPTION	25	0.560461	1.26517	0.0877755	0.628633	1	4712	tags=92%, list=43%, signal=161%
REACTOME_N_GLYCAN_ANTENNAE_ELONGATION_IN_THE_MEDIAL_TRANS_GOLGI	13	0.600733	1.26496	0.131832	0.6291	1	1812	tags=38%, list=16%, signal=46%
GOBP_CELL_MATURATION	105	0.511255	1.26481	0.0096	0.629257	1	3143	tags=43%, list=29%, signal=59%
REACTOME_PEPTIDE_HORMONE_METABOLISM	40	0.540683	1.26413	0.052	0.632412	1	933	tags=23%, list=8%, signal=24%
MIKKELSEN_MEF_HCP_WITH_H3_UNMETHYLATED	125	0.509657	1.26399	0.0048	0.632525	1	3301	tags=43%, list=30%, signal=61%
REACTOME_CELL_SURFACE_INTERACTIONS_AT_THE_VASCULAR_WALL	54	0.528411	1.26396	0.033	0.631997	1	2646	tags=37%, list=24%, signal=49%
GOBP_POSITIVE_REGULATION_OF_INTERLEUKIN_12_PRODUCTION	24	0.563496	1.26395	0.0940257	0.631373	1	3981	tags=71%, list=36%, signal=111%
GOBP_DEVELOPMENTAL_MATURATION	157	0.506538	1.26386	0.0016	0.631151	1	3143	tags=43%, list=29%, signal=59%
BASSO_HAIRY_CELL_LEUKEMIA_UP	24	0.563317	1.26343	0.0896151	0.632899	1	3611	tags=54%, list=33%, signal=80%
GOBP_EXTRACELLULAR_MATRIX_DISASSEMBLY	16	0.585096	1.26328	0.117957	0.63306	1	1218	tags=19%, list=11%, signal=21%
DELACROIX_RAR_TARGETS_UP	22	0.565302	1.26327	0.107035	0.632459	1	3201	tags=55%, list=29%, signal=77%
GOBP_POSITIVE_REGULATION_OF_TRANSMEMBRANE_TRANSPORT	119	0.51015	1.26326	0.006	0.631818	1	1935	tags=29%, list=18%, signal=34%
YAO_TEMPORAL_RESPONSE_TO_PROGESTERONE_CLUSTER_9	36	0.542912	1.26315	0.0662	0.631764	1	3888	tags=61%, list=35%, signal=94%
GOBP_BROWN_FAT_CELL_DIFFERENTIATION	27	0.552504	1.26299	0.0861206	0.63198	1	3262	tags=44%, list=30%, signal=63%
GOBP_RESPONSE_TO_FOOD	23	0.56371	1.26298	0.0953335	0.631327	1	4173	tags=65%, list=38%, signal=105%
GOBP_FATTY_ACID_DERIVATIVE_METABOLIC_PROCESS	45	0.534998	1.26292	0.045	0.630983	1	1910	tags=31%, list=17%, signal=37%
GOBP_APICAL_JUNCTION_ASSEMBLY	38	0.538578	1.26284	0.0634	0.630743	1	2981	tags=50%, list=27%, signal=68%
GOBP_REGULATION_OF_SYNAPSE_ASSEMBLY	43	0.53845	1.26278	0.0478	0.630409	1	1965	tags=35%, list=18%, signal=42%
GOBP_REGULATION_OF_EPITHELIAL_TO_MESENCHYMAL_TRANSITION	38	0.540782	1.26274	0.0574	0.629972	1	3880	tags=55%, list=35%, signal=85%
WP_WNT_SIGNALING_IN_KIDNEY_DISEASE	18	0.576775	1.26274	0.110441	0.629312	1	3298	tags=56%, list=30%, signal=79%
WP_TRANSCRIPTION_FACTOR_REGULATION_IN_ADIPOGENESIS	10	0.621804	1.26259	0.144261	0.629435	1	2790	tags=50%, list=25%, signal=67%
GOBP_EYE_PHOTORECEPTOR_CELL_DIFFERENTIATION	23	0.563812	1.26254	0.102806	0.629075	1	2068	tags=39%, list=19%, signal=48%
WEBER_METHYLATED_HCP_IN_FIBROBLAST_DN	35	0.545676	1.26239	0.0584117	0.629242	1	2879	tags=40%, list=26%, signal=54%
GOBP_PEPTIDE_TRANSPORT	130	0.508133	1.26232	0.0028	0.628948	1	1776	tags=29%, list=16%, signal=34%
GOBP_MAINTENANCE_OF_PROTEIN_LOCATION_IN_CELL	32	0.548627	1.26223	0.0666533	0.628803	1	1712	tags=25%, list=16%, signal=30%
GOBP_NEUTRAL_LIPID_BIOSYNTHETIC_PROCESS	23	0.562858	1.26212	0.101345	0.628721	1	2790	tags=43%, list=25%, signal=58%
LEIN_LOCALIZED_TO_PROXIMAL_DENDRITES	15	0.586835	1.26181	0.129412	0.629798	1	1391	tags=27%, list=13%, signal=30%
GOBP_REGULATION_OF_NEUROTRANSMITTER_LEVELS	116	0.509559	1.26179	0.0068	0.629254	1	1674	tags=29%, list=15%, signal=34%
SARRIO_EPITHELIAL_MESENCHYMAL_TRANSITION_DN	71	0.519554	1.26176	0.0228	0.628752	1	2548	tags=37%, list=23%, signal=47%
HOOI_ST7_TARGETS_UP	35	0.544553	1.26169	0.0642	0.628477	1	3834	tags=54%, list=35%, signal=83%
GOBP_NEPHRON_MORPHOGENESIS	39	0.539766	1.26168	0.0584	0.627859	1	3562	tags=51%, list=32%, signal=76%
GOBP_SYNAPTIC_VESICLE_EXOCYTOSIS	62	0.524543	1.2615	0.0294	0.62821	1	3503	tags=47%, list=32%, signal=68%
GOBP_REGULATION_OF_REPRODUCTIVE_PROCESS	104	0.51115	1.26104	0.0084	0.630132	1	3772	tags=49%, list=34%, signal=74%
REACTOME_TRIGLYCERIDE_METABOLISM	19	0.574166	1.26099	0.111781	0.629749	1	2236	tags=26%, list=20%, signal=33%
GOBP_CATECHOL_CONTAINING_COMPOUND_METABOLIC_PROCESS	27	0.555639	1.26096	0.0818327	0.629281	1	2491	tags=52%, list=23%, signal=67%
MIKKELSEN_MCV6_ICP_WITH_H3K27ME3	37	0.542097	1.26092	0.0656262	0.628828	1	2068	tags=35%, list=19%, signal=43%
GOBP_REGULATION_OF_STEM_CELL_PROLIFERATION	37	0.542989	1.26089	0.0582116	0.628353	1	3772	tags=57%, list=34%, signal=86%
GOBP_NEUROTRANSMITTER_TRANSPORT	113	0.509432	1.2606	0.0074	0.629291	1	3548	tags=50%, list=32%, signal=72%
WANG_CLASSIC_ADIPOGENIC_TARGETS_OF_PPARG	14	0.594485	1.26059	0.132383	0.628708	1	1225	tags=36%, list=11%, signal=40%
MCMURRAY_TP53_HRAS_COOPERATION_RESPONSE_DN	39	0.53999	1.26056	0.0558	0.628189	1	2516	tags=46%, list=23%, signal=60%
GOBP_CERAMIDE_METABOLIC_PROCESS	57	0.529166	1.26047	0.0346	0.628041	1	2167	tags=33%, list=20%, signal=41%
GOBP_ANATOMICAL_STRUCTURE_MATURATION	130	0.507178	1.26023	0.0034	0.628703	1	3702	tags=48%, list=34%, signal=72%
GOBP_REGULATION_OF_HEMATOPOIETIC_PROGENITOR_CELL_DIFFERENTIATION	18	0.574727	1.26016	0.116888	0.628455	1	1546	tags=28%, list=14%, signal=32%
POOLA_INVASIVE_BREAST_CANCER_DN	66	0.522581	1.25983	0.0266	0.629604	1	2708	tags=36%, list=25%, signal=48%
MEISSNER_BRAIN_HCP_WITH_H3_UNMETHYLATED	25	0.557231	1.25946	0.094351	0.630995	1	915	tags=24%, list=8%, signal=26%
BILD_E2F3_ONCOGENIC_SIGNATURE	168	0.502467	1.25941	0.0024	0.630593	1	3362	tags=51%, list=31%, signal=73%
WU_HBX_TARGETS_3_UP	10	0.621362	1.25925	0.146948	0.630836	1	214	tags=20%, list=2%, signal=20%
GOBP_SPLEEN_DEVELOPMENT	21	0.565739	1.25887	0.104133	0.632326	1	2982	tags=48%, list=27%, signal=65%
SERVITJA_LIVER_HNF1A_TARGETS_DN	85	0.51584	1.25869	0.0162	0.632637	1	1547	tags=27%, list=14%, signal=31%
PEDERSEN_METASTASIS_BY_ERBB2_ISOFORM_4	48	0.533014	1.25858	0.0472	0.632613	1	3104	tags=44%, list=28%, signal=61%
GOBP_STRIATED_MUSCLE_CELL_DEVELOPMENT	13	0.597199	1.25857	0.137959	0.631988	1	13	tags=8%, list=0%, signal=8%
GOBP_REGULATION_OF_FILOPODIUM_ASSEMBLY	23	0.562991	1.25854	0.102286	0.631533	1	1496	tags=30%, list=14%, signal=35%
GOBP_REGULATION_OF_MORPHOGENESIS_OF_A_BRANCHING_STRUCTURE	25	0.558389	1.25835	0.0916733	0.631956	1	3880	tags=64%, list=35%, signal=99%
OISHI_CHOLANGIOMA_STEM_CELL_LIKE_DN	91	0.514709	1.25804	0.011	0.633057	1	3335	tags=47%, list=30%, signal=67%
REACTOME_FERTILIZATION	14	0.592014	1.25799	0.134545	0.632661	1	2029	tags=43%, list=18%, signal=52%
OSADA_ASCL1_TARGETS_UP	19	0.57181	1.2577	0.112942	0.63366	1	1182	tags=21%, list=11%, signal=24%
RORIE_TARGETS_OF_EWSR1_FLI1_FUSION_DN	14	0.590973	1.2576	0.133578	0.633538	1	3003	tags=50%, list=27%, signal=69%
LIM_MAMMARY_LUMINAL_MATURE_DN	26	0.557415	1.25758	0.0946568	0.632984	1	880	tags=23%, list=8%, signal=25%
GOBP_NEGATIVE_REGULATION_OF_NIK_NF_KAPPAB_SIGNALING	11	0.609181	1.25734	0.147034	0.633694	1	552	tags=18%, list=5%, signal=19%
GUTIERREZ_CHRONIC_LYMPHOCYTIC_LEUKEMIA_DN	24	0.55592	1.25732	0.0939127	0.633182	1	2775	tags=50%, list=25%, signal=67%
REACTOME_ACYL_CHAIN_REMODELLING_OF_PE	18	0.574418	1.25716	0.122187	0.633463	1	4334	tags=78%, list=39%, signal=128%
GOBP_EPITHELIAL_STRUCTURE_MAINTENANCE	20	0.56641	1.25707	0.110977	0.633304	1	2335	tags=40%, list=21%, signal=51%
SHIN_B_CELL_LYMPHOMA_CLUSTER_9	12	0.602632	1.25688	0.150421	0.633695	1	1612	tags=42%, list=15%, signal=49%
GOBP_CARDIAC_MUSCLE_CELL_PROLIFERATION	24	0.558381	1.25686	0.100662	0.633163	1	2569	tags=38%, list=23%, signal=49%
ROSS_LEUKEMIA_WITH_MLL_FUSIONS	36	0.540714	1.25682	0.0656	0.632755	1	2021	tags=36%, list=18%, signal=44%
GOBP_NEGATIVE_REGULATION_OF_RESPONSE_TO_WOUNDING	40	0.536868	1.25676	0.0576115	0.632402	1	3463	tags=50%, list=31%, signal=73%
VANLOO_SP3_TARGETS_DN	48	0.528021	1.25646	0.0472	0.633448	1	801	tags=19%, list=7%, signal=20%
JI_METASTASIS_REPRESSED_BY_STK11	13	0.59752	1.25598	0.141083	0.635424	1	3431	tags=62%, list=31%, signal=89%
HSIAO_LIVER_SPECIFIC_GENES	120	0.506403	1.25583	0.0058	0.635614	1	2790	tags=38%, list=25%, signal=50%
GOBP_NUCLEOSIDE_METABOLIC_PROCESS	29	0.549613	1.25568	0.0804161	0.6358	1	2524	tags=38%, list=23%, signal=49%
GOBP_NEGATIVE_REGULATION_OF_PROTEIN_LOCALIZATION_TO_MEMBRANE	13	0.59628	1.25567	0.14239	0.635205	1	1714	tags=31%, list=16%, signal=36%
TURASHVILI_BREAST_LOBULAR_CARCINOMA_VS_DUCTAL_NORMAL_DN	45	0.533147	1.25566	0.0494	0.634647	1	1479	tags=31%, list=13%, signal=36%
EPPERT_CE_HSC_LSC	25	0.557998	1.25546	0.0969357	0.635099	1	3766	tags=64%, list=34%, signal=97%
REACTOME_EPH_EPHRIN_MEDIATED_REPULSION_OF_CELLS	22	0.563084	1.25543	0.104037	0.634641	1	3235	tags=41%, list=29%, signal=58%
GOBP_VENTRAL_SPINAL_CORD_DEVELOPMENT	28	0.550719	1.2554	0.0894358	0.634148	1	3099	tags=57%, list=28%, signal=79%
GOBP_CELLULAR_RESPONSE_TO_STEROL	14	0.594213	1.25526	0.1419	0.634293	1	236	tags=21%, list=2%, signal=22%
CHYLA_CBFA2T3_TARGETS_UP	154	0.502437	1.25506	0.0024	0.63477	1	3511	tags=49%, list=32%, signal=71%
GOBP_REGULATION_OF_MEIOTIC_CELL_CYCLE	39	0.536447	1.25484	0.0614	0.635369	1	3660	tags=54%, list=33%, signal=80%
KEGG_LEUKOCYTE_TRANSENDOTHELIAL_MIGRATION	37	0.538959	1.25481	0.0656131	0.634898	1	2947	tags=43%, list=27%, signal=59%
GOBP_BONE_RESORPTION	29	0.550541	1.25465	0.0794318	0.635113	1	3191	tags=48%, list=29%, signal=68%
KEGG_ALDOSTERONE_REGULATED_SODIUM_REABSORPTION	26	0.552672	1.25443	0.101522	0.635699	1	1835	tags=38%, list=17%, signal=46%
BYSTRYKH_HEMATOPOIESIS_STEM_CELL_SCP2_QTL_TRANS	13	0.597565	1.25402	0.144845	0.637358	1	1684	tags=38%, list=15%, signal=45%
GOBP_REGULATION_OF_NEURON_PROJECTION_REGENERATION	13	0.593568	1.25385	0.140903	0.637644	1	3463	tags=69%, list=31%, signal=101%
VANTVEER_BREAST_CANCER_METASTASIS_UP	24	0.555338	1.25376	0.098456	0.637528	1	3194	tags=54%, list=29%, signal=76%
GOBP_HORMONE_TRANSPORT	155	0.501415	1.25333	0.0032	0.639321	1	1679	tags=26%, list=15%, signal=30%
GOBP_CELL_CELL_JUNCTION_ASSEMBLY	68	0.518728	1.25332	0.026	0.638728	1	3139	tags=51%, list=29%, signal=72%
GOBP_GLOMERULUS_DEVELOPMENT	21	0.565102	1.2532	0.103656	0.638757	1	2587	tags=48%, list=24%, signal=62%
REACTOME_NEURONAL_SYSTEM	203	0.49675	1.25296	0.0006	0.639481	1	3612	tags=46%, list=33%, signal=68%
GOBP_UROGENITAL_SYSTEM_DEVELOPMENT	171	0.499523	1.25294	0.0022	0.6389	1	2733	tags=39%, list=25%, signal=51%
BRUINS_UVC_RESPONSE_VIA_TP53_GROUP_A	444	0.488513	1.2529	0	0.638534	1	2889	tags=37%, list=26%, signal=48%
WILLIAMS_ESR2_TARGETS_UP	12	0.598844	1.25281	0.143618	0.638379	1	1809	tags=33%, list=16%, signal=40%
WEINMANN_ADAPTATION_TO_HYPOXIA_UP	15	0.585739	1.25265	0.135195	0.638681	1	1376	tags=33%, list=13%, signal=38%
WANG_CISPLATIN_RESPONSE_AND_XPC_UP	110	0.507069	1.25254	0.0088	0.638636	1	3617	tags=50%, list=33%, signal=74%
GOBP_BASE_CONVERSION_OR_SUBSTITUTION_EDITING	10	0.616994	1.25253	0.152818	0.638068	1	2524	tags=50%, list=23%, signal=65%
SMID_BREAST_CANCER_BASAL_DN	385	0.489129	1.25248	0	0.637714	1	2904	tags=38%, list=26%, signal=50%
GOBP_EXPORT_ACROSS_PLASMA_MEMBRANE	35	0.542867	1.25222	0.0748	0.638495	1	1835	tags=37%, list=17%, signal=44%
GOBP_REGULATION_OF_AXONOGENESIS	73	0.516802	1.25221	0.026	0.637916	1	3022	tags=38%, list=27%, signal=53%
WP_NEURAL_CREST_CELL_MIGRATION_DURING_DEVELOPMENT	18	0.57036	1.25217	0.12787	0.637539	1	845	tags=22%, list=8%, signal=24%
GOBP_POSITIVE_REGULATION_OF_COAGULATION	10	0.615884	1.25204	0.153074	0.637606	1	1138	tags=40%, list=10%, signal=45%
CHARAFE_BREAST_CANCER_BASAL_VS_MESENCHYMAL_UP	76	0.516882	1.25192	0.02	0.637653	1	3638	tags=58%, list=33%, signal=86%
GAUSSMANN_MLL_AF4_FUSION_TARGETS_G_UP	112	0.50639	1.25192	0.0088	0.637041	1	3003	tags=40%, list=27%, signal=55%
PID_HNF3A_PATHWAY	21	0.561575	1.25183	0.107658	0.636913	1	3064	tags=52%, list=28%, signal=72%
GOBP_VASCULAR_ENDOTHELIAL_GROWTH_FACTOR_PRODUCTION	12	0.602699	1.25179	0.153088	0.636511	1	1547	tags=33%, list=14%, signal=39%
MARTIN_VIRAL_GPCR_SIGNALING_UP	35	0.542481	1.2517	0.0696	0.636379	1	3591	tags=60%, list=33%, signal=89%
GOBP_REPRODUCTIVE_BEHAVIOR	24	0.553998	1.25167	0.101562	0.635911	1	3074	tags=50%, list=28%, signal=69%
GOBP_REGULATION_OF_BROWN_FAT_CELL_DIFFERENTIATION	16	0.582557	1.25165	0.130733	0.635404	1	775	tags=25%, list=7%, signal=27%
GOBP_C4_DICARBOXYLATE_TRANSPORT	10	0.61906	1.25151	0.160375	0.635576	1	2457	tags=60%, list=22%, signal=77%
CHIANG_LIVER_CANCER_SUBCLASS_PROLIFERATION_DN	104	0.507865	1.25148	0.0134	0.635112	1	2269	tags=34%, list=21%, signal=42%
GOBP_CARBOXYLIC_ACID_TRANSPORT	145	0.501358	1.25122	0.0038	0.635894	1	3289	tags=46%, list=30%, signal=64%
ZHOU_INFLAMMATORY_RESPONSE_LIVE_UP	182	0.497488	1.25121	0.002	0.635355	1	2622	tags=37%, list=24%, signal=48%
OHGUCHI_LIVER_HNF4A_TARGETS_DN	91	0.510827	1.2512	0.0182	0.634814	1	2020	tags=33%, list=18%, signal=40%
GOBP_TISSUE_HOMEOSTASIS	135	0.502812	1.25084	0.0052	0.636148	1	3223	tags=41%, list=29%, signal=58%
GOBP_INOSITOL_PHOSPHATE_MEDIATED_SIGNALING	23	0.55756	1.25039	0.102667	0.638014	1	2587	tags=43%, list=24%, signal=57%
GOBP_NEGATIVE_REGULATION_OF_LEUKOCYTE_PROLIFERATION	43	0.533979	1.25023	0.0584	0.638327	1	3330	tags=47%, list=30%, signal=66%
GOBP_TERPENOID_BIOSYNTHETIC_PROCESS	10	0.615179	1.25023	0.162688	0.637725	1	2776	tags=50%, list=25%, signal=67%
TAKEDA_TARGETS_OF_NUP98_HOXA9_FUSION_16D_DN	60	0.521116	1.2501	0.0412	0.637838	1	2173	tags=37%, list=20%, signal=45%
GOBP_POSITIVE_REGULATION_OF_SYNAPSE_ASSEMBLY	27	0.551994	1.25005	0.0929487	0.637476	1	4269	tags=74%, list=39%, signal=121%
GOBP_REGULATION_OF_NITRIC_OXIDE_SYNTHASE_ACTIVITY	17	0.575298	1.25005	0.131595	0.636875	1	1768	tags=41%, list=16%, signal=49%
PETRETTO_HEART_MASS_QTL_CIS_UP	13	0.591422	1.2497	0.150685	0.638153	1	2907	tags=46%, list=26%, signal=63%
GOBP_LYMPHOID_PROGENITOR_CELL_DIFFERENTIATION	15	0.580866	1.24959	0.138315	0.638159	1	1671	tags=33%, list=15%, signal=39%
HOFMANN_MYELODYSPLASTIC_SYNDROM_HIGH_RISK_DN	10	0.611622	1.2494	0.163218	0.638601	1	1971	tags=30%, list=18%, signal=37%
TCGA_GLIOBLASTOMA_COPY_NUMBER_DN	15	0.579977	1.24901	0.148223	0.640139	1	460	tags=13%, list=4%, signal=14%
CREIGHTON_AKT1_SIGNALING_VIA_MTOR_DN	13	0.593982	1.249	0.141571	0.63959	1	710	tags=15%, list=6%, signal=16%
PEDRIOLI_MIR31_TARGETS_UP	118	0.504451	1.24886	0.0092	0.639765	1	2769	tags=40%, list=25%, signal=53%
GOBP_NEURON_CELLULAR_HOMEOSTASIS	22	0.558913	1.24861	0.110822	0.640509	1	2924	tags=41%, list=27%, signal=56%
GOBP_STEROID_HORMONE_SECRETION	14	0.585738	1.24859	0.14094	0.640023	1	3536	tags=50%, list=32%, signal=74%
GOBP_POSITIVE_REGULATION_OF_ORGANIC_ACID_TRANSPORT	23	0.555348	1.24847	0.113472	0.640108	1	3529	tags=57%, list=32%, signal=83%
SERVITJA_ISLET_HNF1A_TARGETS_UP	50	0.526019	1.24835	0.0508	0.640151	1	2423	tags=38%, list=22%, signal=49%
GOBP_ORGANIC_HYDROXY_COMPOUND_CATABOLIC_PROCESS	41	0.532443	1.24833	0.0696139	0.639633	1	4675	tags=78%, list=43%, signal=135%
GOBP_ORGANIC_ANION_TRANSPORT	191	0.49607	1.24805	0.001	0.640598	1	2542	tags=36%, list=23%, signal=46%
WUNDER_INFLAMMATORY_RESPONSE_AND_CHOLESTEROL_UP	25	0.551847	1.24802	0.109175	0.640182	1	3805	tags=64%, list=35%, signal=98%
DORN_ADENOVIRUS_INFECTION_48HR_DN	17	0.574277	1.24801	0.132686	0.639577	1	1600	tags=18%, list=15%, signal=21%
LEE_LIVER_CANCER_E2F1_UP	25	0.553097	1.24788	0.108216	0.63972	1	2813	tags=44%, list=26%, signal=59%
GOBP_CELL_DIFFERENTIATION_INVOLVED_IN_EMBRYONIC_PLACENTA_DEVELOPMENT	13	0.593347	1.24777	0.147222	0.639759	1	2477	tags=31%, list=23%, signal=40%
GOBP_POSITIVE_REGULATION_OF_REPRODUCTIVE_PROCESS	41	0.530466	1.24774	0.0612122	0.639284	1	2733	tags=41%, list=25%, signal=55%
KIM_LIVER_CANCER_POOR_SURVIVAL_DN	19	0.565038	1.24767	0.12618	0.639048	1	3383	tags=53%, list=31%, signal=76%
WP_VITAMIN_DSENSITIVE_CALCIUM_SIGNALING_IN_DEPRESSION	23	0.556683	1.24729	0.112159	0.640556	1	2924	tags=43%, list=27%, signal=59%
GOBP_CARDIAC_SEPTUM_MORPHOGENESIS	30	0.544332	1.24721	0.0926927	0.640388	1	991	tags=27%, list=9%, signal=29%
GOBP_REGULATION_OF_POTASSIUM_ION_TRANSPORT	54	0.522741	1.24716	0.047	0.640037	1	3208	tags=44%, list=29%, signal=62%
LEE_NEURAL_CREST_STEM_CELL_DN	62	0.518657	1.24686	0.0416	0.641094	1	1670	tags=31%, list=15%, signal=36%
STREICHER_LSM1_TARGETS_UP	27	0.548693	1.24671	0.0998999	0.641343	1	3223	tags=52%, list=29%, signal=73%
GOBP_REGULATION_OF_VESICLE_FUSION	11	0.606768	1.24659	0.165631	0.641363	1	2033	tags=55%, list=18%, signal=67%
BIOCARTA_CELLCYCLE_PATHWAY	14	0.582832	1.24657	0.144453	0.64089	1	2753	tags=64%, list=25%, signal=86%
GOBP_REGULATION_OF_STEROID_HORMONE_SECRETION	12	0.600946	1.24652	0.152281	0.640591	1	3536	tags=50%, list=32%, signal=74%
DAVICIONI_MOLECULAR_ARMS_VS_ERMS_DN	62	0.518002	1.24646	0.04	0.640302	1	2059	tags=37%, list=19%, signal=45%
PAPASPYRIDONOS_UNSTABLE_ATEROSCLEROTIC_PLAQUE_DN	13	0.588596	1.24613	0.147989	0.641504	1	3380	tags=69%, list=31%, signal=100%
DUTERTRE_ESTRADIOL_RESPONSE_6HR_DN	40	0.529984	1.24603	0.0684137	0.641458	1	3359	tags=55%, list=31%, signal=79%
KEGG_HEDGEHOG_SIGNALING_PATHWAY	33	0.538644	1.24572	0.0828331	0.642612	1	2733	tags=42%, list=25%, signal=56%
YAMASHITA_LIVER_CANCER_STEM_CELL_DN	46	0.525325	1.24566	0.0574	0.642326	1	3296	tags=43%, list=30%, signal=62%
HUNSBERGER_EXERCISE_REGULATED_GENES	18	0.56855	1.24555	0.133481	0.64231	1	656	tags=22%, list=6%, signal=24%
WP_FAMILIAL_PARTIAL_LIPODYSTROPHY	12	0.592728	1.24546	0.151278	0.642215	1	3471	tags=67%, list=32%, signal=97%
STAMBOLSKY_RESPONSE_TO_VITAMIN_D3_DN	15	0.579008	1.24542	0.145399	0.641831	1	2612	tags=47%, list=24%, signal=61%
GOBP_NEGATIVE_REGULATION_OF_LYMPHOCYTE_MEDIATED_IMMUNITY	21	0.557685	1.24536	0.115083	0.641515	1	3597	tags=57%, list=33%, signal=85%
GRAHAM_CML_QUIESCENT_VS_NORMAL_QUIESCENT_UP	57	0.520245	1.24526	0.045	0.641489	1	3767	tags=58%, list=34%, signal=88%
WP_PRIMARY_FOCAL_SEGMENTAL_GLOMERULOSCLEROSIS_FSGS	20	0.560419	1.24507	0.124824	0.641931	1	3772	tags=65%, list=34%, signal=99%
GOBP_TRIGLYCERIDE_BIOSYNTHETIC_PROCESS	20	0.5643	1.24506	0.122789	0.641377	1	2154	tags=35%, list=20%, signal=43%
WP_UREA_CYCLE_AND_ASSOCIATED_PATHWAYS	15	0.57807	1.24497	0.145521	0.641308	1	2114	tags=33%, list=19%, signal=41%
GOBP_LIVER_REGENERATION	14	0.581119	1.24407	0.151953	0.645744	1	3406	tags=57%, list=31%, signal=83%
REACTOME_SYNTHESIS_OF_BILE_ACIDS_AND_BILE_SALTS_VIA_27_HYDROXYCHOLESTEROL	12	0.593697	1.244	0.161204	0.645514	1	1123	tags=25%, list=10%, signal=28%
REACTOME_METABOLISM_OF_STEROID_HORMONES	18	0.565538	1.24378	0.134716	0.646182	1	1283	tags=22%, list=12%, signal=25%
WNT_SIGNALING	39	0.530881	1.24359	0.0704	0.646667	1	2873	tags=46%, list=26%, signal=62%
REACTOME_GABA_RECEPTOR_ACTIVATION	28	0.545716	1.24322	0.0938188	0.648138	1	2704	tags=43%, list=25%, signal=57%
GOBP_PRESYNAPSE_ORGANIZATION	18	0.565751	1.24299	0.137827	0.648815	1	3863	tags=56%, list=35%, signal=86%
REACTOME_REGULATION_OF_INSULIN_LIKE_GROWTH_FACTOR_IGF_TRANSPORT_AND_UPTAKE_BY_INSULIN_LIKE_GROWTH_FACTOR_BINDING_PROTEINS_IGFBPS	39	0.531418	1.24289	0.0682	0.648786	1	1302	tags=26%, list=12%, signal=29%
WP_NOCGMPPKG_MEDIATED_NEUROPROTECTION	22	0.555678	1.24268	0.114165	0.649367	1	596	tags=18%, list=5%, signal=19%
GOBP_DETERMINATION_OF_ADULT_LIFESPAN	12	0.593513	1.24221	0.158111	0.651378	1	3975	tags=75%, list=36%, signal=117%
GOBP_INORGANIC_ANION_TRANSMEMBRANE_TRANSPORT	69	0.513899	1.24215	0.032	0.651123	1	2847	tags=42%, list=26%, signal=56%
TURASHVILI_BREAST_DUCTAL_CARCINOMA_VS_DUCTAL_NORMAL_UP	17	0.570124	1.24193	0.139968	0.651787	1	2800	tags=53%, list=25%, signal=71%
GOBP_NEUROMUSCULAR_SYNAPTIC_TRANSMISSION	17	0.563291	1.24168	0.136759	0.652582	1	3668	tags=71%, list=33%, signal=106%
KEGG_PRIMARY_IMMUNODEFICIENCY	18	0.565913	1.24158	0.129928	0.652543	1	975	tags=28%, list=9%, signal=30%
GOBP_CELLULAR_RESPONSE_TO_PH	16	0.570695	1.24131	0.145171	0.653439	1	1714	tags=31%, list=16%, signal=37%
GOBP_AMIDE_TRANSPORT	151	0.497297	1.24106	0.0062	0.654289	1	1846	tags=28%, list=17%, signal=33%
GOBP_LUNG_MORPHOGENESIS	25	0.549988	1.24103	0.109976	0.653819	1	991	tags=20%, list=9%, signal=22%
PID_SYNDECAN_3_PATHWAY	10	0.612157	1.24101	0.173294	0.653345	1	2327	tags=40%, list=21%, signal=51%
GOBP_VASCULAR_PROCESS_IN_CIRCULATORY_SYSTEM	108	0.503107	1.24098	0.0146	0.652883	1	1810	tags=30%, list=16%, signal=35%
GOBP_RESPONSE_TO_PH	26	0.545118	1.24095	0.0994995	0.652462	1	1714	tags=23%, list=16%, signal=27%
OUYANG_PROSTATE_CANCER_MARKERS	12	0.594235	1.24075	0.158035	0.653015	1	3104	tags=67%, list=28%, signal=93%
PEPPER_CHRONIC_LYMPHOCYTIC_LEUKEMIA_UP	15	0.579604	1.24023	0.143901	0.655265	1	3372	tags=67%, list=31%, signal=96%
WANG_LSD1_TARGETS_DN	21	0.55826	1.24003	0.116102	0.655843	1	2242	tags=38%, list=20%, signal=48%
GOBP_CELLULAR_ALDEHYDE_METABOLIC_PROCESS	38	0.530629	1.24003	0.0712142	0.655244	1	3908	tags=55%, list=36%, signal=85%
SU_PLACENTA	15	0.577287	1.23974	0.143927	0.656227	1	2110	tags=40%, list=19%, signal=49%
CROONQUIST_NRAS_SIGNALING_UP	16	0.575592	1.23972	0.139299	0.655736	1	820	tags=25%, list=7%, signal=27%
GOBP_NEGATIVE_REGULATION_OF_DEVELOPMENTAL_GROWTH	59	0.517783	1.23941	0.0434	0.656946	1	3146	tags=39%, list=29%, signal=54%
GOBP_FEMALE_GAMETE_GENERATION	96	0.504131	1.23934	0.0176	0.6567	1	3100	tags=44%, list=28%, signal=60%
REACTOME_EXTRACELLULAR_MATRIX_ORGANIZATION	80	0.509356	1.239	0.0266	0.658042	1	1429	tags=23%, list=13%, signal=26%
GOBP_EMBRYONIC_HINDLIMB_MORPHOGENESIS	15	0.577762	1.23879	0.144453	0.65865	1	3772	tags=73%, list=34%, signal=111%
GAUSSMANN_MLL_AF4_FUSION_TARGETS_B_UP	12	0.593334	1.23873	0.167179	0.658341	1	2062	tags=33%, list=19%, signal=41%
REACTOME_BILE_ACID_AND_BILE_SALT_METABOLISM	27	0.545231	1.23829	0.103262	0.660257	1	1292	tags=22%, list=12%, signal=25%
GOBP_MYOTUBE_CELL_DEVELOPMENT	13	0.587404	1.23823	0.161816	0.659959	1	3787	tags=69%, list=34%, signal=105%
BOYAULT_LIVER_CANCER_SUBCLASS_G23_UP	39	0.52925	1.2382	0.0778	0.659551	1	3976	tags=67%, list=36%, signal=104%
GOBP_VISUAL_BEHAVIOR	22	0.55689	1.23754	0.122166	0.662739	1	1690	tags=23%, list=15%, signal=27%
GOBP_REGULATION_OF_HORMONE_METABOLIC_PROCESS	17	0.570522	1.23746	0.137917	0.66256	1	1123	tags=29%, list=10%, signal=33%
GOBP_POSITIVE_REGULATION_OF_INSULIN_SECRETION_INVOLVED_IN_CELLULAR_RESPONSE_TO_GLUCOSE_STIMULUS	13	0.587785	1.23744	0.160856	0.662103	1	2257	tags=46%, list=21%, signal=58%
KEGG_TYPE_II_DIABETES_MELLITUS	23	0.552272	1.23712	0.119463	0.663274	1	3639	tags=48%, list=33%, signal=71%
CHIARADONNA_NEOPLASTIC_TRANSFORMATION_CDC25_DN	50	0.520991	1.23701	0.056	0.663323	1	2263	tags=30%, list=21%, signal=38%
GOBP_REGULATION_OF_CALCIUM_ION_TRANSMEMBRANE_TRANSPORTER_ACTIVITY	42	0.526855	1.23697	0.0748	0.662948	1	2340	tags=36%, list=21%, signal=45%
GOBP_ODONTOGENESIS	55	0.51544	1.23685	0.0592	0.663036	1	3607	tags=45%, list=33%, signal=67%
VART_KSHV_INFECTION_ANGIOGENIC_MARKERS_UP	49	0.522677	1.23672	0.0606	0.663157	1	3269	tags=49%, list=30%, signal=69%
GOBP_MONOCARBOXYLIC_ACID_METABOLIC_PROCESS	367	0.483365	1.23652	0	0.663689	1	2843	tags=34%, list=26%, signal=44%
PID_AP1_PATHWAY	26	0.547304	1.23643	0.118094	0.663648	1	161	tags=12%, list=1%, signal=12%
KATSANOU_ELAVL1_TARGETS_DN	68	0.511784	1.23628	0.0404	0.663918	1	1600	tags=26%, list=15%, signal=31%
GOBP_COPULATION	13	0.584026	1.23622	0.158185	0.663687	1	3074	tags=54%, list=28%, signal=75%
SEKI_INFLAMMATORY_RESPONSE_LPS_DN	10	0.606731	1.2361	0.172227	0.663759	1	3242	tags=70%, list=29%, signal=99%
REACTOME_DISEASES_OF_METABOLISM	106	0.500301	1.23591	0.0158	0.664242	1	2807	tags=35%, list=26%, signal=46%
GOBP_BRAIN_MORPHOGENESIS	23	0.551073	1.23576	0.123395	0.664529	1	902	tags=17%, list=8%, signal=19%
GOBP_NEGATIVE_REGULATION_OF_MEIOTIC_CELL_CYCLE	10	0.605518	1.23575	0.173886	0.663953	1	3322	tags=70%, list=30%, signal=100%
WAMUNYOKOLI_OVARIAN_CANCER_GRADES_1_2_UP	71	0.508542	1.23564	0.0402	0.663995	1	3639	tags=52%, list=33%, signal=77%
BLANCO_MELO_COVID19_SARS_COV_2_INFECTION_CALU3_CELLS_DN	16	0.572	1.23541	0.148747	0.664688	1	2729	tags=50%, list=25%, signal=66%
SIG_CD40PATHWAYMAP	22	0.552137	1.23491	0.123722	0.666929	1	1744	tags=18%, list=16%, signal=22%
IIZUKA_LIVER_CANCER_PROGRESSION_G2_G3_UP	12	0.593656	1.23479	0.163458	0.667041	1	2839	tags=42%, list=26%, signal=56%
GOBP_SALIVARY_GLAND_DEVELOPMENT	14	0.578917	1.2346	0.161585	0.667478	1	2982	tags=50%, list=27%, signal=69%
GOBP_AXON_ENSHEATHMENT_IN_CENTRAL_NERVOUS_SYSTEM	16	0.567902	1.2345	0.152011	0.667465	1	1939	tags=31%, list=18%, signal=38%
GOBP_NEGATIVE_REGULATION_OF_CARTILAGE_DEVELOPMENT	11	0.599239	1.23405	0.172755	0.669415	1	3349	tags=55%, list=30%, signal=78%
KEGG_TIGHT_JUNCTION	54	0.516906	1.23386	0.0516	0.669877	1	3369	tags=48%, list=31%, signal=69%
GOBP_NEUTRAL_LIPID_METABOLIC_PROCESS	75	0.508517	1.23379	0.0318	0.669679	1	2330	tags=31%, list=21%, signal=39%
GOBP_DNA_CATABOLIC_PROCESS_ENDONUCLEOLYTIC	15	0.574351	1.23364	0.158502	0.669976	1	2526	tags=47%, list=23%, signal=61%
MUNSHI_MULTIPLE_MYELOMA_UP	35	0.532953	1.2336	0.0866693	0.669582	1	1350	tags=20%, list=12%, signal=23%
GOBP_NEGATIVE_REGULATION_OF_STEM_CELL_PROLIFERATION	11	0.599571	1.2332	0.172934	0.671258	1	3093	tags=55%, list=28%, signal=76%
TAVAZOIE_METASTASIS	56	0.516047	1.23297	0.0512	0.672013	1	1874	tags=34%, list=17%, signal=41%
GOBP_NEGATIVE_REGULATION_OF_CELL_SUBSTRATE_ADHESION	27	0.543112	1.23291	0.116163	0.671792	1	2486	tags=41%, list=23%, signal=53%
LEE_TARGETS_OF_PTCH1_AND_SUFU_DN	43	0.525647	1.23285	0.0704	0.671508	1	2629	tags=40%, list=24%, signal=52%
MCCLUNG_CREB1_TARGETS_UP	45	0.522969	1.23276	0.068	0.671441	1	1652	tags=29%, list=15%, signal=34%
RIZ_ERYTHROID_DIFFERENTIATION_6HR	20	0.555191	1.23271	0.144928	0.671132	1	3167	tags=55%, list=29%, signal=77%
GOBP_CHLORIDE_TRANSPORT	65	0.512197	1.23256	0.0412	0.67138	1	2847	tags=42%, list=26%, signal=56%
GOBP_CELL_JUNCTION_ASSEMBLY	176	0.489877	1.23244	0.0046	0.671516	1	3239	tags=43%, list=29%, signal=60%
SMID_BREAST_CANCER_RELAPSE_IN_LUNG_UP	10	0.605208	1.23235	0.176936	0.671393	1	2712	tags=60%, list=25%, signal=80%
GOBP_POSITIVE_REGULATION_OF_NUCLEAR_DIVISION	28	0.540688	1.23214	0.107643	0.672012	1	3606	tags=54%, list=33%, signal=80%
GOBP_REGULATION_OF_SHORT_TERM_NEURONAL_SYNAPTIC_PLASTICITY	10	0.603621	1.23189	0.180827	0.672854	1	1819	tags=50%, list=17%, signal=60%
RODRIGUES_NTN1_AND_DCC_TARGETS	19	0.559694	1.23177	0.13399	0.672965	1	602	tags=21%, list=5%, signal=22%
GOBP_TOOTH_MINERALIZATION	12	0.59242	1.23171	0.167657	0.672681	1	555	tags=17%, list=5%, signal=18%
GOBP_NEGATIVE_REGULATION_OF_NEURON_DIFFERENTIATION	41	0.525971	1.23165	0.079816	0.672442	1	2733	tags=41%, list=25%, signal=55%
REACTOME_DISEASES_ASSOCIATED_WITH_GLYCOSAMINOGLYCAN_METABOLISM	11	0.59585	1.2316	0.169971	0.672145	1	2691	tags=45%, list=24%, signal=60%
CREIGHTON_ENDOCRINE_THERAPY_RESISTANCE_3	394	0.480582	1.23146	0.0002	0.672396	1	3904	tags=50%, list=36%, signal=75%
GOBP_REGULATION_OF_BLOOD_PRESSURE	77	0.507421	1.23142	0.0312	0.672028	1	1768	tags=30%, list=16%, signal=35%
GOBP_LEUKOCYTE_ACTIVATION_INVOLVED_IN_INFLAMMATORY_RESPONSE	17	0.565416	1.23126	0.148335	0.672349	1	2491	tags=41%, list=23%, signal=53%
WP_7OXOC_AND_7BETAHC_PATHWAYS	17	0.566781	1.23119	0.148619	0.672173	1	1292	tags=29%, list=12%, signal=33%
WU_SILENCED_BY_METHYLATION_IN_BLADDER_CANCER	28	0.541674	1.23114	0.105885	0.671884	1	2369	tags=36%, list=22%, signal=45%
GOBP_REGULATION_OF_POTASSIUM_ION_TRANSMEMBRANE_TRANSPORTER_ACTIVITY	34	0.532887	1.23105	0.0936	0.671759	1	3208	tags=47%, list=29%, signal=66%
GOBP_NEGATIVE_REGULATION_OF_LYASE_ACTIVITY	14	0.576233	1.23077	0.161947	0.672812	1	2340	tags=36%, list=21%, signal=45%
GOBP_POSITIVE_REGULATION_OF_TRIGLYCERIDE_METABOLIC_PROCESS	14	0.577201	1.2307	0.165679	0.672592	1	2179	tags=36%, list=20%, signal=44%
GOBP_ACROSOME_ASSEMBLY	15	0.57181	1.23063	0.164194	0.672456	1	2692	tags=47%, list=24%, signal=62%
ONDER_CDH1_SIGNALING_VIA_CTNNB1	19	0.559832	1.23048	0.14729	0.672674	1	2880	tags=42%, list=26%, signal=57%
GOBP_NEGATIVE_REGULATION_OF_CELL_PROJECTION_ORGANIZATION	104	0.499271	1.2301	0.0186	0.674269	1	3605	tags=44%, list=33%, signal=65%
GOBP_SPERM_CAPACITATION	18	0.563691	1.23005	0.146578	0.673953	1	3702	tags=61%, list=34%, signal=92%
GOBP_SYNAPSE_ASSEMBLY	78	0.505112	1.22996	0.033	0.673892	1	1965	tags=29%, list=18%, signal=36%
PYEON_CANCER_HEAD_AND_NECK_VS_CERVICAL_UP	166	0.491271	1.22991	0.006	0.673602	1	3713	tags=59%, list=34%, signal=88%
NUMATA_CSF3_SIGNALING_VIA_STAT3	14	0.577014	1.22983	0.169378	0.673457	1	1537	tags=36%, list=14%, signal=41%
GOBP_CHONDROCYTE_DIFFERENTIATION	39	0.526621	1.22982	0.0852	0.672967	1	3905	tags=56%, list=36%, signal=87%
GOBP_INTESTINAL_ABSORPTION	28	0.539596	1.22959	0.114823	0.673632	1	3759	tags=57%, list=34%, signal=87%
GOBP_OLFACTORY_LOBE_DEVELOPMENT	18	0.558481	1.22957	0.150131	0.673172	1	2358	tags=39%, list=21%, signal=49%
GOBP_RESPONSE_TO_ISCHEMIA	24	0.544837	1.22945	0.130661	0.673337	1	4269	tags=63%, list=39%, signal=102%
RODWELL_AGING_KIDNEY_NO_BLOOD_UP	65	0.510493	1.22912	0.0466	0.674687	1	1531	tags=26%, list=14%, signal=30%
REACTOME_TRP_CHANNELS	14	0.578937	1.22896	0.165548	0.674969	1	564	tags=21%, list=5%, signal=23%
FLORIO_NEOCORTEX_BASAL_RADIAL_GLIA_UP	188	0.488379	1.22857	0.0042	0.676575	1	2937	tags=35%, list=27%, signal=47%
GOBP_REGULATION_OF_BONE_REMODELING	22	0.552925	1.22847	0.130164	0.676608	1	3880	tags=64%, list=35%, signal=98%
GOBP_EMBRYONIC_APPENDAGE_MORPHOGENESIS	64	0.510001	1.22843	0.0476	0.676275	1	3772	tags=53%, list=34%, signal=80%
GOBP_CENTRAL_NERVOUS_SYSTEM_NEURON_DEVELOPMENT	33	0.532858	1.2284	0.0990594	0.675817	1	1907	tags=27%, list=17%, signal=33%
GOBP_NERVE_DEVELOPMENT	38	0.522744	1.22815	0.0886	0.676693	1	3248	tags=45%, list=30%, signal=63%
REACTOME_OPIOID_SIGNALLING	35	0.532471	1.2279	0.0936	0.677542	1	937	tags=17%, list=9%, signal=19%
GOBP_RESPONSE_TO_DIETARY_EXCESS	19	0.559975	1.22788	0.14493	0.677038	1	3882	tags=63%, list=35%, signal=97%
GOBP_EMBRYONIC_ORGAN_MORPHOGENESIS	159	0.490221	1.22782	0.0068	0.676788	1	2746	tags=37%, list=25%, signal=49%
GOBP_TISSUE_REMODELING	65	0.509082	1.2277	0.045	0.676953	1	3391	tags=45%, list=31%, signal=64%
VERHAAK_AML_WITH_NPM1_MUTATED_UP	65	0.509654	1.22768	0.0424	0.67645	1	2675	tags=42%, list=24%, signal=55%
GOBP_OOCYTE_DIFFERENTIATION	37	0.529312	1.22766	0.0948	0.676013	1	3100	tags=49%, list=28%, signal=68%
CARRILLOREIXACH_HEPATOBLASTOMA_VS_NORMAL_UP	432	0.478316	1.22761	0	0.67575	1	2639	tags=38%, list=24%, signal=48%
GOBP_ORGANIC_ACID_TRANSPORT	164	0.489492	1.22742	0.0066	0.676226	1	3273	tags=41%, list=30%, signal=58%
DURAND_STROMA_NS_UP	92	0.500426	1.22737	0.0278	0.675942	1	3562	tags=53%, list=32%, signal=78%
GOBP_SPHINGOID_METABOLIC_PROCESS	13	0.578916	1.22706	0.17623	0.677189	1	2046	tags=38%, list=19%, signal=47%
HOELZEL_NF1_TARGETS_UP	56	0.513182	1.22704	0.053	0.67672	1	2011	tags=27%, list=18%, signal=33%
REACTOME_STIMULI_SENSING_CHANNELS	57	0.51207	1.22667	0.0586	0.678261	1	3032	tags=44%, list=28%, signal=60%
GOBP_MORPHOGENESIS_OF_A_POLARIZED_EPITHELIUM	42	0.523493	1.22652	0.0854	0.678516	1	3298	tags=55%, list=30%, signal=78%
GOBP_LOW_DENSITY_LIPOPROTEIN_PARTICLE_CLEARANCE	16	0.57071	1.22626	0.154189	0.679429	1	521	tags=19%, list=5%, signal=20%
GOBP_NONRIBOSOMAL_PEPTIDE_BIOSYNTHETIC_PROCESS	14	0.577705	1.2262	0.164495	0.679224	1	2751	tags=50%, list=25%, signal=67%
GOBP_NEGATIVE_REGULATION_OF_ION_TRANSPORT	68	0.508343	1.22619	0.0444	0.678727	1	1958	tags=29%, list=18%, signal=36%
GOBP_POSITIVE_REGULATION_OF_LEUKOCYTE_APOPTOTIC_PROCESS	10	0.602378	1.22615	0.183413	0.678366	1	3199	tags=60%, list=29%, signal=85%
GOBP_REGULATION_OF_POSTSYNAPTIC_MEMBRANE_POTENTIAL	80	0.504512	1.22603	0.0314	0.678471	1	1892	tags=29%, list=17%, signal=34%
GOBP_SENSORY_PERCEPTION_OF_MECHANICAL_STIMULUS	95	0.499182	1.22597	0.028	0.678227	1	4001	tags=56%, list=36%, signal=87%
MCDOWELL_ACUTE_LUNG_INJURY_UP	13	0.582617	1.22585	0.172054	0.678373	1	3372	tags=46%, list=31%, signal=66%
IGARASHI_ATF4_TARGETS_DN	54	0.512403	1.22572	0.0596	0.678548	1	3280	tags=43%, list=30%, signal=60%
GOBP_NEGATIVE_REGULATION_OF_LEUKOCYTE_MIGRATION	20	0.553006	1.22541	0.146817	0.67967	1	2324	tags=40%, list=21%, signal=51%
GOBP_RELEASE_OF_CYTOCHROME_C_FROM_MITOCHONDRIA	29	0.533372	1.22538	0.120472	0.679275	1	2892	tags=41%, list=26%, signal=56%
GOBP_HEPATOCYTE_APOPTOTIC_PROCESS	10	0.603704	1.22538	0.188554	0.678738	1	3146	tags=40%, list=29%, signal=56%
GOBP_NEGATIVE_REGULATION_OF_VASCULATURE_DEVELOPMENT	35	0.526536	1.22533	0.0958383	0.67844	1	3536	tags=51%, list=32%, signal=76%
GOBP_REGULATION_OF_LIPID_TRANSPORT	72	0.505405	1.2253	0.0476	0.678016	1	3191	tags=42%, list=29%, signal=58%
GOBP_POSITIVE_REGULATION_OF_RESPONSE_TO_ENDOPLASMIC_RETICULUM_STRESS	21	0.551394	1.22527	0.138526	0.677624	1	1017	tags=24%, list=9%, signal=26%
REACTOME_ABERRANT_REGULATION_OF_MITOTIC_G1_S_TRANSITION_IN_CANCER_DUE_TO_RB1_DEFECTS	10	0.604865	1.2251	0.187017	0.678066	1	2753	tags=70%, list=25%, signal=93%
GOBP_WATER_SOLUBLE_VITAMIN_METABOLIC_PROCESS	37	0.527717	1.22499	0.0922	0.678104	1	3096	tags=49%, list=28%, signal=67%
WP_LNCRNA_IN_CANONICAL_WNT_SIGNALING_AND_COLORECTAL_CANCER	44	0.521118	1.22497	0.0726	0.677701	1	3298	tags=50%, list=30%, signal=71%
GOBP_PLASMA_MEMBRANE_FUSION	12	0.585763	1.22467	0.177586	0.678849	1	1506	tags=25%, list=14%, signal=29%
GOBP_QUINONE_METABOLIC_PROCESS	33	0.528589	1.22444	0.110044	0.679533	1	1359	tags=21%, list=12%, signal=24%
GOBP_FORELIMB_MORPHOGENESIS	18	0.559159	1.22434	0.151399	0.679553	1	1971	tags=44%, list=18%, signal=54%
GOBP_ALCOHOL_METABOLIC_PROCESS	196	0.48627	1.22434	0.003	0.679032	1	2075	tags=30%, list=19%, signal=36%
XU_HGF_TARGETS_REPRESSED_BY_AKT1_DN	41	0.520308	1.22399	0.0794	0.680474	1	2633	tags=32%, list=24%, signal=42%
GOBP_TONGUE_DEVELOPMENT	13	0.581314	1.22388	0.180703	0.68054	1	3693	tags=62%, list=34%, signal=93%
MEISSNER_ES_ICP_WITH_H3K4ME3_AND_H3K27ME3	10	0.60483	1.22375	0.182008	0.680712	1	1903	tags=40%, list=17%, signal=48%
MASSARWEH_RESPONSE_TO_ESTRADIOL	28	0.536229	1.22373	0.118495	0.680227	1	4574	tags=71%, list=42%, signal=122%
YAUCH_HEDGEHOG_SIGNALING_PARACRINE_UP	67	0.508285	1.2235	0.0484	0.680979	1	2344	tags=31%, list=21%, signal=40%
GOBP_REGULATION_OF_MEMBRANE_POTENTIAL	211	0.484776	1.2235	0.0022	0.680423	1	2981	tags=38%, list=27%, signal=52%
ROZANOV_MMP14_TARGETS_DN	13	0.580646	1.22331	0.174765	0.680897	1	3551	tags=46%, list=32%, signal=68%
GOBP_CELL_CELL_JUNCTION_ORGANIZATION	92	0.500025	1.22318	0.0244	0.681067	1	3139	tags=48%, list=29%, signal=66%
GOBP_BONE_GROWTH	10	0.599521	1.22318	0.192147	0.680517	1	2904	tags=60%, list=26%, signal=81%
GOBP_EMBRYONIC_SKELETAL_SYSTEM_DEVELOPMENT	62	0.510157	1.22317	0.0504	0.680053	1	2746	tags=42%, list=25%, signal=56%
GOBP_MULTICELLULAR_ORGANISMAL_HOMEOSTASIS	261	0.481824	1.22306	0.0012	0.680085	1	2914	tags=35%, list=27%, signal=47%
GOBP_MESONEPHRIC_TUBULE_MORPHOGENESIS	32	0.528448	1.22306	0.108422	0.679539	1	3787	tags=56%, list=34%, signal=86%
MATZUK_SPERMATID_DIFFERENTIATION	20	0.549385	1.22305	0.159356	0.679019	1	3257	tags=45%, list=30%, signal=64%
MOREAUX_MULTIPLE_MYELOMA_BY_TACI_UP	180	0.486224	1.22302	0.0068	0.678647	1	1786	tags=29%, list=16%, signal=34%
ZHAN_MULTIPLE_MYELOMA_MF_DN	19	0.55346	1.22292	0.15431	0.67862	1	4292	tags=63%, list=39%, signal=103%
BOYLAN_MULTIPLE_MYELOMA_PCA3_UP	39	0.523483	1.22287	0.092	0.678356	1	2699	tags=46%, list=25%, signal=61%
GOBP_GLYCOSPHINGOLIPID_METABOLIC_PROCESS	33	0.530077	1.22283	0.110044	0.678021	1	2167	tags=33%, list=20%, signal=41%
XU_RESPONSE_TO_TRETINOIN_UP	10	0.601491	1.2228	0.194753	0.677668	1	2367	tags=50%, list=22%, signal=64%
GOBP_REACTIVE_OXYGEN_SPECIES_METABOLIC_PROCESS	112	0.494644	1.22275	0.0198	0.677372	1	1869	tags=29%, list=17%, signal=35%
WP_UREA_CYCLE_AND_METABOLISM_OF_AMINO_GROUPS	11	0.589256	1.22256	0.185285	0.677888	1	3805	tags=73%, list=35%, signal=111%
GOBP_SKELETAL_SYSTEM_MORPHOGENESIS	94	0.498685	1.22226	0.031	0.679059	1	3236	tags=44%, list=29%, signal=61%
FINAK_BREAST_CANCER_SDPP_SIGNATURE	14	0.573936	1.22216	0.177945	0.679076	1	3496	tags=64%, list=32%, signal=94%
GOBP_AMMONIUM_ION_METABOLIC_PROCESS	11	0.591517	1.22169	0.185499	0.681122	1	1153	tags=27%, list=10%, signal=30%
GOBP_NEUROTRANSMITTER_SECRETION	83	0.500366	1.22164	0.0332	0.680865	1	3503	tags=46%, list=32%, signal=67%
GOBP_T_CELL_LINEAGE_COMMITMENT	12	0.585145	1.22162	0.1926	0.680429	1	906	tags=33%, list=8%, signal=36%
GOBP_HEPATICOBILIARY_SYSTEM_DEVELOPMENT	86	0.501227	1.22147	0.0312	0.680682	1	2344	tags=31%, list=21%, signal=40%
ODONNELL_TFRC_TARGETS_UP	197	0.484564	1.22132	0.0046	0.680953	1	3717	tags=49%, list=34%, signal=73%
GOBP_SUPEROXIDE_ANION_GENERATION	18	0.559434	1.22083	0.156048	0.68318	1	1668	tags=39%, list=15%, signal=46%
DUTERTRE_ESTRADIOL_RESPONSE_24HR_DN	206	0.483061	1.22061	0.0044	0.683921	1	2670	tags=35%, list=24%, signal=46%
MEBARKI_HCC_PROGENITOR_FZD8CRD_DN	248	0.481774	1.22057	0.0018	0.683576	1	3249	tags=43%, list=30%, signal=60%
GOBP_FIBROBLAST_GROWTH_FACTOR_RECEPTOR_SIGNALING_PATHWAY	31	0.531146	1.22012	0.106221	0.685579	1	1935	tags=32%, list=18%, signal=39%
GOBP_PHOTORECEPTOR_CELL_DEVELOPMENT	26	0.540099	1.22006	0.125951	0.685367	1	2068	tags=35%, list=19%, signal=43%
REACTOME_ADP_SIGNALLING_THROUGH_P2Y_PURINOCEPTOR_1	12	0.577949	1.22004	0.18854	0.684946	1	937	tags=25%, list=9%, signal=27%
REACTOME_TRANSMISSION_ACROSS_CHEMICAL_SYNAPSES	133	0.49085	1.21996	0.0114	0.684854	1	2570	tags=35%, list=23%, signal=46%
WEBER_METHYLATED_IN_COLON_CANCER	11	0.595155	1.21995	0.193776	0.684305	1	2803	tags=55%, list=25%, signal=73%
HAN_JNK_SINGALING_UP	11	0.593022	1.21985	0.185078	0.684367	1	1922	tags=45%, list=17%, signal=55%
POMEROY_MEDULLOBLASTOMA_DESMOPLASIC_VS_CLASSIC_DN	28	0.538025	1.21981	0.117023	0.684019	1	2389	tags=36%, list=22%, signal=46%
GOBP_DEVELOPMENT_OF_PRIMARY_FEMALE_SEXUAL_CHARACTERISTICS	55	0.510489	1.21976	0.0652	0.683749	1	925	tags=22%, list=8%, signal=24%
GOBP_SODIUM_ION_TRANSMEMBRANE_TRANSPORT	100	0.495703	1.21966	0.0256	0.683786	1	1550	tags=26%, list=14%, signal=30%
GOBP_REGULATION_OF_CELL_ADHESION_MEDIATED_BY_INTEGRIN	19	0.54991	1.21939	0.160499	0.684746	1	2019	tags=26%, list=18%, signal=32%
ONDER_CDH1_TARGETS_2_UP	78	0.50215	1.21937	0.0384	0.684351	1	3116	tags=44%, list=28%, signal=60%
MEBARKI_HCC_PROGENITOR_WNT_UP	57	0.508576	1.21928	0.0598	0.684288	1	3377	tags=44%, list=31%, signal=63%
MCBRYAN_PUBERTAL_BREAST_3_4WK_DN	15	0.56785	1.2192	0.176423	0.684221	1	4278	tags=73%, list=39%, signal=120%
GOBP_VASOCONSTRICTION	25	0.538262	1.21902	0.133333	0.684636	1	775	tags=24%, list=7%, signal=26%
BLANCO_MELO_COVID19_SARS_COV_2_INFECTION_A594_ACE2_EXPRESSING_CELLS_DN	61	0.508089	1.21843	0.0566	0.68746	1	3109	tags=51%, list=28%, signal=70%
GOBP_RESPONSE_TO_AMPHETAMINE	11	0.595522	1.21839	0.188145	0.687149	1	3479	tags=64%, list=32%, signal=93%
GOBP_REGULATION_OF_SYNAPTIC_PLASTICITY	82	0.500335	1.21824	0.0374	0.687425	1	2888	tags=37%, list=26%, signal=49%
REACTOME_SPHINGOLIPID_DE_NOVO_BIOSYNTHESIS	24	0.541646	1.21822	0.139423	0.686991	1	3251	tags=50%, list=30%, signal=71%
REACTOME_ACTIVATION_OF_THE_MRNA_UPON_BINDING_OF_THE_CAP_BINDING_COMPLEX_AND_EIFS_AND_SUBSEQUENT_BINDING_TO_43S	11	0.590696	1.21821	0.181593	0.686515	1	1800	tags=18%, list=16%, signal=22%
GOBP_POSITIVE_REGULATION_OF_PEPTIDE_SECRETION	49	0.513397	1.21819	0.0754	0.686096	1	3802	tags=53%, list=35%, signal=81%
LEE_BMP2_TARGETS_UP	371	0.476222	1.2181	0	0.686073	1	3353	tags=40%, list=30%, signal=55%
GOBP_INTERLEUKIN_12_PRODUCTION	28	0.533231	1.21807	0.130104	0.685697	1	3981	tags=61%, list=36%, signal=95%
GOBP_REGULATION_OF_TRANSPORTER_ACTIVITY	134	0.489031	1.21803	0.0134	0.685361	1	3612	tags=46%, list=33%, signal=68%
GOBP_HOMOLOGOUS_CHROMOSOME_PAIRING_AT_MEIOSIS	38	0.521633	1.21786	0.1026	0.685801	1	2441	tags=37%, list=22%, signal=47%
GOBP_TERTIARY_ALCOHOL_METABOLIC_PROCESS	15	0.567605	1.21776	0.17653	0.685834	1	3315	tags=53%, list=30%, signal=76%
REACTOME_TRANSCRIPTION_OF_E2F_TARGETS_UNDER_NEGATIVE_CONTROL_BY_DREAM_COMPLEX	15	0.566139	1.21746	0.170643	0.686973	1	4473	tags=87%, list=41%, signal=146%
GOBP_NEGATIVE_REGULATION_OF_T_CELL_PROLIFERATION	31	0.526803	1.21746	0.118224	0.686437	1	3330	tags=48%, list=30%, signal=69%
BROWNE_HCMV_INFECTION_4HR_UP	22	0.54684	1.21718	0.146381	0.687464	1	2954	tags=45%, list=27%, signal=62%
GOBP_POSITIVE_REGULATION_OF_EPITHELIAL_CELL_DIFFERENTIATION	31	0.529422	1.21717	0.117047	0.686959	1	3137	tags=52%, list=29%, signal=72%
GOBP_ESTABLISHMENT_OF_ENDOTHELIAL_BARRIER	13	0.577486	1.21697	0.184549	0.68753	1	314	tags=15%, list=3%, signal=16%
GOBP_PERIPHERAL_NERVOUS_SYSTEM_DEVELOPMENT	44	0.518376	1.21686	0.0834	0.687637	1	2784	tags=39%, list=25%, signal=52%
GOBP_CIRCULATORY_SYSTEM_PROCESS	240	0.481367	1.2168	0.0036	0.687433	1	2523	tags=34%, list=23%, signal=43%
GOBP_REGULATION_OF_ION_TRANSPORT	341	0.476229	1.21669	0.0004	0.687524	1	3612	tags=45%, list=33%, signal=66%
GOBP_GASTRIC_ACID_SECRETION	11	0.586247	1.21663	0.197308	0.687336	1	3802	tags=73%, list=35%, signal=111%
DOANE_RESPONSE_TO_ANDROGEN_UP	94	0.495525	1.21648	0.034	0.687635	1	2460	tags=32%, list=22%, signal=41%
GOBP_RENAL_SYSTEM_PROCESS	64	0.504302	1.21647	0.0532	0.687155	1	2903	tags=42%, list=26%, signal=57%
BROWNE_HCMV_INFECTION_30MIN_DN	75	0.501957	1.21639	0.0448	0.687032	1	2291	tags=28%, list=21%, signal=35%
MANNE_COVID19_COMBINED_COHORT_VS_HEALTHY_DONOR_PLATELETS_DN	101	0.493769	1.21639	0.0276	0.686511	1	3012	tags=37%, list=27%, signal=50%
REACTOME_POTASSIUM_CHANNELS	57	0.507912	1.21628	0.069	0.686579	1	3737	tags=49%, list=34%, signal=74%
GOBP_CATECHOL_CONTAINING_COMPOUND_BIOSYNTHETIC_PROCESS	10	0.597602	1.21625	0.185649	0.686208	1	2389	tags=50%, list=22%, signal=64%
BOQUEST_STEM_CELL_CULTURED_VS_FRESH_DN	11	0.589886	1.21604	0.192467	0.68689	1	1483	tags=27%, list=13%, signal=31%
GOBP_POSITIVE_REGULATION_OF_ALCOHOL_BIOSYNTHETIC_PROCESS	12	0.583363	1.21602	0.194467	0.686421	1	2717	tags=33%, list=25%, signal=44%
GOBP_CELL_CELL_ADHESION	404	0.474384	1.21584	0.0002	0.686955	1	3331	tags=41%, list=30%, signal=56%
GOBP_ANIMAL_ORGAN_MORPHOGENESIS	484	0.473791	1.2158	0	0.68661	1	3204	tags=38%, list=29%, signal=52%
REACTOME_ACYL_CHAIN_REMODELLING_OF_PC	17	0.556156	1.21578	0.173011	0.686225	1	4334	tags=71%, list=39%, signal=116%
MAGRANGEAS_MULTIPLE_MYELOMA_IGLL_VS_IGLK_UP	17	0.557477	1.21575	0.168279	0.685836	1	1454	tags=29%, list=13%, signal=34%
GOBP_EXOCRINE_SYSTEM_DEVELOPMENT	19	0.55353	1.21555	0.159694	0.686459	1	2982	tags=47%, list=27%, signal=65%
GOBP_NEGATIVE_REGULATION_OF_PHOSPHOPROTEIN_PHOSPHATASE_ACTIVITY	10	0.598347	1.21547	0.203187	0.686354	1	2461	tags=40%, list=22%, signal=51%
OUELLET_CULTURED_OVARIAN_CANCER_INVASIVE_VS_LMP_UP	39	0.521241	1.21537	0.0978196	0.686409	1	3213	tags=41%, list=29%, signal=58%
GOTZMANN_EPITHELIAL_TO_MESENCHYMAL_TRANSITION_DN	98	0.494033	1.21512	0.0334	0.687312	1	3618	tags=37%, list=33%, signal=54%
AMIT_SERUM_RESPONSE_120_MCF10A	21	0.544883	1.21507	0.152532	0.687034	1	2515	tags=33%, list=23%, signal=43%
WINTER_HYPOXIA_DN	21	0.546351	1.21504	0.151163	0.686657	1	4128	tags=71%, list=38%, signal=114%
GOBP_PLASMA_LIPOPROTEIN_PARTICLE_CLEARANCE	24	0.539631	1.21502	0.143315	0.686224	1	521	tags=17%, list=5%, signal=17%
POMEROY_MEDULLOBLASTOMA_DESMOPLASIC_VS_CLASSIC_UP	33	0.526474	1.21497	0.113846	0.686019	1	856	tags=21%, list=8%, signal=23%
HILLION_HMGA1B_TARGETS	34	0.524502	1.21493	0.1106	0.685681	1	3250	tags=41%, list=30%, signal=58%
GRAESSMANN_RESPONSE_TO_MC_AND_SERUM_DEPRIVATION_DN	41	0.520106	1.2148	0.0968387	0.685856	1	1928	tags=32%, list=18%, signal=38%
GOBP_RESPONSE_TO_MINERALOCORTICOID	16	0.562013	1.21472	0.174939	0.685776	1	1600	tags=31%, list=15%, signal=37%
REACTOME_EARLY_SARS_COV_2_INFECTION_EVENTS	17	0.557987	1.21442	0.171579	0.686941	1	705	tags=18%, list=6%, signal=19%
CUI_TCF21_TARGETS_UP	13	0.579089	1.21417	0.183699	0.687877	1	4280	tags=85%, list=39%, signal=138%
REACTOME_SIGNAL_AMPLIFICATION	16	0.560514	1.21386	0.170771	0.689117	1	937	tags=19%, list=9%, signal=20%
KATSANOU_ELAVL1_TARGETS_UP	75	0.500697	1.21381	0.0466	0.68885	1	2715	tags=40%, list=25%, signal=53%
GOBP_PROXIMAL_DISTAL_PATTERN_FORMATION	15	0.564705	1.21357	0.179757	0.689678	1	3562	tags=53%, list=32%, signal=79%
GOBP_POSITIVE_REGULATION_OF_B_CELL_PROLIFERATION	19	0.549584	1.21353	0.162777	0.689392	1	2127	tags=37%, list=19%, signal=46%
NABA_ECM_GLYCOPROTEINS	62	0.504002	1.21348	0.0636	0.689097	1	3130	tags=40%, list=28%, signal=56%
GOZGIT_ESR1_TARGETS_UP	67	0.504512	1.21334	0.0574	0.6894	1	4534	tags=66%, list=41%, signal=111%
GOBP_MEIOTIC_CHROMOSOME_SEPARATION	20	0.545584	1.21326	0.159036	0.689278	1	2868	tags=55%, list=26%, signal=74%
REACTOME_SLC_MEDIATED_TRANSMEMBRANE_TRANSPORT	120	0.490042	1.21324	0.0202	0.688846	1	2682	tags=35%, list=24%, signal=46%
GOBP_NEGATIVE_REGULATION_OF_HORMONE_SECRETION	28	0.532576	1.21321	0.133707	0.688542	1	3802	tags=54%, list=35%, signal=82%
LIM_MAMMARY_LUMINAL_PROGENITOR_UP	27	0.532937	1.21315	0.144173	0.688324	1	2351	tags=37%, list=21%, signal=47%
GOBP_POSITIVE_REGULATION_OF_EPITHELIAL_TO_MESENCHYMAL_TRANSITION	20	0.548307	1.21312	0.155346	0.687991	1	3880	tags=70%, list=35%, signal=108%
GOBP_HINDLIMB_MORPHOGENESIS	20	0.549488	1.2131	0.167068	0.687566	1	3772	tags=65%, list=34%, signal=99%
GOBP_CELLULAR_RESPONSE_TO_ALKALOID	23	0.54008	1.21289	0.155034	0.688217	1	3789	tags=61%, list=34%, signal=93%
GOBP_DIGESTIVE_TRACT_MORPHOGENESIS	29	0.531007	1.21272	0.123998	0.688653	1	2358	tags=41%, list=21%, signal=53%
SWEET_LUNG_CANCER_KRAS_DN	163	0.483783	1.21244	0.009	0.689672	1	3220	tags=39%, list=29%, signal=55%
NABA_CORE_MATRISOME	84	0.496997	1.21225	0.0424	0.690217	1	3130	tags=39%, list=28%, signal=54%
GOBP_BONE_MINERALIZATION	49	0.512159	1.21222	0.08	0.689911	1	3562	tags=53%, list=32%, signal=78%
GOBP_REGULATION_OF_ION_TRANSMEMBRANE_TRANSPORT	236	0.47867	1.21218	0.0032	0.6896	1	3612	tags=47%, list=33%, signal=68%
WIERENGA_STAT5A_TARGETS_UP	72	0.500642	1.21205	0.0466	0.689835	1	3832	tags=51%, list=35%, signal=78%
GOBP_ACROSOME_REACTION	20	0.548543	1.21204	0.156194	0.689357	1	2878	tags=50%, list=26%, signal=68%
LEIN_NEURON_MARKERS	27	0.535331	1.21181	0.140168	0.690123	1	4291	tags=67%, list=39%, signal=109%
LEIN_CHOROID_PLEXUS_MARKERS	46	0.513598	1.2118	0.091	0.689634	1	2062	tags=30%, list=19%, signal=37%
HELLER_SILENCED_BY_METHYLATION_UP	104	0.492727	1.21175	0.0294	0.689389	1	2084	tags=30%, list=19%, signal=36%
GOBP_DENDRITE_EXTENSION	21	0.543229	1.21169	0.161679	0.689209	1	2396	tags=43%, list=22%, signal=55%
HATADA_METHYLATED_IN_LUNG_CANCER_UP	192	0.480892	1.21167	0.0066	0.688858	1	3130	tags=41%, list=28%, signal=56%
GOBP_REGULATION_OF_MORPHOGENESIS_OF_AN_EPITHELIUM	29	0.530805	1.21154	0.133854	0.689064	1	3880	tags=52%, list=35%, signal=80%
GOBP_SPINAL_CORD_PATTERNING	14	0.56829	1.21138	0.183574	0.689406	1	4230	tags=79%, list=38%, signal=128%
GOBP_RESPONSE_TO_ETHANOL	72	0.499986	1.21127	0.0492	0.68953	1	3479	tags=44%, list=32%, signal=65%
NIKOLSKY_BREAST_CANCER_16P13_AMPLICON	78	0.498032	1.21121	0.045	0.689313	1	1662	tags=24%, list=15%, signal=28%
GOBP_IRE1_MEDIATED_UNFOLDED_PROTEIN_RESPONSE	10	0.598465	1.21115	0.206506	0.68912	1	222	tags=20%, list=2%, signal=20%
GOBP_ERK1_AND_ERK2_CASCADE	140	0.486313	1.21114	0.0166	0.688666	1	3493	tags=41%, list=32%, signal=60%
GOBP_NEGATIVE_REGULATION_OF_PROTEIN_KINASE_B_SIGNALING	21	0.543616	1.21086	0.159109	0.689751	1	3468	tags=52%, list=32%, signal=76%
GOBP_ANION_TRANSMEMBRANE_TRANSPORT	134	0.486894	1.21048	0.017	0.691394	1	2506	tags=36%, list=23%, signal=46%
GOBP_NEGATIVE_REGULATION_OF_CELL_ADHESION	130	0.487471	1.21034	0.02	0.691652	1	3605	tags=45%, list=33%, signal=67%
GAUSSMANN_MLL_AF4_FUSION_TARGETS_D_UP	16	0.560194	1.21026	0.181174	0.691592	1	2681	tags=56%, list=24%, signal=74%
GOBP_REGULATION_OF_DELAYED_RECTIFIER_POTASSIUM_CHANNEL_ACTIVITY	12	0.578374	1.21019	0.196373	0.691449	1	1714	tags=33%, list=16%, signal=39%
GOBP_REGULATION_OF_LIPOPROTEIN_PARTICLE_CLEARANCE	13	0.575903	1.21007	0.195803	0.691643	1	521	tags=23%, list=5%, signal=24%
GOBP_POSITIVE_REGULATION_OF_CALCIUM_ION_TRANSPORT	58	0.505036	1.21	0.0726	0.691498	1	4006	tags=48%, list=36%, signal=76%
FARMER_BREAST_CANCER_BASAL_VS_LULMINAL	194	0.479844	1.20997	0.0062	0.691135	1	2446	tags=32%, list=22%, signal=40%
GOBP_REGULATION_OF_NEURAL_PRECURSOR_CELL_PROLIFERATION	45	0.511133	1.20969	0.0916	0.692213	1	750	tags=18%, list=7%, signal=19%
REACTOME_SULFUR_AMINO_ACID_METABOLISM	18	0.550578	1.20962	0.174018	0.692084	1	2993	tags=50%, list=27%, signal=69%
SIG_PIP3_SIGNALING_IN_B_LYMPHOCYTES	20	0.544922	1.20954	0.162721	0.692002	1	1843	tags=20%, list=17%, signal=24%
GOBP_OVULATION_CYCLE	32	0.524864	1.20941	0.127025	0.692195	1	3984	tags=53%, list=36%, signal=83%
GOBP_RESPONSE_TO_IRON_ION	20	0.548357	1.20941	0.158456	0.691695	1	2669	tags=45%, list=24%, signal=59%
GOBP_PEPTIDYL_TYROSINE_DEPHOSPHORYLATION	14	0.567152	1.20924	0.182686	0.692127	1	1787	tags=36%, list=16%, signal=43%
GOBP_NEGATIVE_REGULATION_OF_PEPTIDASE_ACTIVITY	97	0.491289	1.20895	0.031	0.693273	1	2681	tags=33%, list=24%, signal=43%
GOBP_POSITIVE_REGULATION_OF_MORPHOGENESIS_OF_AN_EPITHELIUM	17	0.555009	1.20871	0.176791	0.694098	1	3880	tags=59%, list=35%, signal=91%
WP_HOSTPATHOGEN_INTERACTION_OF_HUMAN_CORONAVIRUSES_MAPK_SIGNALING	14	0.570687	1.2087	0.188426	0.693682	1	3797	tags=50%, list=35%, signal=76%
GOBP_ANION_TRANSPORT	271	0.475088	1.20846	0.0012	0.694545	1	3341	tags=41%, list=30%, signal=57%
GOBP_MEIOSIS_I_CELL_CYCLE_PROCESS	103	0.489481	1.20827	0.0346	0.69511	1	2868	tags=42%, list=26%, signal=56%
MARZEC_IL2_SIGNALING_DN	21	0.543233	1.20815	0.159904	0.695239	1	3112	tags=48%, list=28%, signal=66%
LEE_CALORIE_RESTRICTION_NEOCORTEX_DN	28	0.529005	1.20803	0.138028	0.695412	1	1697	tags=25%, list=15%, signal=29%
GOBP_REGULATION_OF_CELL_JUNCTION_ASSEMBLY	71	0.499175	1.20801	0.061	0.69502	1	1965	tags=30%, list=18%, signal=36%
GOBP_ARACHIDONIC_ACID_SECRETION	17	0.552699	1.2079	0.172421	0.695148	1	4006	tags=65%, list=36%, signal=102%
GOBP_MESENCHYME_DEVELOPMENT	132	0.48489	1.20782	0.0246	0.695086	1	3022	tags=40%, list=27%, signal=55%
DAVICIONI_TARGETS_OF_PAX_FOXO1_FUSIONS_DN	19	0.550361	1.20768	0.16972	0.695373	1	992	tags=26%, list=9%, signal=29%
GOBP_ENDOPLASMIC_RETICULUM_TO_CYTOSOL_TRANSPORT	11	0.585344	1.20762	0.198022	0.695177	1	2360	tags=27%, list=21%, signal=35%
GOBP_APPENDAGE_MORPHOGENESIS	78	0.49617	1.20746	0.0484	0.695582	1	2775	tags=41%, list=25%, signal=54%
PEDERSEN_METASTASIS_BY_ERBB2_ISOFORM_7	196	0.479111	1.20733	0.007	0.695828	1	4592	tags=61%, list=42%, signal=103%
WP_EPITHELIAL_TO_MESENCHYMAL_TRANSITION_IN_COLORECTAL_CANCER	75	0.49684	1.2073	0.0544	0.69545	1	3954	tags=53%, list=36%, signal=83%
TONKS_TARGETS_OF_RUNX1_RUNX1T1_FUSION_SUSTAINDED_IN_ERYTHROCYTE_UP	24	0.535458	1.20718	0.148007	0.695635	1	1166	tags=21%, list=11%, signal=23%
GOBP_POSITIVE_REGULATION_OF_INSULIN_SECRETION	37	0.517008	1.2071	0.1148	0.695563	1	3569	tags=51%, list=32%, signal=76%
WP_AMYOTROPHIC_LATERAL_SCLEROSIS_ALS	18	0.551097	1.20691	0.177016	0.696132	1	2008	tags=33%, list=18%, signal=41%
GOBP_SIGNAL_RELEASE	240	0.476116	1.20688	0.005	0.695783	1	3569	tags=42%, list=32%, signal=60%
GOBP_B_CELL_MEDIATED_IMMUNITY	65	0.500975	1.20643	0.0664	0.69784	1	3806	tags=51%, list=35%, signal=77%
BAELDE_DIABETIC_NEPHROPATHY_UP	34	0.519803	1.20639	0.1208	0.697547	1	2006	tags=32%, list=18%, signal=39%
REACTOME_ION_CHANNEL_TRANSPORT	98	0.492152	1.2063	0.0354	0.697542	1	2924	tags=38%, list=27%, signal=51%
REACTOME_ACYL_CHAIN_REMODELLING_OF_PI	10	0.591701	1.20623	0.201877	0.697428	1	4006	tags=70%, list=36%, signal=110%
GOBP_REGULATION_OF_VOLTAGE_GATED_CALCIUM_CHANNEL_ACTIVITY	21	0.542981	1.20591	0.161777	0.698772	1	3253	tags=43%, list=30%, signal=61%
GOBP_OLIGODENDROCYTE_DIFFERENTIATION	54	0.505147	1.20589	0.0778	0.698344	1	2782	tags=37%, list=25%, signal=49%
PID_HEDGEHOG_2PATHWAY	14	0.565407	1.20582	0.192808	0.698249	1	2733	tags=43%, list=25%, signal=57%
PLASARI_TGFB1_TARGETS_10HR_DN	125	0.485888	1.20572	0.0246	0.698344	1	3624	tags=50%, list=33%, signal=73%
GOBP_POSITIVE_REGULATION_OF_CILIUM_ASSEMBLY	15	0.559559	1.20571	0.184248	0.697889	1	4252	tags=53%, list=39%, signal=87%
IZADPANAH_STEM_CELL_ADIPOSE_VS_BONE_DN	36	0.519877	1.20554	0.114423	0.698313	1	1768	tags=31%, list=16%, signal=36%
GOBP_HEART_TRABECULA_MORPHOGENESIS	13	0.572982	1.20544	0.195162	0.698378	1	1355	tags=23%, list=12%, signal=26%
SCHAEFFER_PROSTATE_DEVELOPMENT_48HR_DN	177	0.480718	1.20542	0.0114	0.697991	1	2503	tags=35%, list=23%, signal=45%
REACTOME_TRANSPORT_OF_BILE_SALTS_AND_ORGANIC_ACIDS_METAL_IONS_AND_AMINE_COMPOUNDS	46	0.509768	1.20487	0.095	0.700578	1	1154	tags=22%, list=10%, signal=24%
WP_MECP2_AND_ASSOCIATED_RETT_SYNDROME	40	0.514424	1.20463	0.11	0.701473	1	2153	tags=35%, list=20%, signal=43%
VERHAAK_GLIOBLASTOMA_NEURAL	62	0.501311	1.20455	0.0672	0.701417	1	1154	tags=24%, list=10%, signal=27%
PASINI_SUZ12_TARGETS_UP	60	0.501999	1.20449	0.0724	0.701256	1	3698	tags=53%, list=34%, signal=80%
REACTOME_C_TYPE_LECTIN_RECEPTORS_CLRS	56	0.504256	1.20448	0.0778	0.700773	1	2865	tags=27%, list=26%, signal=36%
GOBP_CARBOHYDRATE_CATABOLIC_PROCESS	78	0.495206	1.20447	0.0498	0.700335	1	3233	tags=42%, list=29%, signal=60%
GOBP_NUCLEOBASE_CONTAINING_SMALL_MOLECULE_CATABOLIC_PROCESS	15	0.561391	1.20445	0.188438	0.699909	1	2524	tags=40%, list=23%, signal=52%
KEGG_ALPHA_LINOLENIC_ACID_METABOLISM	12	0.574547	1.20443	0.202459	0.699554	1	4175	tags=75%, list=38%, signal=121%
SENESE_HDAC2_TARGETS_DN	61	0.501325	1.20436	0.0748	0.699432	1	3535	tags=52%, list=32%, signal=77%
GOBP_REGULATION_OF_TRANSCRIPTION_REGULATORY_REGION_DNA_BINDING	28	0.528376	1.20414	0.140656	0.700184	1	750	tags=18%, list=7%, signal=19%
GOBP_BODY_FLUID_SECRETION	37	0.516063	1.20412	0.1134	0.699817	1	1280	tags=24%, list=12%, signal=27%
BERTUCCI_INVASIVE_CARCINOMA_DUCTAL_VS_LOBULAR_DN	15	0.560289	1.20407	0.195753	0.699578	1	671	tags=20%, list=6%, signal=21%
GOBP_RESPONSE_TO_PROTOZOAN	11	0.584759	1.20403	0.204569	0.699312	1	1811	tags=36%, list=16%, signal=43%
GOBP_SENSORY_ORGAN_MORPHOGENESIS	137	0.482656	1.20398	0.019	0.699088	1	2439	tags=34%, list=22%, signal=43%
NAKAMURA_CANCER_MICROENVIRONMENT_UP	10	0.591812	1.20392	0.21585	0.698879	1	2986	tags=50%, list=27%, signal=69%
FINETTI_BREAST_CANCERS_KINOME_BLUE	13	0.574667	1.20389	0.195426	0.698599	1	863	tags=23%, list=8%, signal=25%
GOBP_INNER_EAR_AUDITORY_RECEPTOR_CELL_DIFFERENTIATION	27	0.527006	1.20381	0.152505	0.698529	1	1833	tags=33%, list=17%, signal=40%
GOBP_REGULATION_OF_T_CELL_DIFFERENTIATION_IN_THYMUS	15	0.55891	1.2038	0.18698	0.698101	1	3305	tags=53%, list=30%, signal=76%
GOBP_REGULATION_OF_LONG_TERM_NEURONAL_SYNAPTIC_PLASTICITY	11	0.582994	1.20361	0.206533	0.698712	1	1652	tags=36%, list=15%, signal=43%
GOBP_MESODERM_MORPHOGENESIS	38	0.514891	1.2036	0.112	0.698232	1	991	tags=21%, list=9%, signal=23%
GOBP_REGULATION_OF_ANIMAL_ORGAN_MORPHOGENESIS	56	0.502879	1.20357	0.0762	0.697892	1	3391	tags=46%, list=31%, signal=67%
TAKEDA_TARGETS_OF_NUP98_HOXA9_FUSION_3D_UP	66	0.49852	1.20355	0.067	0.697528	1	3172	tags=47%, list=29%, signal=66%
GOBP_BRANCH_ELONGATION_OF_AN_EPITHELIUM	13	0.573163	1.20353	0.186862	0.697138	1	3318	tags=54%, list=30%, signal=77%
GOBP_ANTIMICROBIAL_HUMORAL_IMMUNE_RESPONSE_MEDIATED_BY_ANTIMICROBIAL_PEPTIDE	29	0.527199	1.20322	0.132106	0.698356	1	1178	tags=28%, list=11%, signal=31%
GOBP_THYMUS_DEVELOPMENT	30	0.526941	1.20308	0.139628	0.698671	1	941	tags=23%, list=9%, signal=25%
ROSS_AML_WITH_PML_RARA_FUSION	31	0.523185	1.20255	0.137483	0.701189	1	3531	tags=55%, list=32%, signal=81%
POOLA_INVASIVE_BREAST_CANCER_UP	106	0.487861	1.20211	0.0334	0.703195	1	3139	tags=44%, list=29%, signal=61%
LANDIS_ERBB2_BREAST_PRENEOPLASTIC_UP	10	0.594034	1.20206	0.210614	0.702958	1	2358	tags=50%, list=21%, signal=64%
ROYLANCE_BREAST_CANCER_16Q_COPY_NUMBER_UP	33	0.520459	1.2019	0.1282	0.703357	1	1896	tags=30%, list=17%, signal=37%
GOBP_TRIGLYCERIDE_CATABOLIC_PROCESS	23	0.536398	1.20187	0.161788	0.703046	1	2330	tags=30%, list=21%, signal=39%
SWEET_KRAS_TARGETS_DN	31	0.52216	1.20178	0.139856	0.703016	1	820	tags=23%, list=7%, signal=24%
GAVIN_FOXP3_TARGETS_CLUSTER_P3	81	0.49304	1.20152	0.0544	0.704013	1	3723	tags=56%, list=34%, signal=83%
GOBP_GRANULOCYTE_CHEMOTAXIS	41	0.513709	1.20141	0.1132	0.704176	1	1805	tags=24%, list=16%, signal=29%
WP_PHOTODYNAMIC_THERAPYINDUCED_HIF1_SURVIVAL_SIGNALING	14	0.561187	1.20129	0.201512	0.704336	1	1667	tags=29%, list=15%, signal=34%
LI_AMPLIFIED_IN_LUNG_CANCER	91	0.489829	1.2012	0.0476	0.704361	1	2046	tags=29%, list=19%, signal=35%
GOBP_RESOLUTION_OF_MEIOTIC_RECOMBINATION_INTERMEDIATES	13	0.573989	1.20119	0.197751	0.70388	1	2868	tags=62%, list=26%, signal=83%
VANHARANTA_UTERINE_FIBROID_UP	19	0.544489	1.20085	0.175891	0.705305	1	823	tags=21%, list=7%, signal=23%
NAGASHIMA_NRG1_SIGNALING_DN	33	0.520577	1.20084	0.132627	0.704849	1	3185	tags=52%, list=29%, signal=72%
GOBP_ROOF_OF_MOUTH_DEVELOPMENT	43	0.510637	1.20054	0.1086	0.70608	1	3077	tags=47%, list=28%, signal=64%
MEBARKI_HCC_PROGENITOR_WNT_UP_CTNNB1_DEPENDENT	28	0.526969	1.2005	0.144144	0.705812	1	3377	tags=50%, list=31%, signal=72%
GOBP_CARDIAC_CHAMBER_MORPHOGENESIS	51	0.50629	1.20047	0.0908	0.705457	1	991	tags=24%, list=9%, signal=26%
YAUCH_HEDGEHOG_SIGNALING_PARACRINE_DN	113	0.485614	1.20027	0.0282	0.706109	1	2671	tags=36%, list=24%, signal=47%
GOBP_VASCULAR_TRANSPORT	42	0.511037	1.20015	0.1056	0.706286	1	2413	tags=40%, list=22%, signal=52%
WP_AMINO_ACID_METABOLISM	53	0.502959	1.20015	0.0848	0.705797	1	2177	tags=30%, list=20%, signal=37%
GOBP_POSITIVE_REGULATION_OF_FILOPODIUM_ASSEMBLY	14	0.562845	1.20002	0.199959	0.706019	1	1496	tags=29%, list=14%, signal=33%
WP_INFLUENCE_OF_LAMINOPATHIES_ON_WNT_SIGNALING	17	0.54722	1.19994	0.189948	0.706007	1	3471	tags=59%, list=32%, signal=86%
GOBP_REGULATION_OF_SYSTEMIC_ARTERIAL_BLOOD_PRESSURE_BY_HORMONE	13	0.568427	1.19986	0.203272	0.705925	1	1213	tags=23%, list=11%, signal=26%
LEE_LIVER_CANCER_SURVIVAL_UP	101	0.487544	1.19975	0.0386	0.706108	1	2829	tags=39%, list=26%, signal=52%
GOBP_REGULATION_OF_TRANS_SYNAPTIC_SIGNALING	205	0.475277	1.19946	0.0086	0.70723	1	2048	tags=27%, list=19%, signal=33%
REACTOME_NEUREXINS_AND_NEUROLIGINS	28	0.52474	1.19904	0.147518	0.709124	1	3497	tags=57%, list=32%, signal=84%
GOBP_MESODERM_DEVELOPMENT	72	0.495693	1.19894	0.0592	0.709152	1	2831	tags=38%, list=26%, signal=50%
GOBP_GLANDULAR_EPITHELIAL_CELL_DEVELOPMENT	21	0.536996	1.1989	0.172587	0.708904	1	2633	tags=33%, list=24%, signal=44%
GOBP_NEGATIVE_REGULATION_OF_ERK1_AND_ERK2_CASCADE	32	0.518493	1.19886	0.1324	0.708626	1	3473	tags=47%, list=32%, signal=68%
GOBP_TISSUE_MORPHOGENESIS	290	0.471085	1.19867	0.0018	0.709206	1	3408	tags=40%, list=31%, signal=56%
GOBP_MELANOCYTE_DIFFERENTIATION	14	0.56071	1.19858	0.208384	0.709262	1	2515	tags=36%, list=23%, signal=46%
GOBP_MONOCYTE_CHEMOTACTIC_PROTEIN_1_PRODUCTION	10	0.585628	1.19855	0.218121	0.708907	1	4019	tags=80%, list=37%, signal=126%
GOBP_VESICLE_MEDIATED_TRANSPORT_IN_SYNAPSE	103	0.486761	1.19854	0.0342	0.708445	1	3503	tags=44%, list=32%, signal=64%
WP_NCRNAS_INVOLVED_IN_WNT_SIGNALING_IN_HEPATOCELLULAR_CARCINOMA	40	0.51297	1.1985	0.1176	0.708231	1	3502	tags=55%, list=32%, signal=80%
WP_TRYPTOPHAN_METABOLISM	16	0.550638	1.19848	0.194837	0.707803	1	4290	tags=63%, list=39%, signal=102%
GOBP_REGULATION_OF_OLIGODENDROCYTE_DIFFERENTIATION	22	0.536003	1.19846	0.164529	0.707433	1	3880	tags=55%, list=35%, signal=84%
KEGG_ARGININE_AND_PROLINE_METABOLISM	32	0.522136	1.19824	0.138311	0.708213	1	2114	tags=34%, list=19%, signal=42%
TSUNODA_CISPLATIN_RESISTANCE_DN	17	0.550412	1.19822	0.194624	0.707831	1	1939	tags=47%, list=18%, signal=57%
GOBP_RESPONSE_TO_OXYGEN_RADICAL	17	0.55374	1.19774	0.187185	0.710087	1	1430	tags=29%, list=13%, signal=34%
WP_SPHINGOLIPID_METABOLISM_INTEGRATED_PATHWAY	16	0.551424	1.19769	0.193972	0.709849	1	2601	tags=50%, list=24%, signal=65%
JEON_SMAD6_TARGETS_DN	15	0.556178	1.19752	0.1953	0.710354	1	4293	tags=73%, list=39%, signal=120%
VANTVEER_BREAST_CANCER_ESR1_UP	85	0.490354	1.19751	0.0526	0.70991	1	2122	tags=31%, list=19%, signal=38%
BIOCARTA_CTCF_PATHWAY	14	0.562944	1.1975	0.200243	0.709493	1	2334	tags=36%, list=21%, signal=45%
LIU_VAV3_PROSTATE_CARCINOGENESIS_UP	30	0.522491	1.19711	0.13974	0.71122	1	3336	tags=50%, list=30%, signal=72%
GOBP_ORGAN_GROWTH	68	0.495907	1.19667	0.0636	0.713237	1	3851	tags=49%, list=35%, signal=74%
GOBP_NEGATIVE_REGULATION_OF_NEURON_PROJECTION_DEVELOPMENT	78	0.492412	1.19665	0.0594	0.712848	1	3605	tags=44%, list=33%, signal=64%
GOBP_STEROID_METABOLIC_PROCESS	177	0.477477	1.19652	0.0114	0.71304	1	2075	tags=25%, list=19%, signal=31%
GOBP_REGULATION_OF_GENERATION_OF_PRECURSOR_METABOLITES_AND_ENERGY	68	0.495772	1.19642	0.0682	0.713135	1	1679	tags=24%, list=15%, signal=28%
REACTOME_CYTOSOLIC_SULFONATION_OF_SMALL_MOLECULES	13	0.56787	1.19621	0.204657	0.713818	1	1470	tags=38%, list=13%, signal=44%
GOBP_RESPONSE_TO_FIBROBLAST_GROWTH_FACTOR	41	0.509999	1.1962	0.1158	0.713389	1	3318	tags=41%, list=30%, signal=59%
BIOCARTA_MITOCHONDRIA_PATHWAY	10	0.587768	1.1962	0.212191	0.712902	1	3751	tags=50%, list=34%, signal=76%
GOBP_ENDOCARDIAL_CUSHION_MORPHOGENESIS	15	0.558572	1.19608	0.202263	0.713082	1	2392	tags=40%, list=22%, signal=51%
GAUSSMANN_MLL_AF4_FUSION_TARGETS_F_UP	75	0.492653	1.19608	0.0626	0.712589	1	3362	tags=43%, list=31%, signal=61%
GOBP_INTESTINAL_CHOLESTEROL_ABSORPTION	15	0.560067	1.19607	0.198577	0.712146	1	953	tags=27%, list=9%, signal=29%
REACTOME_CD28_DEPENDENT_PI3K_AKT_SIGNALING	11	0.57946	1.19597	0.214271	0.712236	1	1084	tags=18%, list=10%, signal=20%
WEST_ADRENOCORTICAL_TUMOR_MARKERS_UP	10	0.586987	1.19594	0.221896	0.711878	1	3526	tags=80%, list=32%, signal=118%
GOBP_AXIS_ELONGATION	16	0.552743	1.19579	0.208207	0.71229	1	3318	tags=50%, list=30%, signal=72%
GOBP_MEMBRANE_PROTEIN_ECTODOMAIN_PROTEOLYSIS	15	0.5609	1.19574	0.204973	0.712055	1	381	tags=13%, list=3%, signal=14%
GOBP_REGULATION_OF_ANATOMICAL_STRUCTURE_MORPHOGENESIS	381	0.466527	1.19563	0.001	0.712215	1	3631	tags=41%, list=33%, signal=59%
GOBP_MUSCLE_CELL_APOPTOTIC_PROCESS	36	0.514255	1.19546	0.1302	0.712683	1	1361	tags=22%, list=12%, signal=25%
GOBP_T_CELL_PROLIFERATION	84	0.489604	1.19543	0.0534	0.712392	1	3885	tags=50%, list=35%, signal=77%
GOBP_MORPHOGENESIS_OF_AN_EPITHELIUM	249	0.471592	1.1953	0.0056	0.712613	1	3408	tags=40%, list=31%, signal=56%
GOBP_REGULATION_OF_SODIUM_ION_TRANSMEMBRANE_TRANSPORT	36	0.513992	1.19522	0.1288	0.7126	1	2087	tags=36%, list=19%, signal=44%
GOBP_SKELETAL_SYSTEM_DEVELOPMENT	228	0.472087	1.19522	0.008	0.712119	1	2154	tags=32%, list=20%, signal=38%
GOBP_POSITIVE_REGULATION_OF_HORMONE_SECRETION	61	0.498022	1.19505	0.0848	0.712599	1	2844	tags=41%, list=26%, signal=55%
GOBP_AXON_DEVELOPMENT	218	0.474072	1.19493	0.0062	0.712787	1	3248	tags=41%, list=30%, signal=57%
YORDY_RECIPROCAL_REGULATION_BY_ETS1_AND_SP100_DN	41	0.509869	1.19461	0.119224	0.714144	1	2369	tags=34%, list=22%, signal=43%
GOBP_DOPAMINE_METABOLIC_PROCESS	21	0.536031	1.1945	0.178148	0.714315	1	3269	tags=57%, list=30%, signal=81%
GOBP_POSITIVE_REGULATION_OF_NOTCH_SIGNALING_PATHWAY	27	0.525771	1.19444	0.154216	0.714153	1	2289	tags=37%, list=21%, signal=47%
WOO_LIVER_CANCER_RECURRENCE_DN	47	0.506448	1.19436	0.1052	0.714099	1	3569	tags=47%, list=32%, signal=69%
KEGG_NEUROACTIVE_LIGAND_RECEPTOR_INTERACTION	131	0.479693	1.19432	0.0264	0.713856	1	1849	tags=26%, list=17%, signal=31%
VART_KSHV_INFECTION_ANGIOGENIC_MARKERS_DN	39	0.50949	1.19422	0.121	0.713966	1	4125	tags=59%, list=38%, signal=94%
FUJII_YBX1_TARGETS_UP	18	0.544853	1.19405	0.188167	0.714426	1	3785	tags=67%, list=34%, signal=101%
GOBP_NEGATIVE_REGULATION_OF_PROTEIN_SECRETION	24	0.531794	1.19376	0.163224	0.715614	1	3536	tags=46%, list=32%, signal=67%
GOBP_BONE_REMODELING	42	0.506593	1.19375	0.1212	0.715145	1	3391	tags=48%, list=31%, signal=69%
GOBP_POSITIVE_REGULATION_OF_CELL_JUNCTION_ASSEMBLY	39	0.512333	1.1937	0.126625	0.714982	1	3536	tags=54%, list=32%, signal=79%
GOBP_REGULATION_OF_SYSTEMIC_ARTERIAL_BLOOD_PRESSURE_MEDIATED_BY_A_CHEMICAL_SIGNAL	13	0.568427	1.19368	0.219438	0.714603	1	1213	tags=23%, list=11%, signal=26%
GOBP_POSITIVE_REGULATION_OF_SYNCYTIUM_FORMATION_BY_PLASMA_MEMBRANE_FUSION	11	0.579313	1.1935	0.222499	0.715137	1	2631	tags=36%, list=24%, signal=48%
GOBP_REGULATION_OF_HORMONE_SECRETION	117	0.482453	1.19287	0.0346	0.718237	1	1776	tags=28%, list=16%, signal=33%
LEI_MYB_TARGETS	134	0.479269	1.19287	0.0252	0.717797	1	1939	tags=27%, list=18%, signal=32%
GOBP_REGULATION_OF_B_CELL_MEDIATED_IMMUNITY	33	0.516025	1.19274	0.1448	0.718023	1	3793	tags=52%, list=34%, signal=78%
ZHAN_MULTIPLE_MYELOMA_SPIKED	10	0.585667	1.19253	0.218867	0.718715	1	1309	tags=40%, list=12%, signal=45%
KEGG_GLYCOSAMINOGLYCAN_BIOSYNTHESIS_HEPARAN_SULFATE	11	0.577984	1.19241	0.214506	0.718909	1	1758	tags=27%, list=16%, signal=32%
GOBP_LIGAND_GATED_ION_CHANNEL_SIGNALING_PATHWAY	12	0.568455	1.19233	0.220573	0.718918	1	1690	tags=42%, list=15%, signal=49%
GOBP_REGULATION_OF_GASTRULATION	11	0.579543	1.19198	0.20951	0.720395	1	2289	tags=36%, list=21%, signal=46%
GUENTHER_GROWTH_SPHERICAL_VS_ADHERENT_UP	12	0.571542	1.19193	0.214711	0.720197	1	3003	tags=58%, list=27%, signal=80%
REACTOME_SPHINGOLIPID_METABOLISM	47	0.502827	1.19132	0.1142	0.723213	1	2972	tags=43%, list=27%, signal=58%
WP_THYROXINE_THYROID_HORMONE_PRODUCTION	15	0.557021	1.19104	0.211017	0.724302	1	299	tags=13%, list=3%, signal=14%
LEE_LIVER_CANCER_CIPROFIBRATE_UP	27	0.523052	1.19096	0.159359	0.724319	1	2317	tags=37%, list=21%, signal=47%
GOBP_DEVELOPMENTAL_INDUCTION	16	0.54967	1.19061	0.206966	0.725773	1	3236	tags=50%, list=29%, signal=71%
RIGGI_EWING_SARCOMA_PROGENITOR_DN	63	0.495166	1.19025	0.0806	0.727376	1	3562	tags=54%, list=32%, signal=79%
ONDER_CDH1_TARGETS_2_DN	201	0.471699	1.19003	0.009	0.728189	1	3805	tags=49%, list=35%, signal=74%
MEISSNER_NPC_HCP_WITH_H3K27ME3	45	0.50462	1.18996	0.1214	0.728112	1	3234	tags=47%, list=29%, signal=66%
PETROVA_PROX1_TARGETS_UP	20	0.537814	1.18981	0.185855	0.728501	1	3288	tags=65%, list=30%, signal=93%
GOBP_HOMOLOGOUS_CHROMOSOME_SEGREGATION	46	0.501939	1.18973	0.1114	0.728421	1	2490	tags=37%, list=23%, signal=48%
GOBP_ASPARTATE_FAMILY_AMINO_ACID_CATABOLIC_PROCESS	11	0.578584	1.1897	0.224701	0.728129	1	3488	tags=55%, list=32%, signal=80%
GOBP_B_CELL_APOPTOTIC_PROCESS	10	0.586103	1.18953	0.223175	0.728598	1	1541	tags=30%, list=14%, signal=35%
REACTOME_COMPLEMENT_CASCADE	20	0.536797	1.18949	0.190878	0.728367	1	3597	tags=60%, list=33%, signal=89%
CHIANG_LIVER_CANCER_SUBCLASS_UNANNOTATED_UP	43	0.505835	1.18948	0.1178	0.727888	1	3746	tags=53%, list=34%, signal=81%
VERHAAK_AML_WITH_NPM1_MUTATED_DN	114	0.48215	1.18936	0.0364	0.728137	1	3833	tags=52%, list=35%, signal=79%
WP_ENDOCHONDRAL_OSSIFICATION_WITH_SKELETAL_DYSPLASIAS	22	0.530384	1.18934	0.185252	0.727725	1	2818	tags=36%, list=26%, signal=49%
GOBP_PROTEIN_LOCALIZATION_TO_POSTSYNAPSE	20	0.53599	1.18912	0.186734	0.728497	1	3145	tags=35%, list=29%, signal=49%
VALK_AML_CLUSTER_9	11	0.579738	1.18912	0.222038	0.728032	1	879	tags=27%, list=8%, signal=30%
REACTOME_PEPTIDE_LIGAND_BINDING_RECEPTORS	90	0.486197	1.18912	0.0546	0.727561	1	2866	tags=36%, list=26%, signal=48%
GOBP_POSITIVE_REGULATION_OF_INTERLEUKIN_2_PRODUCTION	11	0.57621	1.18911	0.229093	0.727106	1	1843	tags=27%, list=17%, signal=33%
ZHAN_LATE_DIFFERENTIATION_GENES_DN	10	0.584536	1.18886	0.235024	0.728078	1	3353	tags=70%, list=30%, signal=101%
GOBP_EMBRYONIC_SKELETAL_SYSTEM_MORPHOGENESIS	44	0.505724	1.18884	0.1136	0.727705	1	2746	tags=43%, list=25%, signal=57%
GOBP_INHIBITORY_SYNAPSE_ASSEMBLY	12	0.570683	1.18865	0.223655	0.728336	1	2780	tags=58%, list=25%, signal=78%
GOBP_CYTOPLASMIC_MICROTUBULE_ORGANIZATION	34	0.511889	1.18865	0.137855	0.727851	1	997	tags=18%, list=9%, signal=19%
WP_PPARALPHA_PATHWAY	14	0.559735	1.18855	0.210687	0.727928	1	2239	tags=29%, list=20%, signal=36%
DOANE_BREAST_CANCER_CLASSES_UP	42	0.507156	1.18853	0.121024	0.727582	1	3064	tags=48%, list=28%, signal=66%
CHANG_IMMORTALIZED_BY_HPV31_DN	20	0.538709	1.18845	0.190026	0.727557	1	4006	tags=60%, list=36%, signal=94%
GOBP_SECONDARY_PALATE_DEVELOPMENT	11	0.579202	1.18842	0.231866	0.72724	1	2981	tags=55%, list=27%, signal=75%
GOBP_LEUKOCYTE_PROLIFERATION	143	0.476929	1.18841	0.0216	0.72681	1	3331	tags=41%, list=30%, signal=57%
ZHAN_MULTIPLE_MYELOMA_LB_UP	30	0.51933	1.18763	0.156262	0.730805	1	2912	tags=43%, list=26%, signal=59%
THEODOROU_MAMMARY_TUMORIGENESIS	16	0.548242	1.18763	0.205573	0.730366	1	2496	tags=38%, list=23%, signal=48%
MANNE_COVID19_NONICU_VS_HEALTHY_DONOR_PLATELETS_DN	92	0.483936	1.18751	0.0554	0.730553	1	3069	tags=36%, list=28%, signal=49%
GOBP_OSTEOBLAST_PROLIFERATION	14	0.557947	1.18744	0.217665	0.730472	1	3366	tags=64%, list=31%, signal=93%
REACTOME_INTEGRIN_CELL_SURFACE_INTERACTIONS	23	0.528903	1.18742	0.178263	0.730068	1	2937	tags=43%, list=27%, signal=59%
GOBP_NUCLEOSIDE_CATABOLIC_PROCESS	13	0.56136	1.18735	0.212332	0.730004	1	1491	tags=31%, list=14%, signal=36%
SABATES_COLORECTAL_ADENOMA_SIZE_UP	10	0.582902	1.18727	0.221945	0.72997	1	3990	tags=80%, list=36%, signal=125%
KEGG_BASAL_CELL_CARCINOMA	31	0.516919	1.18724	0.154986	0.729653	1	3298	tags=55%, list=30%, signal=78%
GOBP_REGULATION_OF_PROTEIN_EXIT_FROM_ENDOPLASMIC_RETICULUM	11	0.575599	1.18713	0.225181	0.729829	1	2360	tags=36%, list=21%, signal=46%
GOBP_REGULATION_OF_ENDOCRINE_PROCESS	20	0.536873	1.18708	0.196982	0.729616	1	3802	tags=50%, list=35%, signal=76%
GOBP_SPINDLE_LOCALIZATION	33	0.516804	1.18707	0.1468	0.72923	1	3381	tags=42%, list=31%, signal=61%
GOBP_REGIONALIZATION	192	0.472282	1.18691	0.0124	0.729672	1	2920	tags=37%, list=27%, signal=49%
GOBP_POSITIVE_REGULATION_OF_NEURAL_PRECURSOR_CELL_PROLIFERATION	28	0.519419	1.18682	0.164164	0.729674	1	2733	tags=39%, list=25%, signal=52%
GOBP_ARF_PROTEIN_SIGNAL_TRANSDUCTION	13	0.564026	1.1868	0.220588	0.729353	1	1254	tags=15%, list=11%, signal=17%
KEGG_TRYPTOPHAN_METABOLISM	20	0.533971	1.18678	0.190601	0.728953	1	4290	tags=55%, list=39%, signal=90%
GOBP_MESENCHYMAL_CELL_MIGRATION	27	0.519452	1.18658	0.16997	0.729673	1	3143	tags=56%, list=29%, signal=78%
GRAHAM_NORMAL_QUIESCENT_VS_NORMAL_DIVIDING_UP	19	0.539729	1.18657	0.198151	0.729255	1	3786	tags=58%, list=34%, signal=88%
GOBP_FERTILIZATION	115	0.480221	1.18644	0.037	0.729508	1	2397	tags=30%, list=22%, signal=39%
GRAESSMANN_APOPTOSIS_BY_SERUM_DEPRIVATION_DN	114	0.480656	1.18639	0.0404	0.729324	1	2358	tags=31%, list=21%, signal=39%
KIM_MYCN_AMPLIFICATION_TARGETS_UP	49	0.499698	1.18637	0.1126	0.728943	1	4210	tags=57%, list=38%, signal=92%
NABA_SECRETED_FACTORS	152	0.474205	1.18636	0.0208	0.728528	1	2748	tags=34%, list=25%, signal=45%
GOBP_REGULATION_OF_GLYCOPROTEIN_METABOLIC_PROCESS	17	0.543935	1.18628	0.204688	0.728521	1	679	tags=18%, list=6%, signal=19%
BOYLAN_MULTIPLE_MYELOMA_C_CLUSTER_DN	11	0.573381	1.18623	0.227423	0.72831	1	2818	tags=55%, list=26%, signal=73%
REACTOME_MISCELLANEOUS_TRANSPORT_AND_BINDING_EVENTS	11	0.575256	1.18622	0.22827	0.727863	1	2457	tags=55%, list=22%, signal=70%
GOBP_REGULATION_OF_PEPTIDE_TRANSPORT	92	0.484949	1.18614	0.056	0.727851	1	3802	tags=48%, list=35%, signal=72%
GOBP_CELLULAR_EXTRAVASATION	21	0.535084	1.18606	0.189932	0.727835	1	3124	tags=52%, list=28%, signal=73%
JINESH_BLEBBISHIELD_VS_LIVE_CONTROL_UP	253	0.467633	1.18599	0.0072	0.727789	1	3828	tags=47%, list=35%, signal=70%
GOBP_ODONTOGENESIS_OF_DENTIN_CONTAINING_TOOTH	43	0.50397	1.18589	0.1236	0.72788	1	3787	tags=44%, list=34%, signal=67%
GOBP_HOMOPHILIC_CELL_ADHESION_VIA_PLASMA_MEMBRANE_ADHESION_MOLECULES	69	0.490381	1.18589	0.0806	0.727443	1	4001	tags=54%, list=36%, signal=84%
GOBP_MYOTUBE_DIFFERENTIATION	50	0.499279	1.18588	0.11	0.727025	1	4392	tags=64%, list=40%, signal=106%
GOBP_POSTSYNAPTIC_MEMBRANE_ORGANIZATION	19	0.5362	1.1858	0.199277	0.727001	1	3497	tags=47%, list=32%, signal=69%
REACTOME_G0_AND_EARLY_G1	22	0.528215	1.18562	0.183804	0.727564	1	4473	tags=82%, list=41%, signal=138%
GOBP_AMYLOID_BETA_METABOLIC_PROCESS	22	0.531584	1.18544	0.186121	0.728099	1	1939	tags=27%, list=18%, signal=33%
WP_ENDOCHONDRAL_OSSIFICATION	22	0.530384	1.18538	0.186509	0.727988	1	2818	tags=36%, list=26%, signal=49%
GOBP_POSITIVE_REGULATION_OF_REACTIVE_OXYGEN_SPECIES_BIOSYNTHETIC_PROCESS	11	0.574708	1.18532	0.229899	0.727856	1	1843	tags=36%, list=17%, signal=44%
GOBP_REGULATION_OF_ANTIGEN_RECEPTOR_MEDIATED_SIGNALING_PATHWAY	22	0.530876	1.18527	0.185972	0.727665	1	3556	tags=50%, list=32%, signal=74%
MARKS_HDAC_TARGETS_UP	11	0.574139	1.18519	0.240174	0.72768	1	3751	tags=64%, list=34%, signal=96%
BROWNE_HCMV_INFECTION_16HR_DN	27	0.522572	1.1851	0.166233	0.72773	1	3189	tags=48%, list=29%, signal=68%
GOBP_EMBRYONIC_PATTERN_SPECIFICATION	44	0.503837	1.18492	0.129	0.728254	1	3408	tags=48%, list=31%, signal=69%
GOBP_PHOTORECEPTOR_CELL_DIFFERENTIATION	30	0.51333	1.1847	0.162698	0.72902	1	2068	tags=33%, list=19%, signal=41%
ROVERSI_GLIOMA_LOH_REGIONS	22	0.528822	1.18464	0.185103	0.728897	1	3624	tags=50%, list=33%, signal=74%
BILANGES_RAPAMYCIN_SENSITIVE_GENES	25	0.525487	1.1846	0.173686	0.728668	1	2372	tags=36%, list=22%, signal=46%
GOBP_REGULATION_OF_CELL_MATRIX_ADHESION	51	0.497222	1.18443	0.1076	0.729152	1	2717	tags=35%, list=25%, signal=47%
GOBP_RESPONSE_TO_WOUNDING	245	0.468272	1.18443	0.006	0.728722	1	3527	tags=40%, list=32%, signal=58%
GOBP_RETINAL_GANGLION_CELL_AXON_GUIDANCE	12	0.564786	1.18439	0.228782	0.728439	1	3324	tags=50%, list=30%, signal=72%
GOBP_REGULATION_OF_PROTEIN_AUTOPHOSPHORYLATION	13	0.562143	1.18437	0.22501	0.728094	1	618	tags=15%, list=6%, signal=16%
GOBP_PRESYNAPTIC_ENDOCYTOSIS	29	0.515323	1.18436	0.160128	0.727721	1	3497	tags=55%, list=32%, signal=81%
REACTOME_CLASS_A_1_RHODOPSIN_LIKE_RECEPTORS	148	0.473672	1.18433	0.0246	0.727425	1	2866	tags=34%, list=26%, signal=46%
GOBP_OVARIAN_FOLLICLE_DEVELOPMENT	28	0.521535	1.18431	0.16443	0.727068	1	1353	tags=25%, list=12%, signal=28%
GOBP_ACUTE_INFLAMMATORY_RESPONSE	40	0.504619	1.18415	0.1354	0.727513	1	2407	tags=40%, list=22%, signal=51%
BOYAULT_LIVER_CANCER_SUBCLASS_G1_DN	14	0.557164	1.18413	0.214024	0.727137	1	1359	tags=29%, list=12%, signal=33%
TURASHVILI_BREAST_CARCINOMA_DUCTAL_VS_LOBULAR_UP	19	0.536128	1.18369	0.200483	0.729208	1	4506	tags=79%, list=41%, signal=134%
GOBP_POSITIVE_REGULATION_OF_LIPID_TRANSPORT	45	0.504194	1.18345	0.1204	0.730077	1	2818	tags=38%, list=26%, signal=51%
CHANDRAN_METASTASIS_DN	147	0.474695	1.1834	0.0256	0.729909	1	3482	tags=44%, list=32%, signal=64%
GOBP_LEUKOCYTE_TETHERING_OR_ROLLING	11	0.576575	1.18333	0.232154	0.729843	1	3124	tags=64%, list=28%, signal=89%
GOBP_SUBPALLIUM_DEVELOPMENT	11	0.574555	1.18319	0.232721	0.730166	1	4230	tags=64%, list=38%, signal=103%
LUI_THYROID_CANCER_PAX8_PPARG_DN	15	0.549836	1.1831	0.215154	0.730201	1	481	tags=13%, list=4%, signal=14%
GOBP_GLYCEROPHOSPHOLIPID_CATABOLIC_PROCESS	21	0.53299	1.18302	0.190217	0.730201	1	4050	tags=62%, list=37%, signal=98%
LANDIS_ERBB2_BREAST_TUMORS_65_DN	17	0.542071	1.183	0.208106	0.729852	1	2962	tags=53%, list=27%, signal=72%
GOBP_NUCLEOTIDE_TRANSPORT	26	0.523526	1.18276	0.172303	0.730778	1	3882	tags=62%, list=35%, signal=95%
RODRIGUES_DCC_TARGETS_DN	59	0.494894	1.1826	0.1022	0.731215	1	1541	tags=24%, list=14%, signal=27%
GOBP_METANEPHRIC_EPITHELIUM_DEVELOPMENT	14	0.553467	1.18238	0.22	0.732025	1	3899	tags=57%, list=35%, signal=88%
GOBP_REGULATION_OF_KERATINOCYTE_DIFFERENTIATION	17	0.545896	1.18235	0.210026	0.731728	1	2594	tags=47%, list=24%, signal=61%
GOBP_REGULATION_OF_NOTCH_SIGNALING_PATHWAY	52	0.496934	1.18234	0.1084	0.73136	1	2289	tags=31%, list=21%, signal=39%
GOBP_NEGATIVE_REGULATION_OF_LIPID_CATABOLIC_PROCESS	16	0.545044	1.18197	0.216559	0.732995	1	475	tags=19%, list=4%, signal=20%
PIONTEK_PKD1_TARGETS_UP	26	0.523621	1.18194	0.172911	0.732726	1	2099	tags=38%, list=19%, signal=47%
GOBP_MYELOID_LEUKOCYTE_MIGRATION	79	0.48654	1.1819	0.0748	0.732505	1	1805	tags=25%, list=16%, signal=30%
GOBP_POSITIVE_REGULATION_OF_RELEASE_OF_CYTOCHROME_C_FROM_MITOCHONDRIA	15	0.54946	1.18155	0.218889	0.733983	1	2736	tags=53%, list=25%, signal=71%
GOBP_PHENOL_CONTAINING_COMPOUND_BIOSYNTHETIC_PROCESS	23	0.528186	1.18135	0.191383	0.734704	1	2640	tags=35%, list=24%, signal=46%
BROWNE_HCMV_INFECTION_2HR_DN	27	0.519779	1.18119	0.171669	0.735143	1	2394	tags=26%, list=22%, signal=33%
GOBP_N_ACETYLGLUCOSAMINE_METABOLIC_PROCESS	12	0.562866	1.181	0.232922	0.735786	1	3111	tags=58%, list=28%, signal=81%
WP_DNA_DAMAGE_RESPONSE_ONLY_ATM_DEPENDENT	60	0.491618	1.18094	0.0982	0.735663	1	2790	tags=40%, list=25%, signal=53%
GOBP_T_CELL_HOMEOSTASIS	23	0.524124	1.18081	0.191575	0.735959	1	3199	tags=52%, list=29%, signal=73%
MCCLUNG_DELTA_FOSB_TARGETS_8WK	17	0.540252	1.18063	0.221953	0.736555	1	2390	tags=29%, list=22%, signal=38%
RHEIN_ALL_GLUCOCORTICOID_THERAPY_UP	36	0.508423	1.18059	0.1544	0.736273	1	3766	tags=50%, list=34%, signal=76%
VALK_AML_WITH_11Q23_REARRANGED	10	0.577563	1.18053	0.239225	0.736176	1	2583	tags=50%, list=23%, signal=65%
GOBP_RESPONSE_TO_AMINE	19	0.537449	1.18046	0.202493	0.736079	1	3479	tags=53%, list=32%, signal=77%
GOBP_NEGATIVE_REGULATION_OF_SIGNAL_TRANSDUCTION_IN_ABSENCE_OF_LIGAND	17	0.544205	1.18044	0.211694	0.735722	1	1805	tags=29%, list=16%, signal=35%
DARWICHE_PAPILLOMA_RISK_LOW_UP	83	0.484185	1.18031	0.067	0.736043	1	3502	tags=43%, list=32%, signal=63%
FIGUEROA_AML_METHYLATION_CLUSTER_1_UP	63	0.489701	1.1803	0.0958	0.735647	1	2507	tags=32%, list=23%, signal=41%
GOBP_REGULATION_OF_HAIR_CYCLE	12	0.56538	1.18019	0.22396	0.735794	1	1055	tags=25%, list=10%, signal=28%
GOBP_EXOCYTIC_PROCESS	45	0.500762	1.17981	0.126	0.737528	1	3191	tags=42%, list=29%, signal=59%
KAYO_AGING_MUSCLE_UP	110	0.479142	1.17962	0.0494	0.738172	1	3366	tags=45%, list=31%, signal=64%
LEE_EARLY_T_LYMPHOCYTE_UP	80	0.48306	1.17955	0.0786	0.738076	1	3583	tags=54%, list=33%, signal=79%
ABBUD_LIF_SIGNALING_1_UP	12	0.564664	1.17937	0.236214	0.738632	1	2517	tags=42%, list=23%, signal=54%
GOBP_ANTIBACTERIAL_HUMORAL_RESPONSE	27	0.51663	1.17919	0.170834	0.739229	1	3702	tags=52%, list=34%, signal=78%
WIERENGA_STAT5A_TARGETS_GROUP2	12	0.566317	1.17905	0.23367	0.739556	1	3986	tags=67%, list=36%, signal=104%
GOBP_NEGATIVE_REGULATION_OF_CELL_CELL_ADHESION	89	0.48102	1.17874	0.0734	0.740848	1	3880	tags=48%, list=35%, signal=74%
REACTOME_WNT_LIGAND_BIOGENESIS_AND_TRAFFICKING	14	0.551129	1.17867	0.221074	0.740839	1	3137	tags=43%, list=29%, signal=60%
KEGG_AMINO_SUGAR_AND_NUCLEOTIDE_SUGAR_METABOLISM	22	0.525874	1.17866	0.200682	0.740384	1	2600	tags=32%, list=24%, signal=42%
GOBP_POSITIVE_REGULATION_OF_ERBB_SIGNALING_PATHWAY	15	0.546929	1.17862	0.220648	0.740204	1	2342	tags=33%, list=21%, signal=42%
GOBP_ACTIVATED_T_CELL_PROLIFERATION	21	0.530195	1.17852	0.197067	0.740288	1	3331	tags=52%, list=30%, signal=75%
GOBP_NEPHRON_EPITHELIUM_DEVELOPMENT	53	0.495456	1.17846	0.1088	0.740193	1	3899	tags=51%, list=35%, signal=79%
GOBP_CENTRAL_NERVOUS_SYSTEM_PROJECTION_NEURON_AXONOGENESIS	14	0.554916	1.17836	0.227624	0.740292	1	1856	tags=29%, list=17%, signal=34%
WP_ZINC_HOMEOSTASIS	17	0.54224	1.17832	0.215006	0.740069	1	867	tags=18%, list=8%, signal=19%
GOBP_REGULATION_OF_SMOOTH_MUSCLE_CONTRACTION	29	0.51677	1.17831	0.163764	0.739621	1	3536	tags=48%, list=32%, signal=71%
REACTOME_NUCLEAR_EVENTS_MEDIATED_BY_NFE2L2	33	0.510976	1.1783	0.163633	0.739264	1	1481	tags=18%, list=13%, signal=21%
KUNINGER_IGF1_VS_PDGFB_TARGETS_UP	24	0.522138	1.17826	0.188815	0.738988	1	3535	tags=58%, list=32%, signal=86%
FOSTER_TOLERANT_MACROPHAGE_UP	70	0.48676	1.1781	0.0874	0.739454	1	2846	tags=40%, list=26%, signal=54%
NAKAYAMA_FRA2_TARGETS	23	0.525651	1.1781	0.192894	0.739013	1	4509	tags=74%, list=41%, signal=125%
GOBP_AROMATIC_AMINO_ACID_FAMILY_METABOLIC_PROCESS	15	0.548211	1.17806	0.222448	0.738751	1	970	tags=20%, list=9%, signal=22%
GOBP_CALCIUM_ION_TRANSMEMBRANE_IMPORT_INTO_CYTOSOL	75	0.485103	1.17796	0.0824	0.73889	1	3830	tags=45%, list=35%, signal=69%
WP_EXTRAFOLLICULAR_B_CELL_ACTIVATION_BY_SARSCOV2	33	0.511516	1.17778	0.156094	0.739412	1	3793	tags=48%, list=34%, signal=74%
GOBP_NEPHRON_DEVELOPMENT	63	0.490594	1.17774	0.0944	0.739219	1	2733	tags=37%, list=25%, signal=48%
GOBP_ENDOCHONDRAL_BONE_MORPHOGENESIS	19	0.535438	1.17773	0.202091	0.73882	1	976	tags=26%, list=9%, signal=29%
BROWNE_HCMV_INFECTION_24HR_DN	45	0.498355	1.17769	0.138228	0.738564	1	2071	tags=27%, list=19%, signal=33%
HELLEBREKERS_SILENCED_DURING_TUMOR_ANGIOGENESIS	18	0.537805	1.17765	0.217461	0.738363	1	2315	tags=44%, list=21%, signal=56%
SARTIPY_BLUNTED_BY_INSULIN_RESISTANCE_DN	12	0.563549	1.17755	0.237587	0.738423	1	2334	tags=42%, list=21%, signal=53%
GOBP_ENDOCRINE_PANCREAS_DEVELOPMENT	26	0.517083	1.17721	0.176412	0.739913	1	2461	tags=35%, list=22%, signal=44%
GOBP_POSITIVE_REGULATION_OF_PATTERN_RECOGNITION_RECEPTOR_SIGNALING_PATHWAY	15	0.547993	1.17689	0.226969	0.741364	1	4183	tags=67%, list=38%, signal=107%
REACTOME_GAMMA_CARBOXYLATION_HYPUSINE_FORMATION_AND_ARYLSULFATASE_ACTIVATION	19	0.538193	1.17655	0.208886	0.742845	1	2431	tags=37%, list=22%, signal=47%
REACTOME_SIGNALING_BY_PDGF	23	0.523067	1.17632	0.20004	0.743679	1	1017	tags=22%, list=9%, signal=24%
GOBP_POSITIVE_REGULATION_OF_T_CELL_PROLIFERATION	42	0.501512	1.17623	0.139828	0.74373	1	4011	tags=55%, list=36%, signal=86%
BHAT_ESR1_TARGETS_NOT_VIA_AKT1_UP	109	0.475972	1.17613	0.0532	0.743904	1	3763	tags=45%, list=34%, signal=68%
WINTER_HYPOXIA_METAGENE	82	0.483112	1.17603	0.079	0.744017	1	3591	tags=45%, list=33%, signal=67%
GOBP_RECEPTOR_CLUSTERING	32	0.509552	1.1758	0.168901	0.744837	1	3471	tags=44%, list=32%, signal=64%
GOBP_DETECTION_OF_MECHANICAL_STIMULUS_INVOLVED_IN_SENSORY_PERCEPTION	16	0.5457	1.17577	0.221615	0.74455	1	1427	tags=31%, list=13%, signal=36%
HOUSTIS_ROS	16	0.542965	1.17571	0.215139	0.744437	1	1684	tags=31%, list=15%, signal=37%
GOBP_MAINTENANCE_OF_GASTROINTESTINAL_EPITHELIUM	14	0.551488	1.17568	0.227245	0.744148	1	2335	tags=36%, list=21%, signal=45%
LOPES_METHYLATED_IN_COLON_CANCER_DN	13	0.557089	1.17558	0.233544	0.744269	1	4445	tags=77%, list=40%, signal=129%
FIGUEROA_AML_METHYLATION_CLUSTER_5_DN	22	0.524344	1.17556	0.204372	0.743942	1	3234	tags=41%, list=29%, signal=58%
WP_LIPID_METABOLISM_IN_SENESCENT_CELLS	11	0.567081	1.17516	0.242142	0.745786	1	4006	tags=73%, list=36%, signal=114%
GOBP_CELLULAR_RESPONSE_TO_ALCOHOL	54	0.494206	1.17497	0.1198	0.746418	1	1730	tags=26%, list=16%, signal=31%
GOBP_CELL_MATRIX_ADHESION	92	0.479363	1.17484	0.0746	0.746715	1	3063	tags=35%, list=28%, signal=48%
GOBP_POSITIVE_REGULATION_OF_MUSCLE_CELL_DIFFERENTIATION	25	0.518897	1.17482	0.189351	0.746375	1	3295	tags=44%, list=30%, signal=63%
TONKS_TARGETS_OF_RUNX1_RUNX1T1_FUSION_HSC_UP	81	0.481794	1.17476	0.0846	0.746268	1	3335	tags=42%, list=30%, signal=60%
GOBP_POSITIVE_REGULATION_OF_BIOMINERALIZATION	28	0.517214	1.17474	0.183347	0.745948	1	3137	tags=46%, list=29%, signal=65%
SHARMA_PILOCYTIC_ASTROCYTOMA_LOCATION_UP	13	0.556735	1.17473	0.233177	0.745513	1	3236	tags=46%, list=29%, signal=65%
GOBP_MEMORY	58	0.491476	1.17471	0.1076	0.745225	1	2494	tags=33%, list=23%, signal=42%
GOBP_RESPONSE_TO_LITHIUM_ION	14	0.547771	1.17457	0.238202	0.745548	1	4230	tags=71%, list=38%, signal=116%
GOBP_REGULATION_OF_OSTEOBLAST_PROLIFERATION	11	0.566725	1.17447	0.241935	0.745659	1	3366	tags=64%, list=31%, signal=92%
GOBP_VITAMIN_BIOSYNTHETIC_PROCESS	10	0.577539	1.17416	0.246192	0.747015	1	2154	tags=40%, list=20%, signal=50%
GOBP_POSITIVE_REGULATION_OF_ERK1_AND_ERK2_CASCADE	89	0.47923	1.17414	0.0718	0.746697	1	2048	tags=28%, list=19%, signal=34%
GOBP_REGULATION_OF_EXTRINSIC_APOPTOTIC_SIGNALING_PATHWAY_IN_ABSENCE_OF_LIGAND	19	0.535303	1.17411	0.210706	0.746436	1	1805	tags=26%, list=16%, signal=31%
GOBP_NEGATIVE_REGULATION_OF_COLD_INDUCED_THERMOGENESIS	19	0.533959	1.17406	0.214171	0.746248	1	3772	tags=47%, list=34%, signal=72%
GRAHAM_CML_DIVIDING_VS_NORMAL_QUIESCENT_DN	30	0.509235	1.174	0.177542	0.746101	1	3833	tags=53%, list=35%, signal=82%
GOBP_PEPTIDYL_CYSTEINE_MODIFICATION	22	0.525236	1.17385	0.214658	0.74656	1	1901	tags=32%, list=17%, signal=38%
GAUSSMANN_MLL_AF4_FUSION_TARGETS_F_DN	13	0.559253	1.17383	0.237824	0.74619	1	4373	tags=77%, list=40%, signal=128%
GOBP_RESPONSE_TO_PROGESTERONE	15	0.545562	1.17375	0.228323	0.746214	1	2844	tags=47%, list=26%, signal=63%
GOBP_METANEPHRIC_NEPHRON_EPITHELIUM_DEVELOPMENT	12	0.563486	1.17364	0.238827	0.746361	1	3899	tags=58%, list=35%, signal=90%
GOBP_SKELETAL_MUSCLE_ORGAN_DEVELOPMENT	69	0.484378	1.17334	0.0982	0.747668	1	3798	tags=45%, list=35%, signal=68%
TONKS_TARGETS_OF_RUNX1_RUNX1T1_FUSION_HSC_DN	67	0.487827	1.17321	0.0958	0.748011	1	3070	tags=43%, list=28%, signal=60%
BLANCO_MELO_COVID19_BRONCHIAL_EPITHELIAL_CELLS_SARS_COV_2_INFECTION_UP	39	0.500956	1.17312	0.1512	0.748088	1	3629	tags=51%, list=33%, signal=76%
GOBP_CELLULAR_AMINO_ACID_CATABOLIC_PROCESS	65	0.486633	1.17274	0.1038	0.749859	1	3980	tags=52%, list=36%, signal=81%
GOBP_REGULATION_OF_RAC_PROTEIN_SIGNAL_TRANSDUCTION	16	0.5448	1.17247	0.222987	0.750971	1	3239	tags=38%, list=29%, signal=53%
GOBP_HEPATOCYTE_DIFFERENTIATION	11	0.568446	1.17243	0.241579	0.750767	1	3133	tags=64%, list=28%, signal=89%
JINESH_BLEBBISHIELD_VS_LIVE_CONTROL_DN	110	0.474691	1.17235	0.0552	0.750751	1	2623	tags=35%, list=24%, signal=45%
GOBP_RESPONSE_TO_ALCOHOL	138	0.470451	1.17234	0.042	0.750375	1	2022	tags=27%, list=18%, signal=32%
RASHI_RESPONSE_TO_IONIZING_RADIATION_4	23	0.522707	1.17214	0.193134	0.751104	1	3833	tags=57%, list=35%, signal=87%
GOBP_REGULATION_OF_RESPONSE_TO_REACTIVE_OXYGEN_SPECIES	17	0.538291	1.17211	0.21776	0.750799	1	1430	tags=29%, list=13%, signal=34%
GOBP_CELLULAR_COMPONENT_ASSEMBLY_INVOLVED_IN_MORPHOGENESIS	44	0.49746	1.17188	0.1426	0.75165	1	2181	tags=25%, list=20%, signal=31%
GOBP_NEGATIVE_REGULATION_OF_CELL_ACTIVATION	91	0.479451	1.17169	0.0674	0.752278	1	3408	tags=44%, list=31%, signal=63%
ZHONG_SECRETOME_OF_LUNG_CANCER_AND_FIBROBLAST	35	0.506126	1.17168	0.163033	0.751893	1	3822	tags=49%, list=35%, signal=74%
GOBP_MORPHOGENESIS_OF_A_BRANCHING_STRUCTURE	97	0.475968	1.17161	0.069	0.751856	1	3408	tags=40%, list=31%, signal=58%
GOBP_CELL_JUNCTION_ORGANIZATION	302	0.459559	1.1714	0.0086	0.752623	1	3239	tags=39%, list=29%, signal=54%
KEGG_INTESTINAL_IMMUNE_NETWORK_FOR_IGA_PRODUCTION	26	0.513158	1.17139	0.18959	0.752265	1	3793	tags=50%, list=34%, signal=76%
GOBP_REGULATION_OF_ORGANIC_ACID_TRANSPORT	33	0.508105	1.1713	0.1658	0.752306	1	3940	tags=58%, list=36%, signal=89%
GOBP_ZINC_ION_TRANSPORT	16	0.540733	1.17112	0.232031	0.752923	1	867	tags=19%, list=8%, signal=20%
GOBP_GLYCOPROTEIN_CATABOLIC_PROCESS	11	0.567866	1.17108	0.249068	0.752674	1	2294	tags=36%, list=21%, signal=46%
KLEIN_TARGETS_OF_BCR_ABL1_FUSION	22	0.526397	1.17108	0.201083	0.752227	1	1451	tags=27%, list=13%, signal=31%
WOOD_EBV_EBNA1_TARGETS_DN	18	0.535214	1.17098	0.227593	0.752343	1	3415	tags=56%, list=31%, signal=80%
GOBP_REGULATION_OF_NEURON_PROJECTION_DEVELOPMENT	200	0.464082	1.17071	0.0212	0.753473	1	3503	tags=41%, list=32%, signal=58%
BASSO_CD40_SIGNALING_DN	41	0.498264	1.17067	0.1484	0.753264	1	3191	tags=49%, list=29%, signal=68%
GOBP_POLYOL_CATABOLIC_PROCESS	15	0.54382	1.17048	0.236746	0.753918	1	4675	tags=80%, list=43%, signal=139%
GOBP_SOMATIC_DIVERSIFICATION_OF_IMMUNOGLOBULINS_INVOLVED_IN_IMMUNE_RESPONSE	30	0.512618	1.17036	0.179179	0.754144	1	4109	tags=57%, list=37%, signal=90%
GOBP_FATTY_ACID_TRANSPORT	53	0.491818	1.17034	0.1302	0.753819	1	4127	tags=51%, list=38%, signal=81%
GOBP_REGULATION_OF_ACTIN_FILAMENT_BASED_MOVEMENT	13	0.554465	1.1703	0.236182	0.753573	1	3954	tags=62%, list=36%, signal=96%
BHAT_ESR1_TARGETS_VIA_AKT1_UP	126	0.472688	1.17019	0.0424	0.75377	1	1631	tags=22%, list=15%, signal=26%
GOBP_REGULATION_OF_TRANSMEMBRANE_TRANSPORT	277	0.460478	1.17017	0.0084	0.753407	1	3612	tags=43%, list=33%, signal=63%
GROSS_HYPOXIA_VIA_ELK3_ONLY_DN	22	0.523875	1.16998	0.201485	0.754089	1	3174	tags=55%, list=29%, signal=77%
GOBP_CARTILAGE_DEVELOPMENT	74	0.483704	1.16978	0.093	0.754747	1	4173	tags=53%, list=38%, signal=84%
GOBP_RUFFLE_ORGANIZATION	25	0.521377	1.1697	0.193833	0.754795	1	3239	tags=40%, list=29%, signal=57%
GOBP_OSSIFICATION	180	0.465676	1.16968	0.0284	0.754427	1	3905	tags=49%, list=36%, signal=75%
REACTOME_NCAM_SIGNALING_FOR_NEURITE_OUT_GROWTH	29	0.511368	1.16964	0.184674	0.754212	1	1274	tags=21%, list=12%, signal=23%
FISCHER_G1_S_CELL_CYCLE	152	0.466845	1.16948	0.032	0.754683	1	4552	tags=66%, list=41%, signal=111%
GOBP_REGULATION_OF_NIK_NF_KAPPAB_SIGNALING	37	0.50437	1.16946	0.162065	0.754328	1	3160	tags=43%, list=29%, signal=60%
GOBP_DEVELOPMENTAL_PIGMENTATION	23	0.521981	1.16944	0.201763	0.75404	1	2530	tags=30%, list=23%, signal=39%
PEREZ_TP53_AND_TP63_TARGETS	121	0.47208	1.16941	0.055	0.753724	1	3473	tags=49%, list=32%, signal=70%
WP_1Q211_COPY_NUMBER_VARIATION_SYNDROME	13	0.553794	1.16934	0.24031	0.753722	1	2677	tags=38%, list=24%, signal=51%
REACTOME_HEDGEHOG_LIGAND_BIOGENESIS	20	0.525134	1.16923	0.219027	0.753911	1	2841	tags=25%, list=26%, signal=34%
GOBP_DNA_REPLICATION_DEPENDENT_CHROMATIN_ASSEMBLY	26	0.51567	1.16922	0.188589	0.753481	1	3767	tags=58%, list=34%, signal=88%
WP_OSTEOBLAST_DIFFERENTIATION_AND_RELATED_DISEASES	60	0.487581	1.16889	0.12	0.754988	1	3941	tags=47%, list=36%, signal=72%
GOBP_CAMERA_TYPE_EYE_MORPHOGENESIS	59	0.488388	1.16885	0.1148	0.75477	1	2068	tags=31%, list=19%, signal=37%
ZHAN_MULTIPLE_MYELOMA_CD1_VS_CD2_DN	28	0.513579	1.16875	0.18371	0.754869	1	2632	tags=39%, list=24%, signal=52%
GOBP_MESENCHYMAL_CELL_DIFFERENTIATION	104	0.472489	1.16864	0.0632	0.755054	1	3880	tags=49%, list=35%, signal=75%
GOBP_REGULATION_OF_TRIGLYCERIDE_METABOLIC_PROCESS	22	0.52327	1.16852	0.209396	0.755335	1	2179	tags=32%, list=20%, signal=40%
GOBP_RUFFLE_ASSEMBLY	23	0.520912	1.16845	0.205817	0.755269	1	3239	tags=39%, list=29%, signal=55%
MATZUK_SPERMATOGONIA	12	0.559969	1.16843	0.247535	0.754981	1	726	tags=17%, list=7%, signal=18%
KLEIN_PRIMARY_EFFUSION_LYMPHOMA_DN	34	0.504625	1.1684	0.1694	0.75468	1	3067	tags=44%, list=28%, signal=61%
GOBP_CARDIAC_CHAMBER_DEVELOPMENT	66	0.484417	1.16816	0.1088	0.755645	1	2628	tags=35%, list=24%, signal=46%
GOBP_POSITIVE_REGULATION_OF_ACTIVATED_T_CELL_PROLIFERATION	14	0.547361	1.16815	0.243535	0.755227	1	2451	tags=43%, list=22%, signal=55%
LI_PROSTATE_CANCER_EPIGENETIC	14	0.548006	1.16772	0.231866	0.757307	1	3764	tags=64%, list=34%, signal=98%
GOBP_NEUROBLAST_DIVISION	10	0.574185	1.16769	0.258523	0.757022	1	2775	tags=50%, list=25%, signal=67%
GOBP_REGULATION_OF_CATION_TRANSMEMBRANE_TRANSPORT	164	0.465059	1.16769	0.0288	0.756604	1	3668	tags=45%, list=33%, signal=66%
GOBP_LIPID_DIGESTION	17	0.535728	1.16759	0.224082	0.756751	1	953	tags=24%, list=9%, signal=26%
WP_GLYCOLYSIS_AND_GLUCONEOGENESIS	23	0.519885	1.16759	0.207774	0.756311	1	1806	tags=26%, list=16%, signal=31%
GOBP_METANEPHROS_DEVELOPMENT	43	0.497672	1.16752	0.1452	0.756224	1	1855	tags=28%, list=17%, signal=33%
KONDO_PROSTATE_CANCER_WITH_H3K27ME3	100	0.476381	1.16745	0.0742	0.756209	1	3237	tags=30%, list=29%, signal=42%
SANSOM_APC_TARGETS_UP	73	0.48236	1.16733	0.1	0.756429	1	4356	tags=63%, list=40%, signal=104%
GOBP_MALE_GENITALIA_DEVELOPMENT	11	0.564058	1.1673	0.264936	0.756214	1	366	tags=18%, list=3%, signal=19%
MASSARWEH_TAMOXIFEN_RESISTANCE_DN	119	0.471258	1.16717	0.054	0.756479	1	2666	tags=34%, list=24%, signal=44%
GOBP_CATION_TRANSMEMBRANE_TRANSPORT	460	0.45439	1.16701	0.0016	0.756997	1	3497	tags=39%, list=32%, signal=55%
GOBP_ONE_CARBON_METABOLIC_PROCESS	19	0.529051	1.16694	0.228451	0.756932	1	2749	tags=42%, list=25%, signal=56%
GOBP_ENDOCRINE_SYSTEM_DEVELOPMENT	76	0.479493	1.16685	0.096	0.757005	1	2733	tags=32%, list=25%, signal=42%
REACTOME_GPCR_LIGAND_BINDING	224	0.461525	1.16685	0.0164	0.756597	1	2866	tags=33%, list=26%, signal=43%
GOBP_NEGATIVE_REGULATION_OF_DEVELOPMENTAL_PROCESS	435	0.454741	1.16659	0.0034	0.757629	1	3787	tags=43%, list=34%, signal=63%
CREIGHTON_ENDOCRINE_THERAPY_RESISTANCE_5	245	0.460249	1.16653	0.014	0.757512	1	3110	tags=34%, list=28%, signal=47%
GOBP_MEMBRANE_REPOLARIZATION	21	0.524862	1.16653	0.21733	0.757093	1	2523	tags=43%, list=23%, signal=56%
WP_NEURAL_CREST_DIFFERENTIATION	50	0.490607	1.16644	0.1394	0.757189	1	2516	tags=36%, list=23%, signal=46%
GOBP_RESPONSE_TO_STEROL	19	0.529156	1.16627	0.221597	0.757698	1	236	tags=16%, list=2%, signal=16%
PID_EPHRINB_REV_PATHWAY	17	0.539491	1.16611	0.231668	0.758143	1	1298	tags=18%, list=12%, signal=20%
GOBP_C21_STEROID_HORMONE_METABOLIC_PROCESS	18	0.52981	1.16608	0.227099	0.75788	1	2717	tags=39%, list=25%, signal=52%
GOBP_EMBRYONIC_AXIS_SPECIFICATION	23	0.517894	1.16604	0.211118	0.757719	1	3408	tags=57%, list=31%, signal=82%
CHENG_IMPRINTED_BY_ESTRADIOL	55	0.488301	1.16542	0.1282	0.760854	1	3620	tags=40%, list=33%, signal=59%
GOBP_PATTERN_SPECIFICATION_PROCESS	255	0.458318	1.16533	0.0142	0.760952	1	3408	tags=40%, list=31%, signal=57%
GOBP_BINDING_OF_SPERM_TO_ZONA_PELLUCIDA	23	0.521631	1.16514	0.213542	0.761561	1	2119	tags=26%, list=19%, signal=32%
WANG_BARRETTS_ESOPHAGUS_UP	23	0.518755	1.16508	0.207139	0.761484	1	3220	tags=43%, list=29%, signal=61%
GOBP_RENAL_TUBULE_DEVELOPMENT	49	0.492692	1.16507	0.1392	0.761089	1	3899	tags=51%, list=35%, signal=79%
GOBP_POSITIVE_REGULATION_OF_VASCULAR_ENDOTHELIAL_GROWTH_FACTOR_PRODUCTION	11	0.561933	1.16487	0.257638	0.761814	1	2392	tags=36%, list=22%, signal=46%
MEBARKI_HCC_PROGENITOR_WNT_DN_CTNNB1_INDEPENDENT	13	0.550678	1.16463	0.25618	0.762776	1	2160	tags=31%, list=20%, signal=38%
STEIN_ESR1_TARGETS	50	0.490328	1.16461	0.1432	0.76243	1	4667	tags=70%, list=42%, signal=121%
REACTOME_METABOLISM_OF_AMINO_ACIDS_AND_DERIVATIVES	170	0.464291	1.1645	0.0334	0.762639	1	3133	tags=34%, list=28%, signal=47%
BRACHAT_RESPONSE_TO_METHOTREXATE_UP	12	0.555615	1.16444	0.252928	0.762597	1	2563	tags=42%, list=23%, signal=54%
KRIGE_AMINO_ACID_DEPRIVATION	13	0.551635	1.16431	0.24954	0.762912	1	1426	tags=31%, list=13%, signal=35%
ZHU_CMV_8_HR_DN	20	0.52513	1.16409	0.225898	0.763728	1	3517	tags=45%, list=32%, signal=66%
GOBP_CELLULAR_PROCESS_INVOLVED_IN_REPRODUCTION_IN_MULTICELLULAR_ORGANISM	259	0.458104	1.16375	0.0136	0.765275	1	3880	tags=45%, list=35%, signal=68%
GOBP_REGULATION_OF_EPITHELIAL_CELL_DIFFERENTIATION	70	0.481453	1.16365	0.1108	0.76538	1	2649	tags=40%, list=24%, signal=52%
SENESE_HDAC1_AND_HDAC2_TARGETS_DN	108	0.471518	1.16364	0.0672	0.764984	1	3535	tags=44%, list=32%, signal=65%
REACTOME_INWARDLY_RECTIFYING_K_CHANNELS	16	0.537667	1.16358	0.234107	0.764907	1	3737	tags=63%, list=34%, signal=95%
ODONNELL_METASTASIS_UP	26	0.513634	1.16356	0.202806	0.764564	1	3064	tags=46%, list=28%, signal=64%
GOBP_REGULATION_OF_CELL_SUBSTRATE_ADHESION	86	0.475424	1.16329	0.0858	0.765713	1	2717	tags=33%, list=25%, signal=43%
GOBP_SOMITE_DEVELOPMENT	47	0.492602	1.16315	0.1462	0.766082	1	3787	tags=53%, list=34%, signal=81%
WP_LUNG_FIBROSIS	17	0.535966	1.16315	0.236364	0.765644	1	965	tags=18%, list=9%, signal=19%
GOBP_REGULATION_OF_CELL_CELL_ADHESION	217	0.460362	1.16306	0.02	0.765704	1	3901	tags=44%, list=35%, signal=67%
GOBP_OUTFLOW_TRACT_MORPHOGENESIS	32	0.503379	1.16298	0.188075	0.765699	1	1355	tags=28%, list=12%, signal=32%
GOBP_GLYCOPROTEIN_BIOSYNTHETIC_PROCESS	141	0.466815	1.16291	0.0498	0.765677	1	1812	tags=24%, list=16%, signal=29%
GOBP_POSITIVE_REGULATION_OF_EXTRINSIC_APOPTOTIC_SIGNALING_PATHWAY	14	0.544084	1.16279	0.243414	0.765914	1	1577	tags=21%, list=14%, signal=25%
GOBP_DNA_DAMAGE_RESPONSE_SIGNAL_TRANSDUCTION_BY_P53_CLASS_MEDIATOR_RESULTING_IN_CELL_CYCLE_ARREST	11	0.565642	1.16265	0.25	0.766337	1	4059	tags=73%, list=37%, signal=115%
REACTOME_EPH_EPHRIN_SIGNALING	31	0.505796	1.16238	0.185274	0.767463	1	2430	tags=29%, list=22%, signal=37%
GOBP_PROTEIN_LOCALIZATION_TO_CELL_CELL_JUNCTION	10	0.572682	1.16226	0.257525	0.767757	1	314	tags=20%, list=3%, signal=21%
GOBP_KIDNEY_MESENCHYME_DEVELOPMENT	12	0.559747	1.16224	0.259153	0.767416	1	3562	tags=67%, list=32%, signal=99%
GOBP_REGULATION_OF_SODIUM_ION_TRANSPORT	47	0.491781	1.16199	0.1478	0.768398	1	2087	tags=32%, list=19%, signal=39%
GOBP_MIDBRAIN_DEVELOPMENT	42	0.495022	1.16196	0.1616	0.768177	1	3322	tags=38%, list=30%, signal=54%
GOBP_RESPONSE_TO_FATTY_ACID	30	0.506166	1.16193	0.192916	0.767886	1	1751	tags=27%, list=16%, signal=32%
LANDIS_ERBB2_BREAST_TUMORS_324_UP	71	0.479718	1.16185	0.1054	0.767897	1	3517	tags=48%, list=32%, signal=70%
GOBP_NEGATIVE_REGULATION_OF_IMMUNE_EFFECTOR_PROCESS	43	0.494921	1.16184	0.1558	0.767522	1	3330	tags=42%, list=30%, signal=60%
GOBP_AUDITORY_RECEPTOR_CELL_MORPHOGENESIS	13	0.550544	1.16166	0.25102	0.768151	1	3551	tags=54%, list=32%, signal=79%
GOBP_REGULATION_OF_MYELOID_CELL_APOPTOTIC_PROCESS	11	0.562723	1.16157	0.264306	0.7682	1	2646	tags=36%, list=24%, signal=48%
MARIADASON_RESPONSE_TO_BUTYRATE_SULINDAC_6	30	0.506428	1.16157	0.192077	0.767787	1	3768	tags=60%, list=34%, signal=91%
GOBP_REGULATION_OF_CARDIAC_MUSCLE_CELL_ACTION_POTENTIAL	12	0.560678	1.16147	0.255647	0.767911	1	3954	tags=58%, list=36%, signal=91%
GOBP_POSITIVE_REGULATION_OF_OLIGODENDROCYTE_DIFFERENTIATION	15	0.539878	1.16145	0.249848	0.767576	1	3880	tags=53%, list=35%, signal=82%
GOBP_POSITIVE_REGULATION_OF_NEURON_APOPTOTIC_PROCESS	25	0.515006	1.16141	0.206206	0.767397	1	3797	tags=48%, list=35%, signal=73%
GOBP_CELLULAR_COMPONENT_DISASSEMBLY_INVOLVED_IN_EXECUTION_PHASE_OF_APOPTOSIS	19	0.528306	1.16138	0.238335	0.767119	1	2661	tags=37%, list=24%, signal=49%
MEBARKI_HCC_PROGENITOR_WNT_UP_CTNNB1_DEPENDENT_BLOCKED_BY_FZD8CRD	18	0.529255	1.16138	0.235377	0.766702	1	2951	tags=44%, list=27%, signal=61%
BIOCARTA_SHH_PATHWAY	10	0.572076	1.16128	0.259979	0.766849	1	4180	tags=80%, list=38%, signal=129%
GOBP_CELL_MORPHOGENESIS_INVOLVED_IN_NEURON_DIFFERENTIATION	257	0.458587	1.16122	0.015	0.766776	1	3151	tags=39%, list=29%, signal=53%
WP_4249_HEDGEHOG_SIGNALING_PATHWAY	19	0.52762	1.16106	0.236546	0.76722	1	3207	tags=47%, list=29%, signal=67%
GOBP_GLIAL_CELL_DIFFERENTIATION	106	0.470036	1.16104	0.0698	0.766897	1	2784	tags=33%, list=25%, signal=44%
PID_NEPHRIN_NEPH1_PATHWAY	18	0.529048	1.16102	0.238239	0.766607	1	1017	tags=22%, list=9%, signal=24%
GOBP_RESPONSE_TO_COCAINE	22	0.520145	1.16082	0.221553	0.767341	1	4915	tags=82%, list=45%, signal=148%
FOURNIER_ACINAR_DEVELOPMENT_EARLY_UP	12	0.55529	1.16077	0.25556	0.767167	1	1932	tags=33%, list=18%, signal=40%
KAAB_HEART_ATRIUM_VS_VENTRICLE_UP	97	0.472296	1.16073	0.0814	0.766958	1	3096	tags=37%, list=28%, signal=51%
REACTOME_CONSTITUTIVE_SIGNALING_BY_ABERRANT_PI3K_IN_CANCER	32	0.502711	1.16064	0.1942	0.767087	1	991	tags=22%, list=9%, signal=24%
LI_WILMS_TUMOR_VS_FETAL_KIDNEY_2_DN	17	0.532514	1.16058	0.232713	0.766984	1	3605	tags=53%, list=33%, signal=79%
KOYAMA_SEMA3B_TARGETS_UP	112	0.469711	1.16057	0.0696	0.766617	1	2089	tags=29%, list=19%, signal=35%
GOBP_REPRODUCTIVE_SYSTEM_DEVELOPMENT	166	0.461921	1.16051	0.0444	0.766532	1	4318	tags=53%, list=39%, signal=86%
GOBP_SODIUM_ION_TRANSPORT	140	0.466538	1.16049	0.051	0.766221	1	1697	tags=26%, list=15%, signal=30%
GOBP_CALCIUM_ION_HOMEOSTASIS	129	0.46686	1.16034	0.0578	0.766685	1	2963	tags=32%, list=27%, signal=43%
GOBP_REGULATION_OF_DNA_TEMPLATED_DNA_REPLICATION_INITIATION	13	0.553084	1.16033	0.259547	0.766305	1	4251	tags=85%, list=39%, signal=138%
BROWNE_HCMV_INFECTION_12HR_UP	65	0.482637	1.16027	0.1194	0.766218	1	2981	tags=42%, list=27%, signal=57%
WIERENGA_STAT5A_TARGETS_DN	82	0.476209	1.16017	0.099	0.766333	1	2595	tags=39%, list=24%, signal=51%
SHEDDEN_LUNG_CANCER_GOOD_SURVIVAL_A12	146	0.465786	1.16017	0.0448	0.765935	1	3305	tags=41%, list=30%, signal=58%
GOBP_GLUTAMATE_METABOLIC_PROCESS	19	0.526152	1.16008	0.228497	0.766004	1	996	tags=21%, list=9%, signal=23%
GOBP_PURINE_NUCLEOTIDE_TRANSPORT	21	0.521625	1.15988	0.229934	0.766698	1	3882	tags=62%, list=35%, signal=96%
ASTON_MAJOR_DEPRESSIVE_DISORDER_UP	25	0.513913	1.15985	0.210811	0.766454	1	3834	tags=56%, list=35%, signal=86%
BOQUEST_STEM_CELL_CULTURED_VS_FRESH_UP	164	0.462915	1.15967	0.0406	0.767089	1	3362	tags=43%, list=31%, signal=61%
GOBP_HETEROTYPIC_CELL_CELL_ADHESION	27	0.508578	1.15949	0.2004	0.767678	1	2084	tags=30%, list=19%, signal=36%
GOBP_COMPLEMENT_ACTIVATION	21	0.522687	1.15947	0.222892	0.767406	1	3597	tags=52%, list=33%, signal=78%
GOBP_ORGAN_OR_TISSUE_SPECIFIC_IMMUNE_RESPONSE	24	0.513794	1.15931	0.214099	0.767857	1	2769	tags=42%, list=25%, signal=56%
GOBP_RESPONSE_TO_ESTRADIOL	61	0.484732	1.15898	0.125	0.769386	1	3802	tags=48%, list=35%, signal=72%
GOBP_APPENDAGE_DEVELOPMENT	94	0.471293	1.15885	0.0844	0.769692	1	2775	tags=38%, list=25%, signal=51%
GOBP_MEMBRANE_REPOLARIZATION_DURING_CARDIAC_MUSCLE_CELL_ACTION_POTENTIAL	12	0.554233	1.15851	0.253936	0.771228	1	3085	tags=58%, list=28%, signal=81%
GOBP_RESPONSE_TO_BACTERIUM	260	0.455388	1.15849	0.0154	0.770916	1	3805	tags=40%, list=35%, signal=60%
GOBP_REGULATED_EXOCYTOSIS	123	0.466484	1.15828	0.067	0.771687	1	3503	tags=40%, list=32%, signal=58%
MASSARWEH_TAMOXIFEN_RESISTANCE_UP	313	0.454321	1.15826	0.01	0.771411	1	3335	tags=38%, list=30%, signal=53%
WP_CELL_MIGRATION_AND_INVASION_THROUGH_P75NTR	13	0.548251	1.15815	0.256541	0.771613	1	3235	tags=46%, list=29%, signal=65%
GOBP_SULFUR_AMINO_ACID_METABOLIC_PROCESS	19	0.526999	1.15804	0.235838	0.771792	1	3133	tags=53%, list=28%, signal=73%
GOBP_REGULATION_OF_CELL_FATE_COMMITMENT	26	0.510015	1.15799	0.210495	0.77169	1	979	tags=19%, list=9%, signal=21%
SHEN_SMARCA2_TARGETS_DN	174	0.461861	1.15769	0.0366	0.772967	1	2506	tags=28%, list=23%, signal=36%
GOBP_POSITIVE_REGULATION_OF_BONE_MINERALIZATION	23	0.515479	1.15762	0.226498	0.772959	1	3137	tags=48%, list=29%, signal=67%
GOBP_CELL_SUBSTRATE_ADHESION	141	0.464989	1.15758	0.05	0.772737	1	3093	tags=35%, list=28%, signal=48%
GOBP_STORE_OPERATED_CALCIUM_ENTRY	14	0.543183	1.15752	0.254117	0.772674	1	3183	tags=50%, list=29%, signal=70%
GOBP_EPITHELIAL_CELL_APOPTOTIC_PROCESS	62	0.482352	1.15743	0.131	0.772778	1	4006	tags=44%, list=36%, signal=68%
WP_TRANSLATION_INHIBITORS_IN_CHRONICALLY_ACTIVATED_PDGFRA_CELLS	22	0.516412	1.15738	0.230584	0.77265	1	3797	tags=41%, list=35%, signal=62%
GOBP_RESPONSE_TO_ACIDIC_PH	18	0.529273	1.15726	0.240016	0.772896	1	1714	tags=28%, list=16%, signal=33%
GOBP_SKELETAL_MUSCLE_CELL_DIFFERENTIATION	28	0.506946	1.15719	0.211769	0.772862	1	3798	tags=50%, list=35%, signal=76%
ODONNELL_TARGETS_OF_MYC_AND_TFRC_UP	39	0.497169	1.15712	0.1864	0.772837	1	3940	tags=59%, list=36%, signal=92%
CHICAS_RB1_TARGETS_CONFLUENT	198	0.458852	1.15711	0.0282	0.77247	1	3560	tags=44%, list=32%, signal=64%
CAMPS_COLON_CANCER_COPY_NUMBER_DN	37	0.497024	1.15693	0.183837	0.773106	1	1491	tags=22%, list=14%, signal=25%
GOBP_REGULATION_OF_BODY_FLUID_LEVELS	172	0.461917	1.15688	0.0366	0.772938	1	3503	tags=40%, list=32%, signal=58%
GOBP_CELL_MORPHOGENESIS_INVOLVED_IN_DIFFERENTIATION	323	0.453676	1.15683	0.0124	0.772792	1	3166	tags=37%, list=29%, signal=50%
GOBP_PHOSPHATIDIC_ACID_METABOLIC_PROCESS	26	0.508586	1.1568	0.209852	0.772575	1	2692	tags=42%, list=24%, signal=56%
PID_CASPASE_PATHWAY	23	0.517057	1.15674	0.224318	0.772476	1	3812	tags=48%, list=35%, signal=73%
GOBP_REGULATION_OF_AMYLOID_PRECURSOR_PROTEIN_CATABOLIC_PROCESS	19	0.528299	1.15671	0.241262	0.772229	1	3235	tags=42%, list=29%, signal=60%
LIU_TARGETS_OF_VMYB_VS_CMYB_DN	17	0.530686	1.1567	0.247427	0.771836	1	2957	tags=53%, list=27%, signal=72%
GOBP_NITRIC_OXIDE_MEDIATED_SIGNAL_TRANSDUCTION	11	0.557545	1.15655	0.267643	0.772328	1	703	tags=27%, list=6%, signal=29%
JAATINEN_HEMATOPOIETIC_STEM_CELL_DN	86	0.473351	1.15648	0.0972	0.772274	1	4050	tags=50%, list=37%, signal=79%
WP_NUCLEAR_RECEPTORS	20	0.522854	1.15647	0.233876	0.771918	1	4842	tags=75%, list=44%, signal=134%
GOBP_ANTIMICROBIAL_HUMORAL_RESPONSE	45	0.491331	1.15637	0.16	0.772072	1	4008	tags=51%, list=36%, signal=80%
GOBP_RESPONSE_TO_METAL_ION	185	0.458947	1.15625	0.036	0.772347	1	2733	tags=34%, list=25%, signal=44%
GOBP_SYNAPTIC_VESICLE_RECYCLING	35	0.49741	1.15619	0.1886	0.772223	1	3497	tags=49%, list=32%, signal=71%
VALK_AML_WITH_FLT3_ITD	19	0.525544	1.15605	0.243113	0.772657	1	1978	tags=37%, list=18%, signal=45%
GOBP_POSITIVE_REGULATION_OF_ENDOTHELIAL_CELL_APOPTOTIC_PROCESS	10	0.566868	1.15604	0.271855	0.772302	1	3941	tags=50%, list=36%, signal=78%
GOBP_MUSCLE_CELL_DEVELOPMENT	59	0.482027	1.156	0.1444	0.772078	1	3859	tags=42%, list=35%, signal=65%
GOBP_GERM_CELL_DEVELOPMENT	190	0.45941	1.15573	0.0344	0.773202	1	3880	tags=46%, list=35%, signal=70%
GOBP_ACTIN_MEDIATED_CELL_CONTRACTION	35	0.495427	1.15545	0.188	0.774371	1	4113	tags=54%, list=37%, signal=86%
GOBP_POSITIVE_REGULATION_OF_NEUROTRANSMITTER_TRANSPORT	14	0.542828	1.15543	0.252843	0.77407	1	3503	tags=57%, list=32%, signal=84%
GOBP_ESTABLISHMENT_OR_MAINTENANCE_OF_CELL_POLARITY	105	0.468706	1.15543	0.0834	0.773655	1	4019	tags=48%, list=37%, signal=74%
ZWANG_DOWN_BY_2ND_EGF_PULSE	192	0.458962	1.15533	0.0346	0.773799	1	4439	tags=61%, list=40%, signal=100%
GOBP_INORGANIC_ION_TRANSMEMBRANE_TRANSPORT	470	0.449499	1.1553	0.0038	0.773557	1	3496	tags=39%, list=32%, signal=55%
GOBP_NEGATIVE_REGULATION_OF_STEM_CELL_DIFFERENTIATION	14	0.539025	1.15521	0.261082	0.77363	1	2461	tags=36%, list=22%, signal=46%
GOBP_DEFENSE_RESPONSE_TO_BACTERIUM	110	0.46814	1.155	0.0824	0.774459	1	3805	tags=43%, list=35%, signal=65%
GOBP_ESTABLISHMENT_OF_CELL_POLARITY	70	0.478777	1.1548	0.1216	0.775189	1	3630	tags=41%, list=33%, signal=61%
GOBP_ADAPTIVE_IMMUNE_RESPONSE_BASED_ON_SOMATIC_RECOMBINATION_OF_IMMUNE_RECEPTORS_BUILT_FROM_IMMUNOGLOBULIN_SUPERFAMILY_DOMAINS	110	0.46661	1.15467	0.0802	0.77556	1	3806	tags=46%, list=35%, signal=70%
CHICAS_RB1_TARGETS_GROWING	144	0.462682	1.15439	0.0528	0.776723	1	4409	tags=65%, list=40%, signal=108%
GOBP_HOMOTYPIC_CELL_CELL_ADHESION	41	0.491209	1.15413	0.174035	0.77784	1	3271	tags=41%, list=30%, signal=59%
GOBP_LONG_TERM_SYNAPTIC_DEPRESSION	11	0.560665	1.15409	0.26675	0.777639	1	4645	tags=73%, list=42%, signal=126%
GOBP_TUBE_MORPHOGENESIS	354	0.451288	1.15407	0.0082	0.777352	1	3408	tags=38%, list=31%, signal=53%
REACTOME_TRANSFERRIN_ENDOCYTOSIS_AND_RECYCLING	19	0.524978	1.15393	0.24406	0.77772	1	2354	tags=32%, list=21%, signal=40%
MIKKELSEN_MCV6_ICP_WITH_H3K4ME3_AND_H3K27ME3	20	0.521184	1.15382	0.242601	0.777961	1	3107	tags=35%, list=28%, signal=49%
REACTOME_NEPHRIN_FAMILY_INTERACTIONS	11	0.562358	1.15374	0.265424	0.777998	1	3639	tags=64%, list=33%, signal=95%
WP_UNFOLDED_PROTEIN_RESPONSE	13	0.545666	1.15359	0.26079	0.778445	1	3468	tags=62%, list=32%, signal=90%
GOBP_RELAXATION_OF_MUSCLE	12	0.551254	1.15332	0.268048	0.779607	1	2523	tags=33%, list=23%, signal=43%
GOBP_NEGATIVE_REGULATION_OF_LEUKOCYTE_MEDIATED_IMMUNITY	26	0.507781	1.15328	0.215545	0.779399	1	3597	tags=46%, list=33%, signal=68%
HESS_TARGETS_OF_HOXA9_AND_MEIS1_DN	24	0.511262	1.15322	0.235671	0.779354	1	2358	tags=38%, list=21%, signal=48%
TAKEDA_TARGETS_OF_NUP98_HOXA9_FUSION_10D_DN	59	0.482454	1.1532	0.1362	0.779056	1	3822	tags=49%, list=35%, signal=75%
GOBP_SINGLE_FERTILIZATION	86	0.472086	1.1531	0.0974	0.77919	1	2397	tags=31%, list=22%, signal=40%
TENEDINI_MEGAKARYOCYTE_MARKERS	29	0.507202	1.15287	0.208525	0.780139	1	3166	tags=45%, list=29%, signal=63%
SILIGAN_BOUND_BY_EWS_FLT1_FUSION	21	0.518037	1.15248	0.236663	0.781969	1	2390	tags=38%, list=22%, signal=49%
GOBP_GASTRULATION_WITH_MOUTH_FORMING_SECOND	17	0.530309	1.15245	0.253882	0.781729	1	1664	tags=35%, list=15%, signal=42%
WP_NEPHROGENESIS	11	0.561639	1.15239	0.272068	0.781652	1	1337	tags=27%, list=12%, signal=31%
RICKMAN_TUMOR_DIFFERENTIATED_WELL_VS_POORLY_UP	207	0.456489	1.15239	0.031	0.781233	1	3856	tags=53%, list=35%, signal=80%
DOANE_BREAST_CANCER_CLASSES_DN	11	0.558536	1.15227	0.275798	0.781509	1	4574	tags=82%, list=42%, signal=140%
ZHANG_RESPONSE_TO_IKK_INHIBITOR_AND_TNF_DN	69	0.476516	1.15215	0.1348	0.781787	1	4187	tags=64%, list=38%, signal=102%
GOBP_REGULATION_OF_T_HELPER_CELL_DIFFERENTIATION	19	0.525497	1.15187	0.243819	0.783018	1	1541	tags=26%, list=14%, signal=31%
REACTOME_TRANSPORT_OF_SMALL_MOLECULES	344	0.450554	1.15183	0.0098	0.782834	1	2847	tags=31%, list=26%, signal=41%
GOBP_EPITHELIAL_TUBE_MORPHOGENESIS	169	0.458557	1.1518	0.0416	0.782563	1	1828	tags=22%, list=17%, signal=27%
GOBP_INSULIN_SECRETION	96	0.46893	1.15177	0.0958	0.782305	1	1776	tags=26%, list=16%, signal=31%
GOBP_NEGATIVE_REGULATION_OF_AUTOPHAGY	49	0.486564	1.15164	0.154	0.782649	1	775	tags=12%, list=7%, signal=13%
SANA_TNF_SIGNALING_DN	28	0.508153	1.1516	0.214529	0.782469	1	1939	tags=32%, list=18%, signal=39%
GOBP_ANIMAL_ORGAN_REGENERATION	27	0.506287	1.15156	0.22538	0.782312	1	3772	tags=52%, list=34%, signal=79%
RIGGI_EWING_SARCOMA_PROGENITOR_UP	188	0.458215	1.15151	0.042	0.782175	1	3164	tags=39%, list=29%, signal=54%
LEE_AGING_CEREBELLUM_UP	35	0.496864	1.15142	0.195639	0.782281	1	2818	tags=37%, list=26%, signal=50%
GOBP_BILE_ACID_METABOLIC_PROCESS	32	0.499145	1.15111	0.198159	0.783632	1	1292	tags=22%, list=12%, signal=25%
VALK_AML_WITH_CEBPA	20	0.519692	1.15087	0.241906	0.784607	1	3223	tags=45%, list=29%, signal=64%
BERNARD_PPAPDC1B_TARGETS_DN	29	0.502838	1.15055	0.216887	0.786057	1	3852	tags=55%, list=35%, signal=85%
GOBP_NEGATIVE_REGULATION_OF_ADENYLATE_CYCLASE_ACTIVITY	11	0.556971	1.15049	0.277031	0.785981	1	2340	tags=36%, list=21%, signal=46%
GOBP_GRANULOCYTE_MIGRATION	50	0.486001	1.15022	0.1554	0.787209	1	1805	tags=26%, list=16%, signal=31%
RODWELL_AGING_KIDNEY_NO_BLOOD_DN	99	0.467546	1.15014	0.0924	0.787215	1	2968	tags=36%, list=27%, signal=49%
JAATINEN_HEMATOPOIETIC_STEM_CELL_UP	173	0.458974	1.15002	0.0446	0.787524	1	3395	tags=40%, list=31%, signal=57%
GOBP_PHOSPHOLIPID_CATABOLIC_PROCESS	35	0.494219	1.14997	0.1998	0.787368	1	4050	tags=54%, list=37%, signal=86%
REACTOME_PIWI_INTERACTING_RNA_PIRNA_BIOGENESIS	19	0.523854	1.14995	0.24603	0.787095	1	252	tags=11%, list=2%, signal=11%
GOBP_METAL_ION_TRANSPORT	465	0.447763	1.14994	0.0044	0.786679	1	3613	tags=41%, list=33%, signal=59%
REACTOME_ACTIVATION_OF_BH3_ONLY_PROTEINS	17	0.527857	1.14985	0.25686	0.786808	1	2736	tags=47%, list=25%, signal=63%
GOBP_NEUROTRANSMITTER_REUPTAKE	14	0.536106	1.14984	0.27208	0.786474	1	1469	tags=36%, list=13%, signal=41%
NGUYEN_NOTCH1_TARGETS_DN	29	0.501255	1.14965	0.21733	0.787138	1	2954	tags=38%, list=27%, signal=52%
FIGUEROA_AML_METHYLATION_CLUSTER_4_UP	60	0.479692	1.14956	0.1434	0.787289	1	3483	tags=42%, list=32%, signal=61%
GOBP_CALCIUM_ION_TRANSMEMBRANE_TRANSPORT	159	0.459293	1.14948	0.0548	0.787278	1	3496	tags=40%, list=32%, signal=58%
DUTERTRE_ESTRADIOL_RESPONSE_6HR_UP	127	0.463327	1.14947	0.078	0.786955	1	3065	tags=40%, list=28%, signal=55%
GOBP_SYNAPTIC_TRANSMISSION_GABAERGIC	32	0.497072	1.14944	0.205282	0.786686	1	1849	tags=31%, list=17%, signal=37%
GOBP_REGULATION_OF_KIDNEY_DEVELOPMENT	15	0.536818	1.14927	0.26028	0.787292	1	3787	tags=67%, list=34%, signal=102%
GOBP_REGULATION_OF_INSULIN_SECRETION	75	0.475419	1.149	0.1242	0.788429	1	1776	tags=28%, list=16%, signal=33%
GOBP_MONOCYTE_DIFFERENTIATION	15	0.533895	1.14885	0.261775	0.788934	1	2085	tags=33%, list=19%, signal=41%
HOFFMANN_PRE_BI_TO_LARGE_PRE_BII_LYMPHOCYTE_DN	26	0.505599	1.14861	0.226007	0.789909	1	1524	tags=23%, list=14%, signal=27%
WP_SPHINGOLIPID_METABOLISM_OVERVIEW	15	0.535687	1.14836	0.258537	0.790935	1	1862	tags=40%, list=17%, signal=48%
GOBP_MYD88_DEPENDENT_TOLL_LIKE_RECEPTOR_SIGNALING_PATHWAY	11	0.554347	1.14834	0.282964	0.790637	1	3293	tags=45%, list=30%, signal=65%
GOBP_AMINE_CATABOLIC_PROCESS	11	0.557795	1.14834	0.275656	0.790217	1	4599	tags=82%, list=42%, signal=140%
PEDERSEN_METASTASIS_BY_ERBB2_ISOFORM_1	13	0.54184	1.14813	0.268626	0.790991	1	627	tags=15%, list=6%, signal=16%
GOBP_FEMALE_MEIOTIC_NUCLEAR_DIVISION	22	0.513486	1.14798	0.233581	0.791467	1	3692	tags=59%, list=34%, signal=89%
HOELZEL_NF1_TARGETS_DN	61	0.478695	1.14797	0.1358	0.791109	1	3242	tags=44%, list=29%, signal=62%
GOBP_REGULATION_OF_LIPID_LOCALIZATION	86	0.468519	1.14789	0.1164	0.79116	1	3759	tags=45%, list=34%, signal=68%
PID_DELTA_NP63_PATHWAY	25	0.506943	1.14786	0.229121	0.79094	1	2661	tags=36%, list=24%, signal=47%
REACTOME_SYNTHESIS_OF_IP3_AND_IP4_IN_THE_CYTOSOL	12	0.553141	1.14782	0.271246	0.790702	1	2587	tags=42%, list=24%, signal=54%
CHARAFE_BREAST_CANCER_LUMINAL_VS_BASAL_UP	249	0.45301	1.14772	0.0282	0.790903	1	2525	tags=30%, list=23%, signal=38%
GOBP_INOSITOL_PHOSPHATE_BIOSYNTHETIC_PROCESS	13	0.541603	1.14766	0.270701	0.790819	1	1843	tags=31%, list=17%, signal=37%
MIKKELSEN_ES_LCP_WITH_H3K4ME3	73	0.474769	1.14765	0.1258	0.790462	1	2125	tags=32%, list=19%, signal=39%
WANG_BARRETTS_ESOPHAGUS_AND_ESOPHAGUS_CANCER_UP	12	0.54972	1.14757	0.279943	0.790549	1	1166	tags=33%, list=11%, signal=37%
GOBP_EMBRYONIC_EYE_MORPHOGENESIS	15	0.536538	1.14744	0.270648	0.790855	1	946	tags=27%, list=9%, signal=29%
GOBP_NEURONAL_STEM_CELL_POPULATION_MAINTENANCE	15	0.533363	1.14739	0.266951	0.790763	1	4319	tags=67%, list=39%, signal=110%
GOBP_NEURON_RECOGNITION	14	0.5402	1.14735	0.266016	0.790593	1	520	tags=21%, list=5%, signal=22%
SHETH_LIVER_CANCER_VS_TXNIP_LOSS_PAM5	59	0.476876	1.14719	0.1588	0.791095	1	2214	tags=31%, list=20%, signal=38%
GOBP_REGULATION_OF_METAL_ION_TRANSPORT	188	0.456832	1.1469	0.0482	0.792351	1	3496	tags=40%, list=32%, signal=58%
GOBP_NEGATIVE_REGULATION_OF_REACTIVE_OXYGEN_SPECIES_METABOLIC_PROCESS	20	0.520762	1.14686	0.248646	0.792195	1	2160	tags=35%, list=20%, signal=43%
GOBP_POSITIVE_REGULATION_OF_CELL_DEVELOPMENT	124	0.462056	1.14686	0.0766	0.791779	1	2569	tags=29%, list=23%, signal=37%
GOBP_CELLULAR_BIOGENIC_AMINE_METABOLIC_PROCESS	49	0.485371	1.14659	0.1672	0.792947	1	4599	tags=61%, list=42%, signal=105%
GOBP_ESTABLISHMENT_OF_TISSUE_POLARITY	31	0.497354	1.14656	0.213243	0.79267	1	3298	tags=55%, list=30%, signal=78%
GOBP_AMINE_METABOLIC_PROCESS	56	0.479005	1.14607	0.1594	0.795188	1	3530	tags=48%, list=32%, signal=71%
GOBP_CALCIUM_MEDIATED_SIGNALING	92	0.468297	1.14597	0.109	0.795309	1	2154	tags=29%, list=20%, signal=36%
GOBP_POSITIVE_REGULATION_OF_CANONICAL_WNT_SIGNALING_PATHWAY	54	0.481321	1.1459	0.1634	0.795293	1	3408	tags=43%, list=31%, signal=61%
GOBP_HEART_GROWTH	36	0.494109	1.14587	0.2032	0.795099	1	3772	tags=44%, list=34%, signal=67%
BERTUCCI_MEDULLARY_VS_DUCTAL_BREAST_CANCER_DN	49	0.483896	1.14583	0.1622	0.794911	1	2767	tags=37%, list=25%, signal=49%
GOBP_POSTSYNAPSE_ORGANIZATION	66	0.476695	1.14581	0.1388	0.794577	1	3536	tags=42%, list=32%, signal=62%
BRUINS_UVC_RESPONSE_VIA_TP53_GROUP_C	48	0.484203	1.14577	0.1716	0.794395	1	1254	tags=21%, list=11%, signal=23%
MCGOWAN_RSP6_TARGETS_UP	13	0.541919	1.1455	0.274847	0.795604	1	3883	tags=69%, list=35%, signal=107%
WP_TRIACYLGLYCERIDE_SYNTHESIS	10	0.565797	1.14548	0.287024	0.795286	1	2271	tags=40%, list=21%, signal=50%
GOBP_DIVALENT_INORGANIC_CATION_HOMEOSTASIS	153	0.458151	1.14539	0.0598	0.795423	1	1894	tags=22%, list=17%, signal=26%
MODY_HIPPOCAMPUS_POSTNATAL	18	0.520284	1.14537	0.25735	0.795069	1	2482	tags=39%, list=23%, signal=50%
GOBP_REGULATION_OF_CALCIUM_MEDIATED_SIGNALING	36	0.492268	1.14526	0.208884	0.795351	1	2461	tags=33%, list=22%, signal=43%
VALK_AML_CLUSTER_15	13	0.541323	1.14518	0.277641	0.795362	1	3234	tags=62%, list=29%, signal=87%
GOBP_LYMPHOCYTE_COSTIMULATION	20	0.51696	1.14515	0.25362	0.795152	1	3125	tags=35%, list=28%, signal=49%
GOBP_SPERMATID_DIFFERENTIATION	118	0.463001	1.14509	0.085	0.795062	1	3480	tags=43%, list=32%, signal=63%
DARWICHE_SQUAMOUS_CELL_CARCINOMA_UP	68	0.474244	1.14494	0.1456	0.795544	1	3629	tags=43%, list=33%, signal=63%
FONTAINE_THYROID_TUMOR_UNCERTAIN_MALIGNANCY_UP	17	0.525842	1.14456	0.256964	0.797362	1	1607	tags=29%, list=15%, signal=34%
GOBP_REGULATION_OF_CALCIUM_ION_TRANSMEMBRANE_TRANSPORT	76	0.47111	1.14447	0.1292	0.797467	1	3496	tags=42%, list=32%, signal=61%
PID_HNF3B_PATHWAY	28	0.499659	1.14433	0.231077	0.797916	1	3406	tags=43%, list=31%, signal=62%
GOBP_MICROTUBULE_ANCHORING_AT_MICROTUBULE_ORGANIZING_CENTER	10	0.562607	1.14422	0.285804	0.798129	1	4450	tags=60%, list=40%, signal=101%
GOBP_CARDIAC_ATRIUM_DEVELOPMENT	16	0.528892	1.14387	0.267868	0.799818	1	3787	tags=69%, list=34%, signal=105%
GRAHAM_CML_QUIESCENT_VS_NORMAL_QUIESCENT_DN	19	0.518984	1.14378	0.249899	0.799901	1	3335	tags=53%, list=30%, signal=75%
GOBP_ADULT_BEHAVIOR	81	0.469528	1.14366	0.121	0.800233	1	3557	tags=41%, list=32%, signal=60%
GOBP_NEURON_PROJECTION_GUIDANCE	110	0.462666	1.14335	0.093	0.801619	1	3366	tags=43%, list=31%, signal=61%
REACTOME_OXIDATIVE_STRESS_INDUCED_SENESCENCE	86	0.469247	1.14332	0.1208	0.801397	1	3976	tags=52%, list=36%, signal=81%
GOBP_EPITHELIAL_TO_MESENCHYMAL_TRANSITION	62	0.4774	1.14331	0.1542	0.801074	1	3880	tags=45%, list=35%, signal=69%
MISSIAGLIA_REGULATED_BY_METHYLATION_UP	42	0.485883	1.1432	0.1946	0.801261	1	2741	tags=36%, list=25%, signal=47%
GOBP_REGULATION_OF_REACTIVE_OXYGEN_SPECIES_BIOSYNTHETIC_PROCESS	22	0.510391	1.14309	0.250702	0.801503	1	3974	tags=55%, list=36%, signal=85%
GOBP_CAMP_MEDIATED_SIGNALING	19	0.52091	1.143	0.259177	0.80161	1	475	tags=16%, list=4%, signal=16%
WP_ETHANOL_EFFECTS_ON_HISTONE_MODIFICATIONS	17	0.527136	1.14292	0.271056	0.801695	1	259	tags=18%, list=2%, signal=18%
ZHANG_GATA6_TARGETS_DN	25	0.505861	1.14286	0.233761	0.80162	1	2340	tags=36%, list=21%, signal=46%
WP_MTHFR_DEFICIENCY	15	0.53201	1.14286	0.273058	0.801238	1	4835	tags=67%, list=44%, signal=119%
GOBP_POSITIVE_REGULATION_OF_NEURON_DIFFERENTIATION	40	0.489035	1.14273	0.1892	0.801583	1	2270	tags=30%, list=21%, signal=38%
GOBP_G_PROTEIN_COUPLED_PURINERGIC_RECEPTOR_SIGNALING_PATHWAY	10	0.560836	1.14269	0.28127	0.801451	1	1119	tags=20%, list=10%, signal=22%
GOBP_GLYCOPROTEIN_METABOLIC_PROCESS	161	0.456663	1.14263	0.0624	0.801375	1	2519	tags=29%, list=23%, signal=37%
GOBP_IRON_ION_TRANSPORT	32	0.493559	1.14256	0.222489	0.801371	1	3328	tags=47%, list=30%, signal=67%
GOBP_NEGATIVE_REGULATION_OF_LYMPHOCYTE_ACTIVATION	71	0.472577	1.14242	0.1448	0.801771	1	3408	tags=44%, list=31%, signal=63%
WP_ENDODERM_DIFFERENTIATION	83	0.468465	1.14222	0.1198	0.802561	1	2477	tags=30%, list=23%, signal=39%
GOBP_CELLULAR_RESPONSE_TO_RETINOIC_ACID	39	0.488331	1.14217	0.193439	0.802392	1	4176	tags=46%, list=38%, signal=74%
GOBP_SENSORY_ORGAN_DEVELOPMENT	289	0.448508	1.14188	0.0222	0.803741	1	3236	tags=38%, list=29%, signal=53%
GOBP_RESPONSE_TO_LEUKEMIA_INHIBITORY_FACTOR	54	0.477864	1.14181	0.1686	0.803682	1	3829	tags=48%, list=35%, signal=74%
GOBP_PROTEIN_PALMITOYLATION	13	0.540107	1.14172	0.277425	0.803797	1	3883	tags=69%, list=35%, signal=107%
REACTOME_ACYL_CHAIN_REMODELLING_OF_PS	12	0.545696	1.14145	0.280493	0.805033	1	4334	tags=67%, list=39%, signal=110%
GOBP_PHOSPHATIDYLCHOLINE_BIOSYNTHETIC_PROCESS	15	0.530491	1.14135	0.273906	0.8052	1	2421	tags=40%, list=22%, signal=51%
HOFFMANN_SMALL_PRE_BII_TO_IMMATURE_B_LYMPHOCYTE_UP	34	0.494443	1.14132	0.212242	0.804951	1	1965	tags=29%, list=18%, signal=36%
REACTOME_NUCLEAR_RECEPTOR_TRANSCRIPTION_PATHWAY	29	0.497797	1.14116	0.224179	0.805491	1	3915	tags=55%, list=36%, signal=85%
GOBP_EATING_BEHAVIOR	23	0.508951	1.14116	0.246894	0.805082	1	2494	tags=35%, list=23%, signal=45%
GOBP_SEX_DIFFERENTIATION	157	0.455903	1.14073	0.065	0.807218	1	3663	tags=43%, list=33%, signal=63%
MCBRYAN_PUBERTAL_BREAST_5_6WK_UP	65	0.472982	1.14067	0.149	0.807174	1	4951	tags=66%, list=45%, signal=120%
ICHIBA_GRAFT_VERSUS_HOST_DISEASE_D7_DN	23	0.509462	1.14049	0.24624	0.807801	1	2294	tags=39%, list=21%, signal=49%
GOBP_BIOMINERALIZATION	74	0.467625	1.14023	0.1426	0.808902	1	3422	tags=42%, list=31%, signal=60%
REACTOME_VISUAL_PHOTOTRANSDUCTION	45	0.483769	1.14023	0.1928	0.808505	1	3471	tags=44%, list=32%, signal=65%
GOBP_CELL_DIFFERENTIATION_INVOLVED_IN_KIDNEY_DEVELOPMENT	24	0.508062	1.14022	0.240473	0.808174	1	3787	tags=58%, list=34%, signal=89%
MAHAJAN_RESPONSE_TO_IL1A_UP	29	0.498205	1.1402	0.236189	0.807891	1	1002	tags=21%, list=9%, signal=23%
GOBP_MYELIN_ASSEMBLY	12	0.545863	1.14015	0.286944	0.807756	1	1052	tags=25%, list=10%, signal=28%
GOBP_EMBRYONIC_MORPHOGENESIS	307	0.447539	1.14001	0.0228	0.808201	1	3349	tags=37%, list=30%, signal=51%
HOQUE_METHYLATED_IN_CANCER	24	0.510965	1.13982	0.235129	0.808895	1	4445	tags=67%, list=40%, signal=112%
GOBP_REGULATION_OF_ACTION_POTENTIAL	28	0.497916	1.13969	0.231524	0.809248	1	3954	tags=54%, list=36%, signal=83%
KONDO_COLON_CANCER_HCP_WITH_H3K27ME1	12	0.545403	1.13955	0.289706	0.809685	1	2326	tags=33%, list=21%, signal=42%
GOBP_SECRETION	452	0.444363	1.1395	0.008	0.809566	1	1776	tags=22%, list=16%, signal=25%
GOBP_REGULATION_OF_CATION_CHANNEL_ACTIVITY	82	0.467069	1.1394	0.1306	0.809747	1	3273	tags=40%, list=30%, signal=57%
GOBP_REGULATION_OF_PHOSPHATASE_ACTIVITY	33	0.49342	1.13878	0.213285	0.812956	1	2500	tags=27%, list=23%, signal=35%
GOBP_ORGANIC_HYDROXY_COMPOUND_TRANSPORT	159	0.455433	1.13871	0.065	0.812995	1	3557	tags=40%, list=32%, signal=59%
BLANCO_MELO_MERS_COV_INFECTION_MCR5_CELLS_UP	171	0.455324	1.13859	0.0538	0.813255	1	5252	tags=71%, list=48%, signal=134%
GOBP_DEOXYRIBONUCLEOSIDE_MONOPHOSPHATE_METABOLIC_PROCESS	12	0.545705	1.13859	0.276468	0.812884	1	2870	tags=42%, list=26%, signal=56%
GOBP_NEGATIVE_REGULATION_OF_CELL_DEVELOPMENT	91	0.463374	1.13846	0.124	0.813245	1	3109	tags=35%, list=28%, signal=49%
GOBP_OUTER_DYNEIN_ARM_ASSEMBLY	13	0.539918	1.13843	0.2819	0.812997	1	3475	tags=54%, list=32%, signal=79%
PANGAS_TUMOR_SUPPRESSION_BY_SMAD1_AND_SMAD5_UP	51	0.481086	1.13835	0.1744	0.813055	1	2962	tags=31%, list=27%, signal=43%
TAKEDA_TARGETS_OF_NUP98_HOXA9_FUSION_3D_DN	10	0.564737	1.13818	0.293674	0.813658	1	3569	tags=50%, list=32%, signal=74%
GOBP_POSITIVE_REGULATION_OF_NEURON_DEATH	35	0.489095	1.13816	0.225936	0.813372	1	3797	tags=46%, list=35%, signal=70%
GOBP_ALPHA_AMINO_ACID_CATABOLIC_PROCESS	54	0.47721	1.13814	0.1706	0.813055	1	3980	tags=52%, list=36%, signal=81%
GOBP_HUMORAL_IMMUNE_RESPONSE	89	0.464553	1.13787	0.1262	0.814276	1	4008	tags=46%, list=36%, signal=72%
LINDSTEDT_DENDRITIC_CELL_MATURATION_C	22	0.509056	1.13762	0.26156	0.815313	1	3166	tags=45%, list=29%, signal=64%
WP_FLUOROPYRIMIDINE_ACTIVITY	19	0.514924	1.13757	0.263867	0.815181	1	2877	tags=37%, list=26%, signal=50%
ISSAEVA_MLL2_TARGETS	18	0.518348	1.13742	0.262628	0.815684	1	3369	tags=56%, list=31%, signal=80%
GOBP_CARDIAC_MUSCLE_CELL_MEMBRANE_REPOLARIZATION	17	0.523029	1.13729	0.267771	0.815993	1	3085	tags=47%, list=28%, signal=65%
GOBP_REGULATION_OF_TUBE_SIZE	53	0.47778	1.13711	0.1792	0.8167	1	3496	tags=43%, list=32%, signal=63%
GOBP_FORMATION_OF_PRIMARY_GERM_LAYER	54	0.477399	1.13661	0.1734	0.819259	1	2831	tags=30%, list=26%, signal=40%
BIOCARTA_BAD_PATHWAY	10	0.554772	1.13633	0.298125	0.820513	1	596	tags=10%, list=5%, signal=11%
WANG_SMARCE1_TARGETS_UP	83	0.466127	1.13619	0.1388	0.8209	1	2996	tags=40%, list=27%, signal=54%
GOBP_CANONICAL_WNT_SIGNALING_PATHWAY	148	0.455401	1.13616	0.0734	0.820716	1	3899	tags=47%, list=35%, signal=71%
SCHLINGEMANN_SKIN_CARCINOGENESIS_TPA_DN	13	0.537169	1.13608	0.293661	0.820765	1	4039	tags=62%, list=37%, signal=97%
GOBP_SCHWANN_CELL_DEVELOPMENT	14	0.533536	1.13601	0.283509	0.820764	1	1754	tags=21%, list=16%, signal=25%
GOBP_TUBE_DEVELOPMENT	469	0.441636	1.13598	0.011	0.820516	1	3408	tags=37%, list=31%, signal=52%
GOBP_SERINE_FAMILY_AMINO_ACID_BIOSYNTHETIC_PROCESS	15	0.528865	1.13586	0.279659	0.820832	1	1567	tags=33%, list=14%, signal=39%
GOBP_REGULATION_OF_BRANCHING_INVOLVED_IN_URETERIC_BUD_MORPHOGENESIS	12	0.544984	1.13586	0.291607	0.82044	1	3787	tags=67%, list=34%, signal=102%
GOBP_TYROSINE_PHOSPHORYLATION_OF_STAT_PROTEIN	39	0.488528	1.13579	0.2102	0.820419	1	3479	tags=41%, list=32%, signal=60%
GOBP_MYOBLAST_FUSION	16	0.52318	1.13572	0.276914	0.820408	1	2631	tags=44%, list=24%, signal=57%
MARKEY_RB1_CHRONIC_LOF_UP	65	0.4716	1.13568	0.1574	0.820238	1	4302	tags=57%, list=39%, signal=93%
KORKOLA_TERATOMA	26	0.500001	1.13567	0.251751	0.819925	1	3968	tags=58%, list=36%, signal=90%
PID_HIV_NEF_PATHWAY	19	0.514948	1.13547	0.267082	0.820711	1	3797	tags=42%, list=35%, signal=64%
GOBP_STRIATED_MUSCLE_CELL_PROLIFERATION	31	0.493877	1.13541	0.225936	0.820606	1	3236	tags=39%, list=29%, signal=55%
GOBP_MEIOTIC_CELL_CYCLE_PROCESS	151	0.454172	1.13534	0.0772	0.820643	1	3692	tags=46%, list=34%, signal=69%
SERVITJA_LIVER_HNF1A_TARGETS_UP	73	0.469116	1.13528	0.1494	0.820613	1	3832	tags=52%, list=35%, signal=79%
LEE_LIVER_CANCER_MYC_UP	25	0.504686	1.13508	0.245695	0.821364	1	2639	tags=40%, list=24%, signal=53%
GOBP_NEGATIVE_REGULATION_OF_MULTICELLULAR_ORGANISMAL_PROCESS	458	0.441005	1.13508	0.007	0.820959	1	3536	tags=38%, list=32%, signal=54%
[truncated: 5,638 more rows]
