# Supplementary material for: The TINCR ubiquitin-like microprotein is a tumor suppressor in squamous cell carcinoma
Source: Nat Commun. 2023 Mar 10;14:1328. doi: 10.1038/s41467-023-36713-8 (PMC10006087; doi:10.1038/s41467-023-36713-8)
Supplement: Supplementary file 7 — Supplementary Data 5 [file 41467_2023_36713_MOESM7_ESM.xlsx]

## Sheet: Sheet1
Supplementary Data 5. GSEA Pathways Upregulated in HNSCC Patients with Low TINCR Expression
NAME	SIZE	ES	NES	NOM p-val	FDR q-val	FWER p-val	RANK AT MAX	LEADING EDGE
WP_MRNA_PROCESSING	27	0.368953	1.7099	0	0.850828	0.23	5335	tags=100%, list=63%, signal=271%
GOBP_NEGATIVE_REGULATION_OF_REACTIVE_OXYGEN_SPECIES_BIOSYNTHETIC_PROCESS	11	0.50955	1.62388	0.00645161	0.844856	0.4036	4144	tags=100%, list=49%, signal=196%
GOBP_MITOCHONDRIAL_RNA_METABOLIC_PROCESS	16	0.453348	1.62035	0	0.579499	0.4128	4620	tags=100%, list=55%, signal=221%
REN_BOUND_BY_E2F	13	0.469325	1.59228	0	0.546678	0.488	4484	tags=100%, list=53%, signal=213%
GOBP_PROTEIN_DEMETHYLATION	11	0.480959	1.52673	0.0136054	0.699701	0.658	4385	tags=100%, list=52%, signal=208%
GOBP_TELOMERASE_RNA_LOCALIZATION	10	0.479597	1.50624	0.026178	0.680431	0.7162	4396	tags=100%, list=52%, signal=208%
WINTER_HYPOXIA_DN	29	0.351207	1.50484	0	0.589339	0.7198	5485	tags=100%, list=65%, signal=285%
GOBP_PROTEIN_LOCALIZATION_TO_CHROMOSOME_TELOMERIC_REGION	11	0.479654	1.4983	0.0246914	0.540445	0.7358	4396	tags=100%, list=52%, signal=208%
GOBP_INTRA_GOLGI_VESICLE_MEDIATED_TRANSPORT	21	0.358831	1.49567	0	0.489094	0.7414	5418	tags=100%, list=64%, signal=279%
REACTOME_HDMS_DEMETHYLATE_HISTONES	11	0.480959	1.49505	0.0258065	0.442341	0.7434	4385	tags=100%, list=52%, signal=208%
GOBP_ENDOPLASMIC_RETICULUM_TO_CYTOSOL_TRANSPORT	17	0.381574	1.47811	0	0.449048	0.7832	5225	tags=100%, list=62%, signal=262%
KEGG_PROTEIN_EXPORT	12	0.431063	1.47432	0.016129	0.422754	0.7932	4806	tags=100%, list=57%, signal=232%
GOBP_MITOTIC_METAPHASE_PLATE_CONGRESSION	22	0.339986	1.44698	0.0909091	0.471129	0.8498	5577	tags=100%, list=66%, signal=294%
BIOCARTA_PROTEASOME_PATHWAY	16	0.405627	1.44264	0.0232558	0.450717	0.8564	5022	tags=100%, list=60%, signal=246%
REACTOME_ENDOSOMAL_SORTING_COMPLEX_REQUIRED_FOR_TRANSPORT_ESCRT	15	0.416024	1.42848	0.0793651	0.46181	0.879	4934	tags=100%, list=58%, signal=240%
REACTOME_TRNA_PROCESSING_IN_THE_NUCLEUS	12	0.438538	1.42652	0.0206897	0.43901	0.8832	4743	tags=100%, list=56%, signal=228%
GOBP_POST_TRANSLATIONAL_PROTEIN_TARGETING_TO_ENDOPLASMIC_RETICULUM_MEMBRANE	10	0.451601	1.41904	0.0380435	0.434585	0.8966	4632	tags=100%, list=55%, signal=221%
GOBP_ESTABLISHMENT_OF_PROTEIN_LOCALIZATION_TO_CHROMOSOME	13	0.435386	1.39991	0.00990099	0.467927	0.9236	4770	tags=100%, list=57%, signal=230%
REACTOME_PEROXISOMAL_PROTEIN_IMPORT	29	0.318987	1.39643	0	0.453792	0.9276	5756	tags=100%, list=68%, signal=313%
REACTOME_TRNA_PROCESSING	32	0.282588	1.39273	0	0.442762	0.9326	6063	tags=100%, list=72%, signal=354%
REACTOME_SARS_COV_2_MODULATES_HOST_TRANSLATION_MACHINERY	32	0.313749	1.37432	0	0.477212	0.9548	5801	tags=100%, list=69%, signal=319%
REACTOME_SNRNP_ASSEMBLY	12	0.424181	1.37233	0.0396825	0.461278	0.956	4864	tags=100%, list=58%, signal=236%
GOBP_SPLICEOSOMAL_COMPLEX_ASSEMBLY	20	0.368646	1.36532	0.0909091	0.46183	0.961	5335	tags=100%, list=63%, signal=271%
REACTOME_BUDDING_AND_MATURATION_OF_HIV_VIRION	12	0.415876	1.3653	0.0647482	0.442696	0.961	4934	tags=100%, list=58%, signal=240%
REACTOME_CRISTAE_FORMATION	11	0.430893	1.34258	0.0723684	0.493627	0.9746	4807	tags=100%, list=57%, signal=232%
GOBP_RRNA_MODIFICATION	14	0.391882	1.3388	0.0461538	0.486878	0.9786	5137	tags=100%, list=61%, signal=255%
GOBP_CYTOPLASMIC_TRANSLATIONAL_INITIATION	28	0.335473	1.33681	0	0.47482	0.9794	5617	tags=100%, list=67%, signal=298%
GOBP_SISTER_CHROMATID_COHESION	16	0.373932	1.33669	0.0638298	0.458285	0.9796	5289	tags=100%, list=63%, signal=267%
GOBP_MRNA_SPLICE_SITE_SELECTION	10	0.452195	1.33466	0.0752688	0.448466	0.9814	4627	tags=100%, list=55%, signal=221%
WP_DNA_REPAIR_PATHWAYS_FULL_NETWORK	33	0.241585	1.33312	0	0.437955	0.9822	6408	tags=100%, list=76%, signal=414%
GOBP_FORMATION_OF_CYTOPLASMIC_TRANSLATION_INITIATION_COMPLEX	15	0.381128	1.32758	0.0410959	0.439708	0.9846	5228	tags=100%, list=62%, signal=262%
GOBP_MULTIVESICULAR_BODY_SORTING_PATHWAY	22	0.339986	1.31543	0	0.460634	0.9884	5577	tags=100%, list=66%, signal=294%
GOBP_ENDOSOME_TRANSPORT_VIA_MULTIVESICULAR_BODY_SORTING_PATHWAY	19	0.339865	1.29785	0	0.501205	0.9946	5577	tags=100%, list=66%, signal=294%
HU_ANGIOGENESIS_DN	11	0.41547	1.28793	0.0858896	0.517213	0.996	4937	tags=100%, list=58%, signal=241%
BIOCARTA_TCRA_PATHWAY	10	0.422183	1.27324	0.0963303	0.550669	0.9976	4880	tags=100%, list=58%, signal=237%
GOBP_LATE_ENDOSOME_TO_VACUOLE_TRANSPORT	17	0.339784	1.27152	0.0833333	0.541435	0.9978	5577	tags=100%, list=66%, signal=294%
GOBP_RNA_METHYLATION	24	0.28232	1.27149	0	0.526943	0.9978	6063	tags=100%, list=72%, signal=354%
KORKOLA_SEMINOMA_UP	14	0.358889	1.26386	0.0549451	0.538882	0.9982	5415	tags=100%, list=64%, signal=279%
KEGG_CITRATE_CYCLE_TCA_CYCLE	16	0.340574	1.26058	0.0909091	0.535881	0.9986	5570	tags=100%, list=66%, signal=294%
GOBP_VIRAL_TRANSLATION	13	0.371306	1.25934	0.135135	0.526552	0.9988	5310	tags=100%, list=63%, signal=269%
MODY_HIPPOCAMPUS_PRENATAL	22	0.349014	1.25889	0	0.515225	0.9988	5501	tags=100%, list=65%, signal=286%
GOBP_TRANSCRIPTION_PREINITIATION_COMPLEX_ASSEMBLY	24	0.316065	1.25154	0	0.525621	0.9994	4200	tags=96%, list=50%, signal=190%
GOBP_PROTEIN_K11_LINKED_UBIQUITINATION	14	0.363162	1.25117	0.0921053	0.514468	0.9994	5379	tags=100%, list=64%, signal=275%
GOBP_REGULATION_OF_MITOCHONDRIAL_TRANSLATION	10	0.400712	1.25039	0.110526	0.505278	0.9994	5061	tags=100%, list=60%, signal=249%
REACTOME_APC_CDC20_MEDIATED_DEGRADATION_OF_NEK2A	12	0.363075	1.24473	0.151515	0.512015	0.9996	5379	tags=100%, list=64%, signal=275%
GOBP_POSITIVE_REGULATION_OF_ANTIGEN_RECEPTOR_MEDIATED_SIGNALING_PATHWAY	20	0.3019	1.23365	0.0555556	0.536504	1	5897	tags=100%, list=70%, signal=331%
REACTOME_RESPIRATORY_ELECTRON_TRANSPORT_ATP_SYNTHESIS_BY_CHEMIOSMOTIC_COUPLING_AND_HEAT_PRODUCTION_BY_UNCOUPLING_PROTEINS	37	0.242295	1.23245	0	0.528892	1	6403	tags=100%, list=76%, signal=413%
GOBP_SPLICEOSOMAL_SNRNP_ASSEMBLY	16	0.341643	1.22344	0.0862069	0.547057	1	5561	tags=100%, list=66%, signal=293%
GOBP_REGULATION_OF_SPINDLE_ORGANIZATION	17	0.309747	1.21874	0.121951	0.55153	1	5830	tags=100%, list=69%, signal=323%
GOBP_REGULATION_OF_INTRACELLULAR_ESTROGEN_RECEPTOR_SIGNALING_PATHWAY	10	0.40688	1.21513	0.167539	0.552183	1	5009	tags=100%, list=59%, signal=246%
GOBP_ER_NUCLEUS_SIGNALING_PATHWAY	22	0.312782	1.21467	0.0666667	0.542789	1	5806	tags=100%, list=69%, signal=320%
GOBP_LATE_ENDOSOME_TO_VACUOLE_TRANSPORT_VIA_MULTIVESICULAR_BODY_SORTING_PATHWAY	12	0.383602	1.21374	0.17094	0.535456	1	5206	tags=100%, list=62%, signal=261%
GOBP_MEMBRANE_FISSION	24	0.281131	1.20818	0.111111	0.542453	1	6073	tags=100%, list=72%, signal=356%
GOBP_REGULATION_OF_MITOCHONDRIAL_GENE_EXPRESSION	10	0.400712	1.20176	0.20603	0.553047	1	5061	tags=100%, list=60%, signal=249%
PID_P53_REGULATION_PATHWAY	24	0.310955	1.19888	0	0.552457	1	5822	tags=100%, list=69%, signal=321%
REACTOME_MAP3K8_TPL2_DEPENDENT_MAPK1_3_ACTIVATION	10	0.394425	1.19656	0.181818	0.549929	1	5114	tags=100%, list=61%, signal=253%
GOBP_MULTIVESICULAR_BODY_ORGANIZATION	16	0.339744	1.18989	0.181818	0.561671	1	5577	tags=100%, list=66%, signal=294%
XU_RESPONSE_TO_TRETINOIN_AND_NSC682994_DN	10	0.390392	1.1886	0.182692	0.556103	1	5148	tags=100%, list=61%, signal=256%
RICKMAN_TUMOR_DIFFERENTIATED_WELL_VS_MODERATELY_UP	10	0.387189	1.18709	0.173077	0.551023	1	5175	tags=100%, list=61%, signal=258%
ABRAMSON_INTERACT_WITH_AIRE	12	0.358567	1.18066	0.186992	0.563063	1	5417	tags=100%, list=64%, signal=279%
GOBP_TRICARBOXYLIC_ACID_CYCLE	14	0.340494	1.1711	0.177419	0.586197	1	5570	tags=100%, list=66%, signal=294%
WP_INTRAFLAGELLAR_TRANSPORT_PROTEINS_BINDING_TO_DYNEIN	13	0.350421	1.16069	0.231579	0.613714	1	5486	tags=100%, list=65%, signal=285%
GOBP_RNA_POLYMERASE_II_PREINITIATION_COMPLEX_ASSEMBLY	20	0.305858	1.15399	0.178571	0.627714	1	4078	tags=95%, list=48%, signal=183%
REACTOME_APC_C_CDC20_MEDIATED_DEGRADATION_OF_CYCLIN_B	11	0.363032	1.15076	0.186207	0.629142	1	5379	tags=100%, list=64%, signal=275%
GOBP_ATTACHMENT_OF_SPINDLE_MICROTUBULES_TO_KINETOCHORE	11	0.355202	1.1477	0.216667	0.630101	1	5445	tags=100%, list=65%, signal=281%
REACTOME_RHOV_GTPASE_CYCLE	16	0.329297	1.14667	0.285714	0.624147	1	5665	tags=100%, list=67%, signal=304%
GOBP_POSITIVE_REGULATION_OF_PROTEIN_LOCALIZATION_TO_CELL_SURFACE	10	0.38019	1.14526	0.25	0.619745	1	5234	tags=100%, list=62%, signal=263%
WP_NSP1_FROM_SARSCOV2_INHIBITS_TRANSLATION_INITIATION_IN_THE_HOST_CELL	13	0.332503	1.12333	0.233333	0.690946	1	5637	tags=100%, list=67%, signal=301%
DEN_INTERACT_WITH_LCA5	17	0.301118	1.09602	0.186047	0.792264	1	4693	tags=94%, list=56%, signal=212%
GOBP_POSITIVE_REGULATION_OF_T_CELL_RECEPTOR_SIGNALING_PATHWAY	14	0.301685	1.09551	0.25	0.783146	1	5897	tags=100%, list=70%, signal=331%
KEGG_PORPHYRIN_AND_CHLOROPHYLL_METABOLISM	11	0.346779	1.08887	0.326923	0.798685	1	5516	tags=100%, list=65%, signal=288%
REACTOME_INHIBITION_OF_THE_PROTEOLYTIC_ACTIVITY_OF_APC_C_REQUIRED_FOR_THE_ONSET_OF_ANAPHASE_BY_MITOTIC_SPINDLE_CHECKPOINT_COMPONENTS	10	0.362989	1.08847	0.275281	0.789234	1	5379	tags=100%, list=64%, signal=275%
GOBP_MITOCHONDRIAL_RESPIRATORY_CHAIN_COMPLEX_ASSEMBLY	30	0.242093	1.0879	0.25	0.780637	1	6403	tags=100%, list=76%, signal=413%
AIYAR_COBRA1_TARGETS_DN	12	0.326768	1.0872	0.304348	0.773205	1	5685	tags=100%, list=67%, signal=306%
GOBP_PROTEIN_INSERTION_INTO_ER_MEMBRANE	13	0.334995	1.0848	0.307692	0.772699	1	5616	tags=100%, list=67%, signal=298%
ZHAN_MULTIPLE_MYELOMA_SUBGROUPS	13	0.326213	1.08443	0.322917	0.763967	1	5690	tags=100%, list=67%, signal=306%
REACTOME_GLOBAL_GENOME_NUCLEOTIDE_EXCISION_REPAIR_GG_NER	34	0.272425	1.08274	0	0.760578	1	6149	tags=100%, list=73%, signal=367%
GOBP_REGULATION_OF_ACROSOME_REACTION	10	0.360735	1.08198	0.329545	0.754021	1	5398	tags=100%, list=64%, signal=277%
REACTOME_RECRUITMENT_OF_MITOTIC_CENTROSOME_PROTEINS_AND_COMPLEXES	27	0.234637	1.07639	0	0.767059	1	6465	tags=100%, list=77%, signal=426%
GOBP_COPII_COATED_VESICLE_BUDDING	23	0.262326	1.07358	0.384615	0.76856	1	6231	tags=100%, list=74%, signal=381%
REACTOME_TRNA_MODIFICATION_IN_THE_NUCLEUS_AND_CYTOSOL	18	0.282118	1.07224	0.208333	0.764284	1	6063	tags=100%, list=72%, signal=354%
GOBP_REGULATION_OF_CHROMATIN_ORGANIZATION	12	0.326887	1.07171	0.310345	0.756909	1	5684	tags=100%, list=67%, signal=306%
GOBP_MITOTIC_CYTOKINETIC_PROCESS	11	0.339542	1.07112	0.301471	0.749893	1	5577	tags=100%, list=66%, signal=294%
GOBP_MHC_CLASS_II_BIOSYNTHETIC_PROCESS	10	0.346263	1.0679	0.302564	0.753421	1	5520	tags=100%, list=65%, signal=289%
GOBP_REGULATION_OF_CILIUM_DEPENDENT_CELL_MOTILITY	12	0.332345	1.06437	0.367521	0.758198	1	5638	tags=100%, list=67%, signal=301%
KEGG_SPLICEOSOME	28	0.286496	1.06418	0.333333	0.750083	1	6029	tags=100%, list=71%, signal=349%
GOBP_SRP_DEPENDENT_COTRANSLATIONAL_PROTEIN_TARGETING_TO_MEMBRANE	12	0.324869	1.06211	0.293651	0.749575	1	5701	tags=100%, list=68%, signal=308%
KEGG_NUCLEOTIDE_EXCISION_REPAIR	18	0.271907	1.05697	0.375	0.760711	1	6149	tags=100%, list=73%, signal=368%
MELLMAN_TUT1_TARGETS_UP	12	0.315259	1.05687	0.352459	0.75253	1	5782	tags=100%, list=69%, signal=317%
REACTOME_HCMV_LATE_EVENTS	26	0.263252	1.0562	0.428571	0.746813	1	6224	tags=100%, list=74%, signal=380%
WP_TCA_CYCLE_AKA_KREBS_OR_CITRIC_ACID_CYCLE	11	0.340373	1.0549	0.328859	0.743373	1	5570	tags=100%, list=66%, signal=294%
GOBP_PROTON_MOTIVE_FORCE_DRIVEN_ATP_SYNTHESIS	23	0.26696	1.05473	0.5	0.735995	1	6192	tags=100%, list=73%, signal=374%
EPPERT_LSC_R	17	0.284103	1.04736	0.377358	0.755451	1	6046	tags=100%, list=72%, signal=352%
WP_NEURODEGENERATION_WITH_BRAIN_IRON_ACCUMULATION_NBIA_SUBTYPES_PATHWAY	18	0.279269	1.04662	0.392857	0.750041	1	6087	tags=100%, list=72%, signal=358%
CROONQUIST_NRAS_SIGNALING_DN	10	0.333571	1.04319	0.378378	0.754998	1	5627	tags=100%, list=67%, signal=300%
REACTOME_CYTOSOLIC_SULFONATION_OF_SMALL_MOLECULES	10	0.347805	1.04318	0.387255	0.747159	1	5507	tags=100%, list=65%, signal=287%
MOOTHA_FFA_OXYDATION	11	0.339779	1.03496	0.384106	0.769943	1	5575	tags=100%, list=66%, signal=294%
WP_HOSTPATHOGEN_INTERACTION_OF_HUMAN_CORONAVIRUSES_AUTOPHAGY	10	0.349941	1.03409	0.4	0.764961	1	5489	tags=100%, list=65%, signal=286%
REACTOME_BASE_EXCISION_REPAIR	20	0.263064	1.02933	0.421053	0.774048	1	6224	tags=100%, list=74%, signal=380%
GOBP_REGULATION_OF_SPINDLE_ASSEMBLY	10	0.339502	1.02673	0.39801	0.775456	1	5577	tags=100%, list=66%, signal=294%
REACTOME_RHOU_GTPASE_CYCLE	16	0.273148	1.02459	0.45283	0.775546	1	6138	tags=100%, list=73%, signal=366%
REACTOME_DNA_DAMAGE_RECOGNITION_IN_GG_NER	16	0.273979	1.01998	0.4	0.784618	1	6131	tags=100%, list=73%, signal=365%
GOBP_TETRAPYRROLE_BIOSYNTHETIC_PROCESS	13	0.316601	1.01675	0.45045	0.789317	1	5771	tags=100%, list=68%, signal=316%
WP_NUCLEOTIDE_EXCISION_REPAIR_IN_XERODERMA_PIGMENTOSUM	23	0.272068	1.01646	0.416667	0.782745	1	6149	tags=100%, list=73%, signal=367%
WP_PATHWAYS_AFFECTED_IN_ADENOID_CYSTIC_CARCINOMA	18	0.256234	1.01629	0.52	0.775982	1	6281	tags=100%, list=74%, signal=390%
REACTOME_DUAL_INCISION_IN_GG_NER	17	0.271875	1.00722	0.487805	0.800803	1	6149	tags=100%, list=73%, signal=368%
KUUSELO_PANCREATIC_CANCER_19Q13_AMPLIFICATION	14	0.300261	1.0008	0.426667	0.817085	1	5909	tags=100%, list=70%, signal=333%
WP_NUCLEOTIDE_EXCISION_REPAIR	18	0.271907	0.99781	0.517241	0.822807	1	6149	tags=100%, list=73%, signal=368%
GOBP_HISTONE_DEUBIQUITINATION	14	0.28905	0.993875	0.5125	0.829461	1	3375	tags=93%, list=40%, signal=154%
LUI_THYROID_CANCER_CLUSTER_3	20	0.259739	0.991214	0.545455	0.831489	1	6252	tags=100%, list=74%, signal=385%
GOBP_REGULATION_OF_DNA_TEMPLATED_TRANSCRIPTION_ELONGATION	26	0.233834	0.990025	0.333333	0.82838	1	5142	tags=96%, list=61%, signal=245%
GOBP_REGULATION_OF_FLAGELLATED_SPERM_MOTILITY	10	0.332266	0.986064	0.466346	0.835086	1	5638	tags=100%, list=67%, signal=301%
REACTOME_MEIOTIC_RECOMBINATION	17	0.26297	0.983427	0.473684	0.836699	1	6224	tags=100%, list=74%, signal=380%
GOBP_PEROXISOMAL_TRANSPORT	11	0.312137	0.982574	0.493151	0.832216	1	5808	tags=100%, list=69%, signal=320%
REACTOME_ANCHORING_OF_THE_BASAL_BODY_TO_THE_PLASMA_MEMBRANE	34	0.234832	0.981602	1	0.828468	1	6465	tags=100%, list=77%, signal=426%
GOBP_ESTABLISHMENT_OF_PROTEIN_LOCALIZATION_TO_MITOCHONDRIAL_MEMBRANE	16	0.282407	0.979384	0.510638	0.829039	1	6060	tags=100%, list=72%, signal=354%
GOBP_MITOTIC_G2_DNA_DAMAGE_CHECKPOINT_SIGNALING	11	0.310476	0.979086	0.467153	0.823112	1	5822	tags=100%, list=69%, signal=322%
CHOI_ATL_STAGE_PREDICTOR	16	0.269587	0.96891	0.519231	0.851533	1	6168	tags=100%, list=73%, signal=371%
REACTOME_MITOTIC_SPINDLE_CHECKPOINT	30	0.254459	0.964834	0.5	0.858849	1	6299	tags=100%, list=75%, signal=393%
REACTOME_NEGATIVE_EPIGENETIC_REGULATION_OF_RRNA_EXPRESSION	30	0.232818	0.961217	1	0.863813	1	6481	tags=100%, list=77%, signal=429%
PID_PLK1_PATHWAY	11	0.305849	0.960011	0.513889	0.860827	1	5861	tags=100%, list=69%, signal=327%
REACTOME_RNA_POLYMERASE_I_PROMOTER_ESCAPE	27	0.232735	0.953987	0.666667	0.87454	1	6481	tags=100%, list=77%, signal=429%
GOBP_PROTEIN_TARGETING_TO_PEROXISOME	10	0.3121	0.949765	0.524038	0.881459	1	5808	tags=100%, list=69%, signal=320%
GOBP_REGULATION_OF_B_CELL_APOPTOTIC_PROCESS	13	0.30165	0.948109	0.56383	0.87994	1	5897	tags=100%, list=70%, signal=331%
GOBP_PROTEIN_K48_LINKED_UBIQUITINATION	33	0.227311	0.947446	1	0.875292	1	6528	tags=100%, list=77%, signal=440%
REACTOME_ACTIVATED_PKN1_STIMULATES_TRANSCRIPTION_OF_AR_ANDROGEN_RECEPTOR_REGULATED_GENES_KLK2_AND_KLK3	19	0.263033	0.946936	0.62069	0.87004	1	6224	tags=100%, list=74%, signal=380%
REACTOME_MTORC1_MEDIATED_SIGNALLING	14	0.272642	0.939868	0.589744	0.886449	1	4700	tags=93%, list=56%, signal=209%
PID_ATM_PATHWAY	10	0.308185	0.939155	0.570681	0.881851	1	5841	tags=100%, list=69%, signal=324%
CHNG_MULTIPLE_MYELOMA_HYPERPLOID_DN	12	0.285596	0.934365	0.669903	0.891026	1	6032	tags=100%, list=71%, signal=350%
KEGG_BASE_EXCISION_REPAIR	10	0.306168	0.932798	0.571429	0.889131	1	5858	tags=100%, list=69%, signal=326%
REACTOME_SIRT1_NEGATIVELY_REGULATES_RRNA_EXPRESSION	15	0.262908	0.932771	0.633333	0.882412	1	6224	tags=100%, list=74%, signal=380%
BIOCARTA_CSK_PATHWAY	14	0.275219	0.931844	0.651515	0.878633	1	6120	tags=100%, list=73%, signal=363%
GOBP_RESPONSE_TO_LIGHT_INTENSITY	10	0.306999	0.926875	0.581395	0.887349	1	5851	tags=100%, list=69%, signal=326%
REACTOME_RESPIRATORY_ELECTRON_TRANSPORT	29	0.242064	0.925665	0.5	0.884507	1	6403	tags=100%, list=76%, signal=413%
REACTOME_RECOGNITION_OF_DNA_DAMAGE_BY_PCNA_CONTAINING_REPLICATION_COMPLEX	10	0.306168	0.924916	0.572222	0.880166	1	5858	tags=100%, list=69%, signal=326%
GOBP_REGULATION_OF_TRANSCRIPTION_ELONGATION_BY_RNA_POLYMERASE_II	25	0.232498	0.92479	0.764706	0.874094	1	5142	tags=96%, list=61%, signal=245%
REACTOME_HDR_THROUGH_HOMOLOGOUS_RECOMBINATION_HRR	13	0.275543	0.924176	0.548387	0.869585	1	6117	tags=100%, list=72%, signal=363%
GOBP_HISTONE_UBIQUITINATION	16	0.258547	0.919518	0.651163	0.876918	1	6261	tags=100%, list=74%, signal=387%
REACTOME_NONHOMOLOGOUS_END_JOINING_NHEJ	20	0.241211	0.919251	0.65	0.871493	1	6408	tags=100%, list=76%, signal=414%
REACTOME_AURKA_ACTIVATION_BY_TPX2	23	0.234525	0.918804	0.444444	0.866506	1	6465	tags=100%, list=77%, signal=426%
WP_OXIDATIVE_PHOSPHORYLATION	21	0.266896	0.913044	0.333333	0.876914	1	6192	tags=100%, list=73%, signal=375%
GOBP_CYTOCHROME_COMPLEX_ASSEMBLY	15	0.280831	0.908972	0.68254	0.882443	1	6073	tags=100%, list=72%, signal=356%
REACTOME_ASSEMBLY_OF_THE_ORC_COMPLEX_AT_THE_ORIGIN_OF_REPLICATION	14	0.262877	0.904311	0.658537	0.88967	1	6224	tags=100%, list=74%, signal=380%
REACTOME_MEIOSIS	26	0.24899	0.902369	0.5	0.888765	1	6344	tags=100%, list=75%, signal=401%
GOBP_DENDRITE_EXTENSION	15	0.264451	0.896431	0.622641	0.899359	1	6211	tags=100%, list=74%, signal=378%
REACTOME_DISEASES_OF_CARBOHYDRATE_METABOLISM	17	0.249317	0.893676	0.675676	0.900889	1	6339	tags=100%, list=75%, signal=401%
REACTOME_RECOGNITION_AND_ASSOCIATION_OF_DNA_GLYCOSYLASE_WITH_SITE_CONTAINING_AN_AFFECTED_PURINE	13	0.262846	0.893578	0.657143	0.895004	1	6224	tags=100%, list=74%, signal=380%
BIOCARTA_STATHMIN_PATHWAY	13	0.275187	0.893105	0.686275	0.890187	1	6120	tags=100%, list=73%, signal=363%
GOBP_VESICLE_TARGETING_ROUGH_ER_TO_CIS_GOLGI	13	0.26249	0.893035	0.637363	0.884409	1	6227	tags=100%, list=74%, signal=381%
GOBP_MATURATION_OF_SSU_RRNA_FROM_TRICISTRONIC_RRNA_TRANSCRIPT_SSU_RRNA_5_8S_RRNA_LSU_RRNA	27	0.241293	0.889805	0.8	0.887091	1	6409	tags=100%, list=76%, signal=414%
REACTOME_DNA_METHYLATION	13	0.262846	0.888945	0.7	0.883636	1	6224	tags=100%, list=74%, signal=380%
SHEDDEN_LUNG_CANCER_GOOD_SURVIVAL_A5	13	0.278866	0.886865	0.655914	0.88321	1	6089	tags=100%, list=72%, signal=358%
GOBP_RIBOSOMAL_SMALL_SUBUNIT_ASSEMBLY	10	0.300237	0.886239	0.721591	0.87908	1	5908	tags=100%, list=70%, signal=333%
REACTOME_DEADENYLATION_DEPENDENT_MRNA_DECAY	17	0.24255	0.885965	0.690476	0.874059	1	6396	tags=100%, list=76%, signal=412%
REACTOME_TRANSCRIPTIONAL_REGULATION_BY_SMALL_RNAS	23	0.232624	0.883663	0.777778	0.874437	1	6481	tags=100%, list=77%, signal=430%
GOBP_MONOUBIQUITINATED_PROTEIN_DEUBIQUITINATION	12	0.277646	0.8796	0.632353	0.878871	1	6099	tags=100%, list=72%, signal=360%
GOBP_NEGATIVE_REGULATION_OF_UBIQUITIN_PROTEIN_TRANSFERASE_ACTIVITY	13	0.264032	0.876842	0.77451	0.879733	1	6214	tags=100%, list=74%, signal=379%
REACTOME_PRC2_METHYLATES_HISTONES_AND_DNA	13	0.262846	0.876	0.764706	0.876117	1	6224	tags=100%, list=74%, signal=380%
REACTOME_BASE_EXCISION_REPAIR_AP_SITE_FORMATION	14	0.262877	0.874179	0.726027	0.875124	1	6224	tags=100%, list=74%, signal=380%
GOBP_NADH_DEHYDROGENASE_COMPLEX_ASSEMBLY	17	0.241719	0.873448	0.711111	0.871375	1	6403	tags=100%, list=76%, signal=414%
GOBP_REGULATION_OF_UBIQUITIN_PROTEIN_LIGASE_ACTIVITY	12	0.264001	0.872038	0.72	0.869394	1	6214	tags=100%, list=74%, signal=379%
REACTOME_ERCC6_CSB_AND_EHMT2_G9A_POSITIVELY_REGULATE_RRNA_EXPRESSION	14	0.262877	0.871633	0.731343	0.865022	1	6224	tags=100%, list=74%, signal=380%
REACTOME_CONDENSATION_OF_PROPHASE_CHROMOSOMES	13	0.262846	0.867439	0.71134	0.869442	1	6224	tags=100%, list=74%, signal=380%
REACTOME_MITOCHONDRIAL_PROTEIN_IMPORT	30	0.210345	0.865619	0.8	0.868499	1	6670	tags=100%, list=79%, signal=475%
GOBP_POSITIVE_REGULATION_OF_DNA_TEMPLATED_TRANSCRIPTION_ELONGATION	17	0.230219	0.862462	0.8	0.870503	1	4589	tags=94%, list=54%, signal=206%
WP_MITOCHONDRIAL_COMPLEX_I_ASSEMBLY_MODEL_OXPHOS_SYSTEM	15	0.241662	0.854718	0.816667	0.882972	1	6403	tags=100%, list=76%, signal=414%
GOBP_3_PHOSPHOADENOSINE_5_PHOSPHOSULFATE_METABOLIC_PROCESS	11	0.275952	0.852606	0.682635	0.882354	1	6113	tags=100%, list=72%, signal=362%
GOBP_RESPIRATORY_CHAIN_COMPLEX_IV_ASSEMBLY	11	0.280698	0.852067	0.714286	0.878277	1	6073	tags=100%, list=72%, signal=356%
GOBP_PROTEIN_LOCALIZATION_TO_CHROMOSOME	32	0.215397	0.849263	1	0.878885	1	4770	tags=94%, list=57%, signal=215%
GOBP_POSITIVE_REGULATION_OF_DOUBLE_STRAND_BREAK_REPAIR_VIA_HOMOLOGOUS_RECOMBINATION	11	0.273817	0.848963	0.748387	0.874292	1	6131	tags=100%, list=73%, signal=365%
REACTOME_RNA_POLYMERASE_I_TRANSCRIPTION_INITIATION	18	0.232486	0.837509	0.961538	0.892433	1	6481	tags=100%, list=77%, signal=430%
GOBP_NEGATIVE_REGULATION_OF_CELL_CYCLE_G2_M_PHASE_TRANSITION	21	0.19456	0.837082	0.923077	0.888194	1	6801	tags=100%, list=81%, signal=514%
GOBP_MITOTIC_G2_M_TRANSITION_CHECKPOINT	14	0.249466	0.833753	0.722222	0.889791	1	6337	tags=100%, list=75%, signal=401%
REACTOME_INHIBITION_OF_DNA_RECOMBINATION_AT_TELOMERE	16	0.232431	0.828952	0.8	0.893844	1	6481	tags=100%, list=77%, signal=430%
CROONQUIST_IL6_DEPRIVATION_DN	12	0.256289	0.827882	0.787879	0.890774	1	6279	tags=100%, list=74%, signal=390%
REACTOME_DEPOSITION_OF_NEW_CENPA_CONTAINING_NUCLEOSOMES_AT_THE_CENTROMERE	12	0.250593	0.816611	0.791304	0.906629	1	6327	tags=100%, list=75%, signal=399%
REACTOME_RNA_POLYMERASE_II_PRE_TRANSCRIPTION_EVENTS	30	0.18811	0.805499	1	0.920853	1	6857	tags=100%, list=81%, signal=531%
GOBP_RNA_EXPORT_FROM_NUCLEUS	21	0.205725	0.804771	0.916667	0.916909	1	6707	tags=100%, list=79%, signal=486%
GOBP_PEPTIDYL_LYSINE_TRIMETHYLATION	11	0.248547	0.785836	0.865385	0.941555	1	6344	tags=100%, list=75%, signal=402%
GOBP_POSITIVE_REGULATION_OF_TRANSCRIPTION_ELONGATION_BY_RNA_POLYMERASE_II	16	0.227497	0.776889	0.829787	0.949506	1	4589	tags=94%, list=54%, signal=205%
REACTOME_TIGHT_JUNCTION_INTERACTIONS	11	0.248191	0.776724	0.85906	0.944527	1	6347	tags=100%, list=75%, signal=403%
REACTOME_FORMATION_OF_RNA_POL_II_ELONGATION_COMPLEX	24	0.187975	0.749702	0.888889	0.974347	1	6857	tags=100%, list=81%, signal=532%
GOBP_RIBOSOMAL_SUBUNIT_EXPORT_FROM_NUCLEUS	10	0.240807	0.743851	0.925134	0.975796	1	6409	tags=100%, list=76%, signal=415%
REACTOME_E3_UBIQUITIN_LIGASES_UBIQUITINATE_TARGET_PROTEINS	24	0.194748	0.742637	1	0.97188	1	6800	tags=100%, list=81%, signal=513%
KEGG_ASTHMA	16	0.212013	0.740607	0.953488	0.96889	1	6653	tags=100%, list=79%, signal=471%
GOBP_POSITIVE_REGULATION_OF_TORC1_SIGNALING	10	0.244959	0.737964	0.885167	0.966426	1	6374	tags=100%, list=76%, signal=408%
REACTOME_TRANSCRIPTION_OF_THE_HIV_GENOME	27	0.188042	0.726104	1	0.973127	1	6857	tags=100%, list=81%, signal=531%
GOBP_MRNA_EXPORT_FROM_NUCLEUS	15	0.205579	0.725816	0.95	0.968216	1	6707	tags=100%, list=79%, signal=486%
GOBP_PROTEIN_QUALITY_CONTROL_FOR_MISFOLDED_OR_INCOMPLETELY_SYNTHESIZED_PROTEINS	11	0.233242	0.721664	0.948718	0.966766	1	6473	tags=100%, list=77%, signal=429%
BIOCARTA_BAD_PATHWAY	15	0.19905	0.710031	0.911765	0.971475	1	6762	tags=100%, list=80%, signal=502%
GOBP_PROTEIN_LOCALIZATION_TO_CHROMATIN	15	0.195252	0.705362	0.985714	0.970049	1	6794	tags=100%, list=80%, signal=512%
GOBP_TRANSCRIPTION_ELONGATION_BY_RNA_POLYMERASE_II_PROMOTER	34	0.188199	0.697308	1	0.970186	1	6857	tags=100%, list=81%, signal=531%
REACTOME_TRANSPORT_OF_MATURE_TRANSCRIPT_TO_CYTOPLASM	13	0.20553	0.690527	0.989247	0.969736	1	6707	tags=100%, list=79%, signal=486%
GOBP_REGULATION_OF_ACUTE_INFLAMMATORY_RESPONSE_TO_ANTIGENIC_STIMULUS	10	0.217319	0.661864	0.976415	0.980386	1	6607	tags=100%, list=78%, signal=460%
GOBP_METAPHASE_PLATE_CONGRESSION	26	0.152303	0.647294	1	0.981387	1	5577	tags=96%, list=66%, signal=283%
GLASS_IGF2BP1_CLIP_TARGETS_KNOCKDOWN_DN	37	0.304415	---	---	1	0	5881	tags=100%, list=70%, signal=328%
REACTOME_HIV_LIFE_CYCLE	53	0.188625	---	---	1	0	6857	tags=100%, list=81%, signal=530%
REACTOME_SRP_DEPENDENT_COTRANSLATIONAL_PROTEIN_TARGETING_TO_MEMBRANE	80	0.221609	---	---	1	0	5801	tags=99%, list=69%, signal=313%
REACTOME_HATS_ACETYLATE_HISTONES	35	0.263534	---	---	1	0	6224	tags=100%, list=74%, signal=379%
REACTOME_MITOCHONDRIAL_TRANSLATION	42	0.27988	---	---	1	0	5339	tags=98%, list=63%, signal=264%
REACTOME_RRNA_MODIFICATION_IN_THE_NUCLEUS_AND_CYTOSOL	39	0.301274	---	---	1	0	5908	tags=100%, list=70%, signal=332%
REACTOME_RRNA_PROCESSING	126	0.190397	---	---	1	0	5908	tags=98%, list=70%, signal=321%
REACTOME_EUKARYOTIC_TRANSLATION_INITIATION	91	0.205868	---	---	1	0	5801	tags=98%, list=69%, signal=309%
REACTOME_ACTIVATION_OF_THE_MRNA_UPON_BINDING_OF_THE_CAP_BINDING_COMPLEX_AND_EIFS_AND_SUBSEQUENT_BINDING_TO_43S	49	0.314384	---	---	1	0	5801	tags=100%, list=69%, signal=318%
REACTOME_REGULATION_OF_EXPRESSION_OF_SLITS_AND_ROBOS	110	0.171564	---	---	1	0	5550	tags=95%, list=66%, signal=275%
REACTOME_NONSENSE_MEDIATED_DECAY_NMD	74	0.214837	---	---	1	0	5801	tags=99%, list=69%, signal=313%
MOREAUX_B_LYMPHOCYTE_MATURATION_BY_TACI_DN	33	0.256215	---	---	1	0	6285	tags=100%, list=74%, signal=390%
CHNG_MULTIPLE_MYELOMA_HYPERPLOID_UP	33	0.251219	---	---	1	0	6327	tags=100%, list=75%, signal=398%
BILANGES_SERUM_AND_RAPAMYCIN_SENSITIVE_GENES	50	0.248433	---	---	1	0	5861	tags=98%, list=69%, signal=319%
KEGG_RIBOSOME	67	0.222694	---	---	1	0	4772	tags=94%, list=57%, signal=215%
GOBP_TRNA_MODIFICATION	30	0.282521	---	---	1	0	6063	tags=100%, list=72%, signal=354%
GOBP_TRNA_PROCESSING	42	0.260419	---	---	1	0	6252	tags=100%, list=74%, signal=384%
GOBP_RIBONUCLEOPROTEIN_COMPLEX_BIOGENESIS	219	0.226749	---	---	1	0	6409	tags=100%, list=76%, signal=403%
GOBP_MATURATION_OF_SSU_RRNA	35	0.254656	---	---	1	0	5550	tags=97%, list=66%, signal=283%
GOBP_MITOCHONDRIAL_TRANSLATION	58	0.277226	---	---	1	0	5612	tags=98%, list=66%, signal=291%
GOBP_RIBOSOME_BIOGENESIS	161	0.219179	---	---	1	0	6409	tags=99%, list=76%, signal=405%
GOBP_RIBOSOMAL_SMALL_SUBUNIT_BIOGENESIS	48	0.241897	---	---	1	0	6409	tags=100%, list=76%, signal=413%
GOBP_RIBONUCLEOPROTEIN_COMPLEX_SUBUNIT_ORGANIZATION	91	0.20881	---	---	1	0	5561	tags=97%, list=66%, signal=280%
GOBP_MITOCHONDRIAL_GENE_EXPRESSION	67	0.283368	---	---	1	0	5612	tags=99%, list=66%, signal=292%
REACTOME_RECRUITMENT_OF_NUMA_TO_MITOTIC_CENTROSOMES	90	-0.39922	-1.76024	0.00290698	0.040404	0.999	6271	tags=38%, list=25%, signal=50%
REACTOME_NUCLEOBASE_BIOSYNTHESIS	15	-0.609117	-1.75974	0.010846	0.0403689	0.999	4056	tags=60%, list=16%, signal=72%
GOBP_MRNA_TRANSPORT	143	-0.372223	-1.75848	0	0.0406395	0.999	7097	tags=45%, list=29%, signal=63%
REACTOME_GENE_SILENCING_BY_RNA	129	-0.376944	-1.75777	0	0.0406785	0.999	6489	tags=46%, list=26%, signal=62%
REACTOME_KERATINIZATION	72	-0.410214	-1.7556	0.00240964	0.0413566	0.999	3712	tags=29%, list=15%, signal=34%
REACTOME_HOMOLOGY_DIRECTED_REPAIR	134	-0.377284	-1.7554	0	0.0412655	0.999	7389	tags=47%, list=30%, signal=67%
GOBP_INNER_MITOCHONDRIAL_MEMBRANE_ORGANIZATION	56	-0.436677	-1.75521	0.00240385	0.0411754	0.999	6272	tags=41%, list=25%, signal=55%
REACTOME_MEIOSIS	108	-0.3858	-1.75509	0.00289855	0.0410396	0.999	5774	tags=43%, list=23%, signal=55%
GOBP_CORNIFICATION	71	-0.423278	-1.75335	0	0.0416189	0.999	3712	tags=30%, list=15%, signal=35%
REACTOME_FORMATION_OF_THE_CORNIFIED_ENVELOPE	69	-0.423462	-1.74707	0	0.0439397	1	3712	tags=30%, list=15%, signal=36%
GOBP_POSITIVE_REGULATION_OF_CELL_CYCLE_PHASE_TRANSITION	90	-0.402029	-1.74673	0.0025974	0.043862	1	7599	tags=54%, list=31%, signal=78%
GOBP_TRNA_MODIFICATION	88	-0.395262	-1.74611	0	0.0439091	1	3800	tags=26%, list=15%, signal=31%
REACTOME_SWITCHING_OF_ORIGINS_TO_A_POST_REPLICATIVE_STATE	89	-0.399087	-1.74527	0	0.043956	1	7026	tags=43%, list=28%, signal=59%
GOBP_MRNA_PROCESSING	495	-0.318796	-1.74407	0	0.0442318	1	8678	tags=48%, list=35%, signal=72%
REACTOME_PROGRAMMED_CELL_DEATH	201	-0.348675	-1.74296	0	0.0444491	1	7884	tags=47%, list=32%, signal=69%
GOBP_POSITIVE_REGULATION_OF_DNA_BIOSYNTHETIC_PROCESS	64	-0.425798	-1.74279	0	0.0443094	1	6741	tags=52%, list=27%, signal=71%
GOBP_RIBONUCLEOPROTEIN_COMPLEX_SUBUNIT_ORGANIZATION	211	-0.348906	-1.73774	0	0.0460998	1	8627	tags=50%, list=35%, signal=76%
GOBP_PYRIMIDINE_NUCLEOTIDE_BIOSYNTHETIC_PROCESS	27	-0.505618	-1.73607	0.00238095	0.0465448	1	5921	tags=48%, list=24%, signal=63%
GOBP_TELOMERE_ORGANIZATION	169	-0.360459	-1.73456	0	0.0470057	1	6741	tags=41%, list=27%, signal=57%
MEL18_DN.V1_UP	134	-0.372608	-1.73326	0	0.0473433	1	1801	tags=25%, list=7%, signal=27%
REACTOME_NEGATIVE_REGULATION_OF_NOTCH4_SIGNALING	54	-0.44029	-1.73301	0	0.0472223	1	9100	tags=63%, list=37%, signal=99%
GOBP_DNA_REPLICATION	270	-0.334476	-1.72977	0	0.0483987	1	7402	tags=42%, list=30%, signal=59%
GOBP_MRNA_MODIFICATION	24	-0.535807	-1.7291	0.00738916	0.0484777	1	4812	tags=46%, list=19%, signal=57%
GOBP_PROTEIN_TARGETING_TO_MITOCHONDRION	97	-0.392348	-1.72898	0	0.0483367	1	5705	tags=40%, list=23%, signal=52%
REACTOME_CALNEXIN_CALRETICULIN_CYCLE	26	-0.514252	-1.72858	0.00230947	0.0483256	1	9100	tags=77%, list=37%, signal=122%
REACTOME_MITOCHONDRIAL_TRNA_AMINOACYLATION	21	-0.546178	-1.72838	0.00923787	0.0482341	1	4416	tags=48%, list=18%, signal=58%
GOBP_POSITIVE_REGULATION_OF_DNA_DAMAGE_RESPONSE_SIGNAL_TRANSDUCTION_BY_P53_CLASS_MEDIATOR	15	-0.603633	-1.72783	0.0178174	0.0483397	1	2237	tags=33%, list=9%, signal=37%
KEGG_APOPTOSIS	79	-0.404972	-1.72777	0	0.0481702	1	4465	tags=30%, list=18%, signal=37%
GOBP_POSITIVE_REGULATION_OF_TELOMERE_MAINTENANCE_VIA_TELOMERE_LENGTHENING	36	-0.473627	-1.72622	0.00941176	0.0486182	1	3077	tags=33%, list=12%, signal=38%
REACTOME_RHO_GTPASE_EFFECTORS	303	-0.331194	-1.72488	0	0.0490395	1	7371	tags=44%, list=30%, signal=62%
REACTOME_POST_CHAPERONIN_TUBULIN_FOLDING_PATHWAY	19	-0.568754	-1.72408	0.0159453	0.049219	1	4106	tags=47%, list=17%, signal=57%
REACTOME_SUMOYLATION_OF_DNA_REPLICATION_PROTEINS	46	-0.449814	-1.72396	0	0.0490588	1	9385	tags=63%, list=38%, signal=101%
REACTOME_CYCLIN_A_B1_B2_ASSOCIATED_EVENTS_DURING_G2_M_TRANSITION	24	-0.526532	-1.7235	0.0115473	0.0490089	1	9362	tags=71%, list=38%, signal=114%
GOBP_PURINE_NUCLEOSIDE_MONOPHOSPHATE_BIOSYNTHETIC_PROCESS	22	-0.534051	-1.72304	0.0119048	0.049038	1	4056	tags=45%, list=16%, signal=54%
REACTOME_DNA_DOUBLE_STRAND_BREAK_REPAIR	163	-0.359447	-1.72243	0	0.0490702	1	7389	tags=45%, list=30%, signal=64%
GOBP_RESPONSE_TO_MISFOLDED_PROTEIN	24	-0.525302	-1.72077	0.0112108	0.0496035	1	3071	tags=38%, list=12%, signal=43%
IL2_UP.V1_UP	154	-0.364012	-1.72072	0	0.0494201	1	3331	tags=33%, list=13%, signal=38%
REACTOME_RECRUITMENT_OF_MITOTIC_CENTROSOME_PROTEINS_AND_COMPLEXES	81	-0.400251	-1.72031	0	0.0494063	1	7416	tags=43%, list=30%, signal=62%
REACTOME_OXIDATIVE_STRESS_INDUCED_SENESCENCE	119	-0.369442	-1.71741	0	0.0503568	1	7388	tags=50%, list=30%, signal=70%
GOBP_REGULATION_OF_LAMELLIPODIUM_ASSEMBLY	36	-0.470672	-1.71712	0.00892857	0.0502883	1	7028	tags=56%, list=28%, signal=78%
GOBP_HYALURONAN_METABOLIC_PROCESS	30	-0.503755	-1.71576	0.00455581	0.0506713	1	1497	tags=23%, list=6%, signal=25%
GOBP_RESPONSE_TO_HEAT	149	-0.361831	-1.71495	0	0.0508419	1	5779	tags=40%, list=23%, signal=51%
GOBP_NADH_METABOLIC_PROCESS	37	-0.469985	-1.71471	0.00724638	0.0507424	1	6783	tags=57%, list=27%, signal=78%
REACTOME_RNA_POLYMERASE_II_TRANSCRIPTION_TERMINATION	65	-0.416452	-1.71367	0.0025	0.0510295	1	7081	tags=45%, list=29%, signal=62%
GOBP_REGULATION_OF_CELL_CYCLE_G2_M_PHASE_TRANSITION	209	-0.344688	-1.71245	0	0.0513728	1	7458	tags=44%, list=30%, signal=62%
KEGG_PATHOGENIC_ESCHERICHIA_COLI_INFECTION	51	-0.438973	-1.71186	0.00733496	0.0514105	1	5545	tags=45%, list=22%, signal=58%
GOBP_BINDING_OF_SPERM_TO_ZONA_PELLUCIDA	26	-0.513532	-1.71174	0.0151515	0.0512809	1	6617	tags=54%, list=27%, signal=73%
REACTOME_ACTIVATED_PKN1_STIMULATES_TRANSCRIPTION_OF_AR_ANDROGEN_RECEPTOR_REGULATED_GENES_KLK2_AND_KLK3	61	-0.422151	-1.71121	0.00265252	0.0513762	1	8853	tags=75%, list=36%, signal=117%
GOBP_REGULATION_OF_STEM_CELL_POPULATION_MAINTENANCE	27	-0.501872	-1.70612	0.0125945	0.0535539	1	30	tags=11%, list=0%, signal=11%
GOBP_NEGATIVE_REGULATION_OF_RNA_SPLICING	25	-0.514985	-1.70494	0.00936768	0.0538488	1	6086	tags=48%, list=25%, signal=64%
REACTOME_FORMATION_OF_THE_BETA_CATENIN_TCF_TRANSACTIVATING_COMPLEX	88	-0.397677	-1.70442	0	0.0539341	1	9109	tags=66%, list=37%, signal=104%
GOBP_REGULATION_OF_TUMOR_NECROSIS_FACTOR_MEDIATED_SIGNALING_PATHWAY	55	-0.426319	-1.70409	0.00265957	0.0538841	1	4269	tags=33%, list=17%, signal=39%
REACTOME_ACTIVATION_OF_ATR_IN_RESPONSE_TO_REPLICATION_STRESS	37	-0.463097	-1.70151	0.00729927	0.0548468	1	7045	tags=54%, list=28%, signal=75%
REACTOME_REGULATED_NECROSIS	53	-0.433791	-1.7001	0	0.0553246	1	7884	tags=55%, list=32%, signal=80%
REACTOME_ACTIVATION_OF_ANTERIOR_HOX_GENES_IN_HINDBRAIN_DEVELOPMENT_DURING_EARLY_EMBRYOGENESIS	115	-0.371335	-1.69966	0	0.0552785	1	7321	tags=50%, list=30%, signal=71%
GOBP_POSITIVE_REGULATION_OF_MITOTIC_CELL_CYCLE	104	-0.379749	-1.69932	0.00289855	0.0552622	1	5256	tags=38%, list=21%, signal=49%
GOBP_RRNA_CONTAINING_RIBONUCLEOPROTEIN_COMPLEX_EXPORT_FROM_NUCLEUS	15	-0.590357	-1.699	0.0177384	0.0551994	1	7791	tags=87%, list=32%, signal=126%
REACTOME_INTERACTIONS_OF_REV_WITH_HOST_CELLULAR_PROTEINS	37	-0.471026	-1.69862	0.0120192	0.0552359	1	9385	tags=68%, list=38%, signal=109%
REACTOME_REGULATION_OF_EXPRESSION_OF_SLITS_AND_ROBOS	166	-0.352777	-1.69667	0	0.0559619	1	9403	tags=56%, list=38%, signal=90%
GOBP_REGULATION_OF_INCLUSION_BODY_ASSEMBLY	15	-0.585337	-1.69666	0.0199557	0.055766	1	5879	tags=60%, list=24%, signal=79%
REACTOME_INSERTION_OF_TAIL_ANCHORED_PROTEINS_INTO_THE_ENDOPLASMIC_RETICULUM_MEMBRANE	21	-0.539703	-1.69347	0.0155556	0.0571782	1	4544	tags=52%, list=18%, signal=64%
GOBP_MITOCHONDRIAL_CALCIUM_ION_TRANSMEMBRANE_TRANSPORT	24	-0.513838	-1.69276	0.020979	0.0573313	1	7063	tags=63%, list=29%, signal=87%
GOBP_NUCLEOBASE_CONTAINING_COMPOUND_TRANSPORT	232	-0.337017	-1.69276	0	0.057128	1	6577	tags=40%, list=27%, signal=54%
REACTOME_ATF4_ACTIVATES_GENES_IN_RESPONSE_TO_ENDOPLASMIC_RETICULUM_STRESS	27	-0.505817	-1.69157	0.011655	0.0575193	1	6505	tags=59%, list=26%, signal=80%
GOBP_PYRIMIDINE_NUCLEOSIDE_TRIPHOSPHATE_BIOSYNTHETIC_PROCESS	18	-0.545797	-1.6915	0.018018	0.0573488	1	5900	tags=50%, list=24%, signal=66%
REACTOME_REGULATION_OF_HSF1_MEDIATED_HEAT_SHOCK_RESPONSE	79	-0.395434	-1.69075	0	0.057472	1	9385	tags=61%, list=38%, signal=98%
GOBP_TAIL_ANCHORED_MEMBRANE_PROTEIN_INSERTION_INTO_ER_MEMBRANE	16	-0.570959	-1.68806	0.00913242	0.0585546	1	5077	tags=44%, list=21%, signal=55%
GOBP_POSITIVE_REGULATION_OF_GENE_EXPRESSION_EPIGENETIC	56	-0.423994	-1.68761	0.00518135	0.05855	1	3954	tags=36%, list=16%, signal=42%
GOBP_REGULATION_OF_CELL_CYCLE_ARREST	97	-0.383542	-1.68705	0.00271739	0.058578	1	2765	tags=24%, list=11%, signal=27%
GOBP_REGULATION_OF_MITOCHONDRIAL_OUTER_MEMBRANE_PERMEABILIZATION_INVOLVED_IN_APOPTOTIC_SIGNALING_PATHWAY	43	-0.442417	-1.68601	0.00233645	0.0589067	1	7382	tags=49%, list=30%, signal=70%
REACTOME_MITOCHONDRIAL_CALCIUM_ION_TRANSPORT	22	-0.530972	-1.6858	0.0164706	0.0588199	1	6907	tags=55%, list=28%, signal=76%
KEGG_FRUCTOSE_AND_MANNOSE_METABOLISM	32	-0.481278	-1.68562	0.00253807	0.0586803	1	4112	tags=53%, list=17%, signal=64%
GOBP_NEGATIVE_REGULATION_OF_MRNA_PROCESSING	29	-0.491461	-1.68553	0.0112613	0.0585239	1	8831	tags=66%, list=36%, signal=102%
GOBP_REGULATION_OF_NITRIC_OXIDE_SYNTHASE_ACTIVITY	43	-0.445754	-1.68551	0.00900901	0.0583286	1	5710	tags=37%, list=23%, signal=48%
REACTOME_SUMOYLATION_OF_RNA_BINDING_PROTEINS	47	-0.432871	-1.6851	0.00515464	0.0583565	1	9800	tags=62%, list=40%, signal=102%
KEGG_ONE_CARBON_POOL_BY_FOLATE	17	-0.560422	-1.68329	0.00961539	0.0590953	1	3605	tags=41%, list=15%, signal=48%
GOBP_METAPHASE_ANAPHASE_TRANSITION_OF_CELL_CYCLE	62	-0.414889	-1.68053	0	0.06017	1	7801	tags=45%, list=32%, signal=66%
GOBP_NUCLEAR_TRANSPORT	325	-0.320619	-1.67999	0	0.0601992	1	7290	tags=43%, list=29%, signal=60%
REACTOME_MEIOTIC_SYNAPSIS	71	-0.396634	-1.67914	0.00258398	0.0604825	1	6489	tags=48%, list=26%, signal=65%
REACTOME_INITIATION_OF_NUCLEAR_ENVELOPE_NE_REFORMATION	19	-0.548998	-1.67802	0.0131291	0.0608817	1	9119	tags=74%, list=37%, signal=117%
ESC_J1_UP_LATE.V1_DN	144	-0.353747	-1.67611	0	0.0616118	1	3807	tags=30%, list=15%, signal=35%
REACTOME_PYROPTOSIS	25	-0.512853	-1.67381	0.00917431	0.06263	1	543	tags=16%, list=2%, signal=16%
GOBP_NEGATIVE_REGULATION_OF_GENE_SILENCING	31	-0.481215	-1.67162	0.0172839	0.0634412	1	7788	tags=55%, list=31%, signal=80%
GOBP_RNA_SURVEILLANCE	15	-0.590446	-1.67064	0.0302326	0.0637996	1	6505	tags=60%, list=26%, signal=81%
GOBP_DETERMINATION_OF_ADULT_LIFESPAN	15	-0.582782	-1.66885	0.0165631	0.0645073	1	2136	tags=40%, list=9%, signal=44%
IL15_UP.V1_UP	157	-0.348867	-1.66861	0	0.0643938	1	3331	tags=31%, list=13%, signal=35%
REACTOME_RHO_GTPASES_ACTIVATE_PKNS	87	-0.375319	-1.6683	0.00278552	0.0643491	1	9109	tags=68%, list=37%, signal=107%
GOBP_RNA_DEPENDENT_DNA_BIOSYNTHETIC_PROCESS	69	-0.400311	-1.66772	0.0049505	0.0644363	1	6741	tags=43%, list=27%, signal=60%
GOBP_TRANSLATIONAL_ELONGATION	130	-0.358624	-1.66699	0	0.0645819	1	5161	tags=36%, list=21%, signal=45%
GOBP_POLY_A_PLUS_MRNA_EXPORT_FROM_NUCLEUS	17	-0.561516	-1.66568	0.017316	0.0651624	1	7078	tags=76%, list=29%, signal=107%
GOBP_REGULATION_OF_GENE_SILENCING_BY_RNA	114	-0.366153	-1.66508	0.00293255	0.0653173	1	8195	tags=52%, list=33%, signal=77%
GOBP_TRNA_TRANSPORT	37	-0.455214	-1.66417	0.00240385	0.0656269	1	9407	tags=65%, list=38%, signal=105%
REACTOME_ESTROGEN_DEPENDENT_NUCLEAR_EVENTS_DOWNSTREAM_OF_ESR_MEMBRANE_SIGNALING	24	-0.503877	-1.66312	0.0141844	0.0659839	1	72	tags=13%, list=0%, signal=13%
REACTOME_DNA_STRAND_ELONGATION	32	-0.468571	-1.65825	0.00478469	0.068569	1	7274	tags=50%, list=29%, signal=71%
GOBP_KERATINOCYTE_DIFFERENTIATION	153	-0.346431	-1.65786	0	0.068613	1	3712	tags=25%, list=15%, signal=29%
GOBP_POSITIVE_REGULATION_OF_CELL_CYCLE_ARREST	77	-0.388105	-1.65674	0	0.0690375	1	2638	tags=23%, list=11%, signal=26%
REACTOME_N_GLYCAN_TRIMMING_IN_THE_ER_AND_CALNEXIN_CALRETICULIN_CYCLE	35	-0.459684	-1.65497	0.0121359	0.06985	1	9100	tags=69%, list=37%, signal=108%
REACTOME_S_PHASE	160	-0.344809	-1.65459	0	0.0698019	1	7616	tags=43%, list=31%, signal=61%
GOBP_NCRNA_EXPORT_FROM_NUCLEUS	38	-0.447595	-1.65423	0.00992556	0.0698335	1	9403	tags=66%, list=38%, signal=106%
GOBP_REGULATION_OF_EXTRACELLULAR_MATRIX_DISASSEMBLY	16	-0.559514	-1.65394	0.0134831	0.0697526	1	876	tags=25%, list=4%, signal=26%
REACTOME_RNA_POLYMERASE_III_TRANSCRIPTION_INITIATION_FROM_TYPE_1_PROMOTER	28	-0.489452	-1.65219	0.00458716	0.0704435	1	6120	tags=46%, list=25%, signal=62%
GOBP_NEGATIVE_REGULATION_OF_PROGRAMMED_NECROTIC_CELL_DEATH	15	-0.592074	-1.65132	0.0206897	0.0706857	1	5460	tags=53%, list=22%, signal=68%
GOBP_POSITIVE_REGULATION_OF_CELL_DIVISION	68	-0.397151	-1.65097	0.00560224	0.0706647	1	2085	tags=25%, list=8%, signal=27%
KEGG_RNA_DEGRADATION	56	-0.409318	-1.65019	0	0.0708884	1	5152	tags=30%, list=21%, signal=38%
REACTOME_RNA_POLYMERASE_I_TRANSCRIPTION_INITIATION	46	-0.437489	-1.64931	0.0026178	0.0711856	1	5115	tags=41%, list=21%, signal=52%
GOBP_RENAL_WATER_HOMEOSTASIS	25	-0.497418	-1.64773	0.0154525	0.0719723	1	7185	tags=44%, list=29%, signal=62%
GOBP_TRANSLATIONAL_INITIATION	185	-0.33963	-1.64622	0	0.0727038	1	8706	tags=51%, list=35%, signal=78%
REACTOME_DNA_DOUBLE_STRAND_BREAK_RESPONSE	76	-0.387734	-1.64607	0.00250627	0.0725885	1	8060	tags=55%, list=33%, signal=82%
REACTOME_SUMOYLATION_OF_CHROMATIN_ORGANIZATION_PROTEINS	69	-0.389096	-1.64591	0.00806452	0.0724822	1	9529	tags=62%, list=39%, signal=101%
GOBP_POSITIVE_REGULATION_OF_INTRACELLULAR_PROTEIN_TRANSPORT	172	-0.337506	-1.64545	0	0.0725511	1	6062	tags=33%, list=25%, signal=44%
GOBP_POSITIVE_REGULATION_OF_TRANSLATION	121	-0.355699	-1.64518	0.00294118	0.0725054	1	8125	tags=51%, list=33%, signal=76%
GOBP_NUCLEOSIDE_MONOPHOSPHATE_BIOSYNTHETIC_PROCESS	39	-0.440148	-1.64427	0.0100756	0.0728029	1	5947	tags=51%, list=24%, signal=67%
GOBP_PYRIMIDINE_NUCLEOSIDE_TRIPHOSPHATE_METABOLIC_PROCESS	23	-0.519834	-1.64363	0.00956938	0.0729647	1	5900	tags=48%, list=24%, signal=63%
GOBP_NEGATIVE_REGULATION_OF_MRNA_SPLICING_VIA_SPLICEOSOME	20	-0.531104	-1.64293	0.00518135	0.0731629	1	6086	tags=55%, list=25%, signal=73%
REACTOME_ACTIVATION_OF_THE_MRNA_UPON_BINDING_OF_THE_CAP_BINDING_COMPLEX_AND_EIFS_AND_SUBSEQUENT_BINDING_TO_43S	58	-0.40634	-1.63818	0.00775194	0.0758382	1	7692	tags=45%, list=31%, signal=65%
REACTOME_METALLOPROTEASE_DUBS	33	-0.462255	-1.63645	0.00973236	0.076596	1	7196	tags=58%, list=29%, signal=81%
GOBP_ACTIVATION_OF_NF_KAPPAB_INDUCING_KINASE_ACTIVITY	16	-0.556273	-1.63582	0.0191083	0.0767712	1	2339	tags=38%, list=9%, signal=41%
HALLMARK_MITOTIC_SPINDLE	199	-0.332908	-1.63447	0.0030581	0.0772469	1	7091	tags=41%, list=29%, signal=57%
REACTOME_POLO_LIKE_KINASE_MEDIATED_EVENTS	16	-0.547514	-1.63381	0.018018	0.0774419	1	4434	tags=38%, list=18%, signal=46%
GOBP_CELLULAR_METABOLIC_COMPOUND_SALVAGE	32	-0.453088	-1.63364	0.0186916	0.0773136	1	4419	tags=38%, list=18%, signal=46%
GOBP_NON_RECOMBINATIONAL_REPAIR	102	-0.362122	-1.63347	0	0.0771937	1	4472	tags=28%, list=18%, signal=35%
GOBP_TRANSCRIPTION_ELONGATION_FROM_RNA_POLYMERASE_I_PROMOTER	29	-0.476102	-1.63304	0.013986	0.0772575	1	4671	tags=41%, list=19%, signal=51%
GOBP_CELL_CYCLE_G2_M_PHASE_TRANSITION	264	-0.319952	-1.62864	0	0.0797814	1	7458	tags=42%, list=30%, signal=59%
GOBP_PROGRAMMED_NECROTIC_CELL_DEATH	43	-0.431238	-1.62793	0.00522193	0.0800581	1	5460	tags=47%, list=22%, signal=60%
GOBP_ESTABLISHMENT_OF_PROTEIN_LOCALIZATION_TO_MITOCHONDRIAL_MEMBRANE	52	-0.411625	-1.6257	0.00505051	0.0812857	1	7802	tags=52%, list=32%, signal=76%
KEGG_PRION_DISEASES	27	-0.475597	-1.62334	0.0245098	0.0827675	1	4979	tags=44%, list=20%, signal=56%
REACTOME_CHOLESTEROL_BIOSYNTHESIS	25	-0.49674	-1.62294	0.0190024	0.0828118	1	5373	tags=44%, list=22%, signal=56%
GOBP_DNA_DEPENDENT_DNA_REPLICATION	152	-0.34469	-1.62286	0	0.0826186	1	7504	tags=43%, list=30%, signal=62%
REACTOME_RNA_POLYMERASE_III_TRANSCRIPTION_INITIATION_FROM_TYPE_3_PROMOTER	28	-0.475688	-1.62208	0.0164706	0.0829242	1	6120	tags=46%, list=25%, signal=62%
GOBP_REGULATION_OF_MITOCHONDRIAL_MEMBRANE_PERMEABILITY	69	-0.386555	-1.6215	0	0.0830865	1	4799	tags=33%, list=19%, signal=41%
GOBP_POSITIVE_REGULATION_OF_MITOCHONDRIAL_OUTER_MEMBRANE_PERMEABILIZATION_INVOLVED_IN_APOPTOTIC_SIGNALING_PATHWAY	34	-0.460401	-1.62032	0.0150376	0.0836619	1	4799	tags=35%, list=19%, signal=44%
GOBP_REGULATION_OF_MONOOXYGENASE_ACTIVITY	51	-0.411211	-1.6191	0.0125	0.0842785	1	5710	tags=35%, list=23%, signal=46%
GOBP_LAMELLIPODIUM_ASSEMBLY	66	-0.392673	-1.61832	0.0078534	0.084531	1	6299	tags=42%, list=25%, signal=57%
GOBP_NEGATIVE_REGULATION_OF_CYSTEINE_TYPE_ENDOPEPTIDASE_ACTIVITY	68	-0.392025	-1.61817	0.00258398	0.0843873	1	2892	tags=25%, list=12%, signal=28%
REACTOME_RNA_POLYMERASE_III_TRANSCRIPTION	41	-0.439256	-1.61569	0.0141844	0.0857561	1	6120	tags=41%, list=25%, signal=55%
GOBP_POSITIVE_REGULATION_OF_LAMELLIPODIUM_ASSEMBLY	26	-0.48022	-1.61516	0.0185185	0.0858266	1	7028	tags=54%, list=28%, signal=75%
GOBP_RESPONSE_TO_INTERLEUKIN_6	33	-0.454232	-1.61343	0.0115741	0.0867338	1	4269	tags=36%, list=17%, signal=44%
REACTOME_NUCLEAR_IMPORT_OF_REV_PROTEIN	34	-0.450792	-1.61338	0.0100756	0.0865203	1	9385	tags=65%, list=38%, signal=104%
GOBP_RRNA_MODIFICATION	40	-0.432394	-1.61209	0.0149254	0.0871598	1	5892	tags=45%, list=24%, signal=59%
REACTOME_TRANSPORT_OF_MATURE_MRNAS_DERIVED_FROM_INTRONLESS_TRANSCRIPTS	43	-0.429756	-1.61134	0.0104712	0.0874975	1	9403	tags=63%, list=38%, signal=101%
REACTOME_VITAMIN_B5_PANTOTHENATE_METABOLISM	15	-0.567133	-1.61101	0.0327103	0.0874792	1	4613	tags=53%, list=19%, signal=66%
GOBP_POSITIVE_REGULATION_OF_LAMELLIPODIUM_ORGANIZATION	34	-0.450234	-1.61048	0.0172414	0.0876019	1	7028	tags=47%, list=28%, signal=66%
GOBP_REGULATION_OF_DNA_BIOSYNTHETIC_PROCESS	102	-0.359025	-1.60974	0.00549451	0.0878892	1	6741	tags=46%, list=27%, signal=63%
GOBP_MITOTIC_SISTER_CHROMATID_SEGREGATION	161	-0.33491	-1.60947	0.00321543	0.0878518	1	7886	tags=48%, list=32%, signal=71%
REACTOME_HEDGEHOG_LIGAND_BIOGENESIS	58	-0.407852	-1.60704	0.00571429	0.0893857	1	9100	tags=64%, list=37%, signal=101%
REACTOME_AURKA_ACTIVATION_BY_TPX2	72	-0.381298	-1.60669	0.00526316	0.0894191	1	6550	tags=38%, list=26%, signal=51%
REACTOME_TELOMERE_EXTENSION_BY_TELOMERASE	23	-0.485972	-1.60583	0.0182648	0.0897595	1	1624	tags=22%, list=7%, signal=23%
GOBP_MITOTIC_NUCLEAR_DIVISION	285	-0.311306	-1.60417	0	0.0907714	1	7886	tags=45%, list=32%, signal=66%
GOBP_REGULATION_OF_CELLULAR_AMINO_ACID_METABOLIC_PROCESS	56	-0.396081	-1.60349	0.00479616	0.0910875	1	8956	tags=61%, list=36%, signal=95%
KEGG_SYSTEMIC_LUPUS_ERYTHEMATOSUS	101	-0.360648	-1.60311	0.00288184	0.0911159	1	7321	tags=55%, list=30%, signal=78%
REACTOME_RESPONSE_OF_EIF2AK1_HRI_TO_HEME_DEFICIENCY	15	-0.557973	-1.60221	0.036036	0.0915528	1	4992	tags=47%, list=20%, signal=58%
GOBP_NEGATIVE_REGULATION_OF_SIGNAL_TRANSDUCTION_IN_ABSENCE_OF_LIGAND	28	-0.46618	-1.60178	0.0282353	0.0916223	1	4967	tags=25%, list=20%, signal=31%
GOBP_APOPTOTIC_MITOCHONDRIAL_CHANGES	107	-0.355235	-1.601	0.00293255	0.091925	1	4799	tags=34%, list=19%, signal=42%
GOBP_POSITIVE_REGULATION_OF_ERBB_SIGNALING_PATHWAY	36	-0.440021	-1.5998	0.00724638	0.0925275	1	1042	tags=22%, list=4%, signal=23%
GOBP_POSITIVE_REGULATION_OF_CELL_CYCLE_PROCESS	260	-0.311136	-1.59845	0	0.0931975	1	4872	tags=28%, list=20%, signal=35%
GOBP_REGULATION_OF_CELLULAR_RESPONSE_TO_HEAT	79	-0.37213	-1.59788	0.00549451	0.093359	1	5779	tags=38%, list=23%, signal=49%
REACTOME_CELLULAR_RESPONSE_TO_HEAT_STRESS	98	-0.358174	-1.5963	0	0.0942906	1	9385	tags=60%, list=38%, signal=97%
REACTOME_CRISTAE_FORMATION	31	-0.458101	-1.59534	0.0197044	0.0946579	1	2972	tags=26%, list=12%, signal=29%
GOBP_NEGATIVE_REGULATION_OF_METAPHASE_ANAPHASE_TRANSITION_OF_CELL_CYCLE	40	-0.425651	-1.59523	0.0146699	0.0944731	1	3371	tags=28%, list=14%, signal=32%
REACTOME_DNA_REPAIR	326	-0.301789	-1.59448	0	0.0947971	1	6722	tags=38%, list=27%, signal=51%
REACTOME_KINESINS	54	-0.401143	-1.59369	0.00769231	0.0951178	1	1561	tags=19%, list=6%, signal=20%
REACTOME_TP53_REGULATES_TRANSCRIPTION_OF_CELL_CYCLE_GENES	49	-0.404822	-1.59295	0.00742574	0.0953402	1	4434	tags=29%, list=18%, signal=35%
REACTOME_TRANSLOCATION_OF_SLC2A4_GLUT4_TO_THE_PLASMA_MEMBRANE	67	-0.383557	-1.59277	0.005291	0.0952162	1	5280	tags=33%, list=21%, signal=42%
GOBP_NCRNA_CATABOLIC_PROCESS	35	-0.441364	-1.59169	0.0217391	0.0957393	1	6505	tags=51%, list=26%, signal=70%
KEGG_BLADDER_CANCER	41	-0.424839	-1.58951	0.00977995	0.0971291	1	2513	tags=27%, list=10%, signal=30%
GOBP_SIGNAL_TRANSDUCTION_IN_ABSENCE_OF_LIGAND	59	-0.395176	-1.58879	0.00737101	0.0974867	1	7628	tags=41%, list=31%, signal=59%
GOBP_PROTEIN_INSERTION_INTO_MEMBRANE	73	-0.371378	-1.58818	0.0026738	0.0976263	1	6062	tags=40%, list=25%, signal=52%
GOBP_POSITIVE_REGULATION_OF_GLIAL_CELL_PROLIFERATION	16	-0.547104	-1.58728	0.0264766	0.0980281	1	5779	tags=50%, list=23%, signal=65%
GOBP_RNA_METHYLATION	84	-0.367696	-1.58716	0.00285714	0.0978728	1	5619	tags=35%, list=23%, signal=45%
REACTOME_IKK_COMPLEX_RECRUITMENT_MEDIATED_BY_RIP1	22	-0.500123	-1.58672	0.0337349	0.0979261	1	7884	tags=64%, list=32%, signal=93%
GOBP_REGULATION_OF_MRNA_METABOLIC_PROCESS	306	-0.305177	-1.58667	0	0.097715	1	8026	tags=45%, list=32%, signal=65%
GOBP_TELOMERE_MAINTENANCE_VIA_TELOMERE_LENGTHENING	77	-0.37313	-1.58644	0.00530504	0.097618	1	6741	tags=42%, list=27%, signal=57%
GOBP_POSITIVE_REGULATION_OF_ESTABLISHMENT_OF_PROTEIN_LOCALIZATION_TO_MITOCHONDRION	56	-0.40144	-1.58641	0.0100503	0.097379	1	3263	tags=29%, list=13%, signal=33%
KEGG_GRAFT_VERSUS_HOST_DISEASE	23	-0.49288	-1.58555	0.0154525	0.097865	1	3003	tags=26%, list=12%, signal=30%
GOBP_POSITIVE_REGULATION_OF_ESTABLISHMENT_OF_PROTEIN_LOCALIZATION	297	-0.3083	-1.58554	0	0.0976266	1	5293	tags=30%, list=21%, signal=38%
GOBP_SNO_S_RNA_METABOLIC_PROCESS	15	-0.544538	-1.58541	0.0319635	0.0974912	1	6505	tags=47%, list=26%, signal=63%
HALLMARK_P53_PATHWAY	199	-0.318942	-1.58508	0	0.0975447	1	4234	tags=28%, list=17%, signal=34%
REACTOME_INTERACTIONS_OF_VPR_WITH_HOST_CELLULAR_PROTEINS	36	-0.44741	-1.58454	0.007109	0.0976828	1	9860	tags=67%, list=40%, signal=111%
GOBP_CHROMOSOME_CONDENSATION	39	-0.430725	-1.58276	0.0158371	0.0987834	1	8117	tags=51%, list=33%, signal=76%
REACTOME_AGGREPHAGY	37	-0.436096	-1.58269	0.0119048	0.0985913	1	9202	tags=62%, list=37%, signal=99%
GOBP_PROTEIN_LOCALIZATION_TO_LYSOSOME	41	-0.425996	-1.58255	0.00731707	0.098462	1	7715	tags=49%, list=31%, signal=71%
REACTOME_COOPERATION_OF_PDCL_PHLP1_AND_TRIC_CCT_IN_G_PROTEIN_BETA_FOLDING	32	-0.448747	-1.58219	0.0192771	0.0984502	1	6957	tags=59%, list=28%, signal=83%
GOBP_DNA_DAMAGE_RESPONSE_SIGNAL_TRANSDUCTION_BY_P53_CLASS_MEDIATOR	102	-0.355302	-1.57997	0	0.0998095	1	2638	tags=21%, list=11%, signal=23%
REACTOME_RUNX1_REGULATES_GENES_INVOLVED_IN_MEGAKARYOCYTE_DIFFERENTIATION_AND_PLATELET_FUNCTION	92	-0.358243	-1.57987	0.00537634	0.0996265	1	6500	tags=46%, list=26%, signal=62%
REACTOME_REGULATION_OF_TP53_ACTIVITY_THROUGH_METHYLATION	19	-0.513019	-1.57855	0.0181818	0.100344	1	7884	tags=58%, list=32%, signal=85%
GOBP_REGULATION_OF_CELL_AGING	45	-0.416374	-1.578	0.0049505	0.100529	1	2747	tags=27%, list=11%, signal=30%
GOBP_NUCLEUS_LOCALIZATION	24	-0.471859	-1.57784	0.0239234	0.100426	1	5850	tags=38%, list=24%, signal=49%
GOBP_SISTER_CHROMATID_SEGREGATION	193	-0.316511	-1.57662	0	0.101116	1	7886	tags=47%, list=32%, signal=68%
GOBP_POSITIVE_REGULATION_OF_PROTEIN_LOCALIZATION_TO_NUCLEUS	82	-0.363532	-1.57534	0.00254453	0.101845	1	6457	tags=44%, list=26%, signal=59%
GOBP_CELLULAR_SENESCENCE	63	-0.381184	-1.57471	0.00787402	0.102044	1	2747	tags=25%, list=11%, signal=28%
GOBP_POSITIVE_REGULATION_OF_G1_S_TRANSITION_OF_MITOTIC_CELL_CYCLE	33	-0.436666	-1.57417	0.0117371	0.10217	1	5256	tags=45%, list=21%, signal=58%
GOBP_REGULATION_OF_TRANSCRIPTION_FROM_RNA_POLYMERASE_II_PROMOTER_IN_RESPONSE_TO_HYPOXIA	75	-0.371556	-1.57293	0.01	0.102869	1	9100	tags=57%, list=37%, signal=90%
GOBP_RNA_SPLICING_VIA_ENDONUCLEOLYTIC_CLEAVAGE_AND_LIGATION	16	-0.535771	-1.57157	0.0472973	0.103791	1	5788	tags=56%, list=23%, signal=73%
REACTOME_ASSOCIATION_OF_TRIC_CCT_WITH_TARGET_PROTEINS_DURING_BIOSYNTHESIS	39	-0.432024	-1.57144	0.00963855	0.103659	1	4099	tags=38%, list=17%, signal=46%
REACTOME_GLOBAL_GENOME_NUCLEOTIDE_EXCISION_REPAIR_GG_NER	83	-0.363107	-1.57131	0.00558659	0.1035	1	9362	tags=55%, list=38%, signal=89%
GOBP_POSITIVE_REGULATION_OF_DNA_METABOLIC_PROCESS	185	-0.318257	-1.57096	0	0.10351	1	6938	tags=43%, list=28%, signal=60%
REACTOME_CELL_EXTRACELLULAR_MATRIX_INTERACTIONS	18	-0.518544	-1.57073	0.0177778	0.103412	1	7669	tags=72%, list=31%, signal=105%
GOBP_REGULATION_OF_MITOCHONDRION_ORGANIZATION	141	-0.333957	-1.57034	0.00296736	0.103414	1	5363	tags=37%, list=22%, signal=47%
REACTOME_ASYMMETRIC_LOCALIZATION_OF_PCP_PROTEINS	62	-0.383829	-1.56999	0.0026178	0.103464	1	9148	tags=65%, list=37%, signal=102%
GOBP_CHAPERONE_MEDIATED_PROTEIN_COMPLEX_ASSEMBLY	20	-0.502177	-1.56928	0.0218341	0.103761	1	5722	tags=55%, list=23%, signal=72%
GOBP_SIGNAL_TRANSDUCTION_INVOLVED_IN_CELL_CYCLE_CHECKPOINT	72	-0.372569	-1.56906	0.0078125	0.10369	1	4434	tags=31%, list=18%, signal=37%
GOBP_VIRAL_GENE_EXPRESSION	192	-0.316354	-1.56856	0	0.103836	1	9800	tags=55%, list=40%, signal=90%
REACTOME_APOPTOSIS	173	-0.32304	-1.56845	0	0.103682	1	7884	tags=46%, list=32%, signal=67%
GOBP_RDNA_HETEROCHROMATIN_ASSEMBLY	37	-0.432903	-1.56825	0.0234192	0.103638	1	8626	tags=65%, list=35%, signal=99%
REACTOME_GAB1_SIGNALOSOME	17	-0.529268	-1.56798	0.0466667	0.103625	1	72	tags=18%, list=0%, signal=18%
GOBP_CRISTAE_FORMATION	35	-0.430969	-1.56562	0.0168269	0.105272	1	4154	tags=29%, list=17%, signal=34%
REACTOME_CYCLIN_A_CDK2_ASSOCIATED_EVENTS_AT_S_PHASE_ENTRY	85	-0.36222	-1.56452	0.00257732	0.105876	1	7616	tags=46%, list=31%, signal=66%
BCAT_BILD_ET_AL_DN	44	-0.417782	-1.56276	0.0097561	0.106992	1	1836	tags=18%, list=7%, signal=20%
GOBP_CHROMOSOME_SEGREGATION	309	-0.300246	-1.56271	0	0.106797	1	7886	tags=45%, list=32%, signal=65%
GOBP_POSITIVE_REGULATION_OF_INTERLEUKIN_2_PRODUCTION	24	-0.471942	-1.56141	0.0331858	0.107557	1	349	tags=13%, list=1%, signal=13%
REACTOME_CELLULAR_RESPONSE_TO_STARVATION	152	-0.33053	-1.56038	0	0.108162	1	8052	tags=46%, list=33%, signal=68%
GOBP_MODULATION_BY_SYMBIONT_OF_HOST_CELLULAR_PROCESS	22	-0.485649	-1.55956	0.0374707	0.108592	1	8378	tags=73%, list=34%, signal=110%
GOBP_POSITIVE_REGULATION_OF_INTRACELLULAR_TRANSPORT	209	-0.314569	-1.55861	0	0.109152	1	6062	tags=32%, list=25%, signal=42%
GOBP_PROTEIN_LOCALIZATION_TO_KINETOCHORE	19	-0.500301	-1.55814	0.0327511	0.109183	1	6923	tags=42%, list=28%, signal=58%
GOBP_EPIDERMAL_CELL_DIFFERENTIATION	203	-0.313644	-1.55743	0	0.109469	1	3712	tags=24%, list=15%, signal=28%
GOBP_FEMALE_MEIOTIC_NUCLEAR_DIVISION	22	-0.481354	-1.55715	0.0390805	0.109397	1	2631	tags=23%, list=11%, signal=25%
GOBP_MODULATION_BY_VIRUS_OF_HOST_CELLULAR_PROCESS	17	-0.528711	-1.55698	0.0501193	0.109305	1	8204	tags=76%, list=33%, signal=114%
REACTOME_RNA_POLYMERASE_II_TRANSCRIBES_SNRNA_GENES	77	-0.359669	-1.55682	0.00255102	0.109207	1	6150	tags=34%, list=25%, signal=45%
KEGG_TYPE_I_DIABETES_MELLITUS	27	-0.458637	-1.55658	0.0283688	0.109159	1	3003	tags=26%, list=12%, signal=29%
GOBP_TRNA_METHYLATION	40	-0.429311	-1.55492	0.0216867	0.110162	1	3800	tags=30%, list=15%, signal=35%
REACTOME_RHOBTB2_GTPASE_CYCLE	23	-0.478191	-1.55457	0.0383747	0.110208	1	6171	tags=57%, list=25%, signal=75%
GOBP_DEOXYRIBONUCLEOSIDE_TRIPHOSPHATE_METABOLIC_PROCESS	15	-0.533195	-1.55454	0.0415704	0.109976	1	3110	tags=40%, list=13%, signal=46%
GOBP_MRNA_3_END_PROCESSING	97	-0.35594	-1.55376	0.00576369	0.110364	1	5450	tags=34%, list=22%, signal=43%
REACTOME_GENERATION_OF_SECOND_MESSENGER_MOLECULES	23	-0.483475	-1.55344	0.0386364	0.110407	1	3228	tags=39%, list=13%, signal=45%
GOBP_SNRNA_TRANSCRIPTION	74	-0.362237	-1.55311	0.0078125	0.11044	1	6150	tags=34%, list=25%, signal=45%
GOBP_INTESTINAL_EPITHELIAL_CELL_DIFFERENTIATION	16	-0.526626	-1.55282	0.04814	0.110449	1	4525	tags=38%, list=18%, signal=46%
GOBP_REGULATION_OF_ENDOTHELIAL_CELL_CHEMOTAXIS	18	-0.50635	-1.55225	0.0347826	0.110654	1	56	tags=11%, list=0%, signal=11%
GOBP_POSITIVE_REGULATION_OF_RNA_SPLICING	34	-0.42883	-1.55109	0.0251142	0.111339	1	6436	tags=41%, list=26%, signal=56%
REACTOME_EPHB_MEDIATED_FORWARD_SIGNALING	42	-0.411618	-1.55091	0.0253807	0.111259	1	6299	tags=48%, list=25%, signal=64%
KEGG_PROXIMAL_TUBULE_BICARBONATE_RECLAMATION	15	-0.533352	-1.54979	0.0597345	0.111954	1	4396	tags=40%, list=18%, signal=49%
GOBP_POSITIVE_REGULATION_OF_TYPE_I_INTERFERON_PRODUCTION	73	-0.368847	-1.54962	0.0052356	0.111832	1	6359	tags=41%, list=26%, signal=55%
GOBP_GMP_METABOLIC_PROCESS	15	-0.537665	-1.54956	0.0415704	0.111645	1	8133	tags=60%, list=33%, signal=89%
GOBP_RESPONSE_TO_IONIZING_RADIATION	135	-0.331238	-1.5491	0.00304878	0.111749	1	6422	tags=36%, list=26%, signal=49%
REACTOME_DEGRADATION_OF_GLI1_BY_THE_PROTEASOME	57	-0.38978	-1.54907	0.0132626	0.111531	1	9100	tags=61%, list=37%, signal=97%
GOBP_NEGATIVE_REGULATION_OF_APOPTOTIC_SIGNALING_PATHWAY	197	-0.316371	-1.5488	0	0.111478	1	5395	tags=31%, list=22%, signal=39%
REACTOME_AMYLOID_FIBER_FORMATION	95	-0.350428	-1.54861	0.00285714	0.111366	1	6635	tags=46%, list=27%, signal=63%
GOBP_REGULATION_OF_CELL_CYCLE_PHASE_TRANSITION	423	-0.288706	-1.54856	0	0.11117	1	7616	tags=39%, list=31%, signal=56%
GOBP_REGULATION_OF_PROTEIN_EXPORT_FROM_NUCLEUS	32	-0.440216	-1.54836	0.025	0.111057	1	4332	tags=44%, list=18%, signal=53%
GOBP_CELLULAR_RESPONSE_TO_OXYGEN_LEVELS	205	-0.317075	-1.54797	0	0.111145	1	7031	tags=41%, list=28%, signal=57%
REACTOME_EGFR_DOWNREGULATION	31	-0.441524	-1.54705	0.0247525	0.111643	1	7019	tags=55%, list=28%, signal=76%
GOBP_NUCLEAR_TRANSCRIBED_MRNA_CATABOLIC_PROCESS_EXONUCLEOLYTIC	35	-0.426922	-1.5466	0.0243309	0.111749	1	7981	tags=49%, list=32%, signal=72%
REACTOME_DOWNSTREAM_SIGNALING_OF_ACTIVATED_FGFR4	20	-0.492344	-1.54633	0.0315126	0.111749	1	5155	tags=40%, list=21%, signal=50%
REACTOME_FRS_MEDIATED_FGFR4_SIGNALING	15	-0.530257	-1.54614	0.0385439	0.111657	1	4693	tags=47%, list=19%, signal=58%
REACTOME_REGULATION_OF_TNFR1_SIGNALING	35	-0.433145	-1.54475	0.0224215	0.112525	1	6883	tags=46%, list=28%, signal=63%
REACTOME_EXPORT_OF_VIRAL_RIBONUCLEOPROTEINS_FROM_NUCLEUS	33	-0.443989	-1.54411	0.0290557	0.112818	1	9385	tags=64%, list=38%, signal=102%
REACTOME_ABC_TRANSPORTER_DISORDERS	71	-0.361306	-1.54403	0.00520833	0.112632	1	9100	tags=61%, list=37%, signal=96%
GOBP_CELL_DEATH_IN_RESPONSE_TO_HYDROGEN_PEROXIDE	22	-0.478855	-1.54335	0.0243363	0.113022	1	4371	tags=41%, list=18%, signal=50%
GOBP_NECROTIC_CELL_DEATH	54	-0.390853	-1.54277	0.0118483	0.113298	1	4734	tags=41%, list=19%, signal=50%
REACTOME_RNA_POLYMERASE_III_CHAIN_ELONGATION	18	-0.51549	-1.54214	0.037123	0.113521	1	6120	tags=50%, list=25%, signal=66%
GOBP_PROTEIN_TRANSMEMBRANE_IMPORT_INTO_INTRACELLULAR_ORGANELLE	36	-0.436492	-1.54095	0.0145631	0.114282	1	3574	tags=33%, list=14%, signal=39%
GOBP_POSITIVE_REGULATION_OF_FIBROBLAST_PROLIFERATION	38	-0.42256	-1.54045	0.020979	0.114485	1	4754	tags=34%, list=19%, signal=42%
GOBP_HEMATOPOIETIC_STEM_CELL_DIFFERENTIATION	81	-0.357401	-1.53913	0.0110193	0.115444	1	3518	tags=26%, list=14%, signal=30%
GOBP_POSITIVE_REGULATION_OF_TELOMERE_MAINTENANCE	49	-0.388481	-1.53882	0.010582	0.115437	1	6740	tags=43%, list=27%, signal=59%
GOBP_NAD_METABOLIC_PROCESS	43	-0.405973	-1.53785	0.0248139	0.115983	1	6202	tags=51%, list=25%, signal=68%
GOBP_NEGATIVE_REGULATION_OF_MITOCHONDRION_ORGANIZATION	43	-0.407133	-1.53731	0.0306122	0.116167	1	4734	tags=44%, list=19%, signal=55%
REACTOME_MITOTIC_SPINDLE_CHECKPOINT	110	-0.341255	-1.53694	0	0.116262	1	7871	tags=45%, list=32%, signal=65%
GOBP_MITOCHONDRIAL_TRANSMEMBRANE_TRANSPORT	103	-0.34532	-1.53659	0.0028169	0.116326	1	5363	tags=34%, list=22%, signal=43%
GOBP_REGULATION_OF_MRNA_CATABOLIC_PROCESS	194	-0.311652	-1.53653	0	0.116134	1	8586	tags=52%, list=35%, signal=79%
GOBP_MITOTIC_METAPHASE_PLATE_CONGRESSION	50	-0.397242	-1.53608	0.0120773	0.116234	1	8101	tags=54%, list=33%, signal=80%
GOBP_RESPONSE_TO_ESTROGEN	56	-0.38293	-1.53511	0.0132275	0.116796	1	1410	tags=23%, list=6%, signal=25%
HALLMARK_GLYCOLYSIS	189	-0.308404	-1.53488	0	0.116723	1	4112	tags=27%, list=17%, signal=32%
GOBP_LIPID_PHOSPHORYLATION	66	-0.370217	-1.53455	0.0197531	0.116741	1	3817	tags=27%, list=15%, signal=32%
REACTOME_REPRODUCTION	123	-0.330116	-1.5333	0.00833333	0.117569	1	8139	tags=52%, list=33%, signal=77%
KEGG_ERBB_SIGNALING_PATHWAY	83	-0.356539	-1.53265	0.0026178	0.117852	1	2914	tags=22%, list=12%, signal=25%
REACTOME_SIGNALING_BY_EGFR	50	-0.392233	-1.53202	0.0201511	0.11809	1	7019	tags=48%, list=28%, signal=67%
GOBP_RNA_MODIFICATION	165	-0.316581	-1.5313	0.00298507	0.118454	1	5652	tags=32%, list=23%, signal=41%
GOBP_RESPONSE_TO_GAMMA_RADIATION	50	-0.392987	-1.52904	0.0148515	0.120153	1	5337	tags=38%, list=22%, signal=48%
REACTOME_FCERI_MEDIATED_NF_KB_ACTIVATION	77	-0.358929	-1.52889	0.00995025	0.120016	1	9100	tags=57%, list=37%, signal=90%
GOBP_METAL_ION_EXPORT	31	-0.424586	-1.52879	0.0292135	0.11985	1	3147	tags=39%, list=13%, signal=44%
REACTOME_REGULATION_OF_TP53_EXPRESSION_AND_DEGRADATION	37	-0.419403	-1.52761	0.0222772	0.12062	1	7388	tags=46%, list=30%, signal=65%
REACTOME_CONSTITUTIVE_SIGNALING_BY_EGFRVIII	15	-0.530634	-1.52735	0.0447761	0.120544	1	6708	tags=53%, list=27%, signal=73%
GOBP_REGULATION_OF_GENE_EXPRESSION_EPIGENETIC	183	-0.318125	-1.5266	0	0.120919	1	7435	tags=44%, list=30%, signal=63%
GOBP_CELLULAR_PROTEIN_COMPLEX_DISASSEMBLY	209	-0.307173	-1.52616	0.00398406	0.121061	1	7409	tags=46%, list=30%, signal=66%
REACTOME_SIGNALING_BY_ROBO_RECEPTORS	208	-0.30317	-1.52573	0	0.121217	1	9100	tags=52%, list=37%, signal=81%
REACTOME_TNF_SIGNALING	44	-0.404456	-1.525	0.0242718	0.121633	1	6883	tags=39%, list=28%, signal=53%
REACTOME_RNA_POLYMERASE_III_TRANSCRIPTION_TERMINATION	23	-0.465608	-1.52445	0.0444965	0.121801	1	6120	tags=43%, list=25%, signal=58%
GOBP_REGULATION_OF_EXTRINSIC_APOPTOTIC_SIGNALING_PATHWAY_IN_ABSENCE_OF_LIGAND	37	-0.427943	-1.52361	0.0335052	0.122238	1	6130	tags=32%, list=25%, signal=43%
GOBP_CELL_SUBSTRATE_JUNCTION_ORGANIZATION	101	-0.339143	-1.52324	0.00854701	0.122298	1	5277	tags=38%, list=21%, signal=48%
REACTOME_CONSTITUTIVE_SIGNALING_BY_LIGAND_RESPONSIVE_EGFR_CANCER_VARIANTS	19	-0.49974	-1.52288	0.0481172	0.122387	1	9100	tags=68%, list=37%, signal=108%
REACTOME_UNFOLDED_PROTEIN_RESPONSE_UPR	90	-0.346421	-1.52278	0.00274725	0.122238	1	6220	tags=39%, list=25%, signal=52%
REACTOME_HIV_INFECTION	218	-0.305981	-1.52193	0	0.122721	1	7904	tags=42%, list=32%, signal=61%
GOBP_ENDOPLASMIC_RETICULUM_MANNOSE_TRIMMING	16	-0.522514	-1.5218	0.042654	0.12257	1	8947	tags=69%, list=36%, signal=108%
GOBP_REGULATION_OF_B_CELL_APOPTOTIC_PROCESS	15	-0.536962	-1.52134	0.04814	0.122684	1	3110	tags=47%, list=13%, signal=53%
REACTOME_TRANSCRIPTIONAL_REGULATION_BY_RUNX1	218	-0.304308	-1.52061	0	0.123127	1	6643	tags=39%, list=27%, signal=52%
REACTOME_METABOLISM_OF_POLYAMINES	57	-0.383038	-1.52059	0.0126263	0.122901	1	8956	tags=61%, list=36%, signal=96%
REACTOME_ER_QUALITY_CONTROL_COMPARTMENT_ERQC	21	-0.485387	-1.5179	0.0444444	0.124927	1	9100	tags=71%, list=37%, signal=113%
GOBP_PROTEIN_REFOLDING	22	-0.469608	-1.5173	0.043038	0.125197	1	5359	tags=50%, list=22%, signal=64%
GOBP_POSITIVE_REGULATION_OF_METAPHASE_ANAPHASE_TRANSITION_OF_CELL_CYCLE	15	-0.52152	-1.5171	0.044186	0.125127	1	8446	tags=67%, list=34%, signal=101%
GOBP_APOPTOTIC_DNA_FRAGMENTATION	21	-0.481989	-1.51626	0.0289855	0.125606	1	9289	tags=57%, list=38%, signal=91%
GOBP_POSITIVE_REGULATION_OF_KERATINOCYTE_DIFFERENTIATION	17	-0.512482	-1.5162	0.0482759	0.125413	1	7295	tags=59%, list=30%, signal=83%
GOBP_REGULATION_OF_CHROMOSOME_SEPARATION	68	-0.36417	-1.51593	0.0106383	0.125423	1	6304	tags=35%, list=25%, signal=47%
REACTOME_TRANSPORT_OF_THE_SLBP_DEPENDANT_MATURE_MRNA	36	-0.418131	-1.51577	0.0330969	0.125328	1	9403	tags=64%, list=38%, signal=103%
REACTOME_RHOF_GTPASE_CYCLE	42	-0.406645	-1.51156	0.0257732	0.128927	1	7219	tags=45%, list=29%, signal=64%
GOBP_INTERMEDIATE_FILAMENT_BASED_PROCESS	44	-0.39592	-1.50898	0.0217918	0.131002	1	6986	tags=48%, list=28%, signal=66%
REACTOME_ESR_MEDIATED_SIGNALING	208	-0.308426	-1.50881	0.00353357	0.13093	1	8673	tags=51%, list=35%, signal=79%
GOBP_CHROMOSOME_LOCALIZATION	74	-0.362356	-1.50829	0.0151515	0.131097	1	7598	tags=51%, list=31%, signal=74%
GOBP_NEGATIVE_REGULATION_OF_EXTRINSIC_APOPTOTIC_SIGNALING_PATHWAY	87	-0.346939	-1.50791	0.0104439	0.13119	1	4317	tags=23%, list=17%, signal=28%
GOBP_NUCLEAR_CHROMOSOME_SEGREGATION	248	-0.298506	-1.50757	0	0.131206	1	7886	tags=45%, list=32%, signal=66%
GOBP_PROTEIN_TARGETING_TO_LYSOSOME	23	-0.471548	-1.50728	0.0469136	0.131189	1	7413	tags=43%, list=30%, signal=62%
GOBP_POSITIVE_REGULATION_OF_TRANSCRIPTION_INITIATION_FROM_RNA_POLYMERASE_II_PROMOTER	28	-0.444776	-1.50601	0.039312	0.132112	1	5221	tags=39%, list=21%, signal=50%
REACTOME_EXTENSION_OF_TELOMERES	51	-0.385085	-1.50596	0.00765306	0.131891	1	5662	tags=35%, list=23%, signal=46%
GOBP_REGULATION_OF_TELOMERE_MAINTENANCE_VIA_TELOMERE_LENGTHENING	58	-0.370735	-1.50374	0.0128205	0.133727	1	6740	tags=40%, list=27%, signal=54%
REACTOME_TCR_SIGNALING	104	-0.333974	-1.50217	0.00296736	0.134947	1	9100	tags=56%, list=37%, signal=88%
GOBP_POSITIVE_REGULATION_OF_PROTEIN_CONTAINING_COMPLEX_ASSEMBLY	231	-0.295345	-1.49987	0	0.13691	1	5919	tags=36%, list=24%, signal=47%
GOBP_MRNA_METHYLATION	16	-0.521424	-1.49945	0.0554324	0.137049	1	4812	tags=44%, list=19%, signal=54%
REACTOME_ABC_FAMILY_PROTEINS_MEDIATED_TRANSPORT	94	-0.341452	-1.49942	0.00847458	0.136825	1	9191	tags=57%, list=37%, signal=91%
HALLMARK_OXIDATIVE_PHOSPHORYLATION	198	-0.304177	-1.49821	0	0.137716	1	8256	tags=49%, list=33%, signal=73%
GOBP_POSITIVE_REGULATION_OF_RESPONSE_TO_DNA_DAMAGE_STIMULUS	104	-0.330475	-1.49717	0.00597015	0.138506	1	6328	tags=35%, list=26%, signal=46%
REACTOME_COPI_INDEPENDENT_GOLGI_TO_ER_RETROGRADE_TRAFFIC	47	-0.390047	-1.49601	0.0239234	0.139363	1	5175	tags=30%, list=21%, signal=38%
GOBP_REGULATION_OF_TELOMERASE_ACTIVITY	47	-0.382488	-1.4954	0.0214797	0.139784	1	6741	tags=47%, list=27%, signal=64%
GOBP_RESPONSE_TO_INTERLEUKIN_7	36	-0.417662	-1.49533	0.0289157	0.139599	1	4089	tags=36%, list=17%, signal=43%
GOBP_REGULATION_OF_DNA_METABOLIC_PROCESS	322	-0.282461	-1.49379	0	0.140844	1	6864	tags=40%, list=28%, signal=55%
GOBP_TRNA_5_END_PROCESSING	16	-0.513303	-1.49374	0.0423163	0.140616	1	6451	tags=38%, list=26%, signal=51%
GOBP_RNA_CATABOLIC_PROCESS	390	-0.282374	-1.49222	0	0.141876	1	7995	tags=44%, list=32%, signal=63%
REACTOME_INTERLEUKIN_1_FAMILY_SIGNALING	128	-0.320927	-1.49126	0.00544959	0.142576	1	7152	tags=37%, list=29%, signal=51%
GOBP_PURINE_NUCLEOSIDE_MONOPHOSPHATE_METABOLIC_PROCESS	41	-0.393439	-1.4912	0.0327103	0.142375	1	3346	tags=32%, list=14%, signal=37%
GOBP_CHROMATIN_ASSEMBLY_OR_DISASSEMBLY	195	-0.300608	-1.49073	0.00696864	0.142591	1	8139	tags=48%, list=33%, signal=71%
REACTOME_DEGRADATION_OF_AXIN	53	-0.386628	-1.49013	0.0254453	0.142984	1	9100	tags=62%, list=37%, signal=98%
GOBP_NEGATIVE_REGULATION_OF_POSTTRANSCRIPTIONAL_GENE_SILENCING	19	-0.478113	-1.49008	0.0415704	0.142769	1	7776	tags=58%, list=31%, signal=84%
BMI1_DN.V1_UP	134	-0.32005	-1.48994	0.0153374	0.142661	1	2018	tags=24%, list=8%, signal=26%
KEGG_RENAL_CELL_CARCINOMA	67	-0.357061	-1.4889	0.0265252	0.143342	1	2914	tags=25%, list=12%, signal=29%
GOBP_REGULATION_OF_TELOMERE_MAINTENANCE	77	-0.354598	-1.48884	0.0106952	0.143127	1	6740	tags=39%, list=27%, signal=53%
GOBP_CYTOKINETIC_PROCESS	38	-0.396348	-1.4887	0.028103	0.143026	1	9107	tags=61%, list=37%, signal=96%
REACTOME_REGULATION_OF_GLUCOKINASE_BY_GLUCOKINASE_REGULATORY_PROTEIN	30	-0.424179	-1.48802	0.0307329	0.143431	1	10638	tags=73%, list=43%, signal=129%
REACTOME_HATS_ACETYLATE_HISTONES	136	-0.317944	-1.48741	0.00287356	0.143787	1	6419	tags=39%, list=26%, signal=52%
GOBP_CELL_AGING	93	-0.346188	-1.48732	0.00524934	0.143597	1	5779	tags=35%, list=23%, signal=46%
GOBP_CHROMOSOME_SEPARATION	89	-0.334716	-1.48641	0.0112045	0.1442	1	7599	tags=40%, list=31%, signal=58%
GOBP_REGULATION_OF_B_CELL_DIFFERENTIATION	22	-0.461394	-1.48641	0.0484581	0.143937	1	2281	tags=32%, list=9%, signal=35%
GOBP_POSITIVE_REGULATION_OF_SIGNALING_RECEPTOR_ACTIVITY	36	-0.41828	-1.48543	0.033419	0.144678	1	72	tags=11%, list=0%, signal=11%
GOBP_POSITIVE_REGULATION_OF_CELL_CYCLE_G2_M_PHASE_TRANSITION	29	-0.431324	-1.48479	0.0550459	0.145015	1	4818	tags=41%, list=19%, signal=51%
GOBP_DNA_DAMAGE_RESPONSE_DETECTION_OF_DNA_DAMAGE	38	-0.408207	-1.4842	0.039261	0.145402	1	6635	tags=50%, list=27%, signal=68%
REACTOME_RHO_GTPASES_ACTIVATE_IQGAPS	27	-0.444156	-1.48312	0.0414747	0.14622	1	5280	tags=41%, list=21%, signal=52%
GOBP_DNA_RECOMBINATION	265	-0.292421	-1.48285	0	0.146218	1	6864	tags=36%, list=28%, signal=49%
GOBP_SERINE_FAMILY_AMINO_ACID_BIOSYNTHETIC_PROCESS	18	-0.498056	-1.48264	0.0518018	0.146172	1	5172	tags=50%, list=21%, signal=63%
REACTOME_CROSS_PRESENTATION_OF_SOLUBLE_EXOGENOUS_ANTIGENS_ENDOSOMES	45	-0.389507	-1.48242	0.0306905	0.146113	1	8956	tags=62%, list=36%, signal=97%
REACTOME_RESOLUTION_OF_ABASIC_SITES_AP_SITES	38	-0.405616	-1.48185	0.0367454	0.146424	1	6813	tags=42%, list=28%, signal=58%
REACTOME_REGULATION_OF_RAS_BY_GAPS	65	-0.357906	-1.4803	0.0173697	0.147585	1	9100	tags=58%, list=37%, signal=92%
GOBP_PYRIMIDINE_RIBONUCLEOSIDE_TRIPHOSPHATE_METABOLIC_PROCESS	17	-0.486129	-1.47972	0.0738255	0.147968	1	5900	tags=47%, list=24%, signal=62%
REACTOME_G1_S_SPECIFIC_TRANSCRIPTION	29	-0.43332	-1.47947	0.0400891	0.147934	1	5519	tags=41%, list=22%, signal=53%
REACTOME_FCERI_MEDIATED_CA_2_MOBILIZATION	25	-0.450202	-1.47899	0.0488998	0.148191	1	1826	tags=28%, list=7%, signal=30%
REACTOME_SIGNALING_BY_VEGF	102	-0.332428	-1.47866	0.0195531	0.148201	1	5460	tags=37%, list=22%, signal=48%
REACTOME_TNFR2_NON_CANONICAL_NF_KB_PATHWAY	90	-0.34201	-1.47829	0.00808625	0.148257	1	7026	tags=44%, list=28%, signal=62%
GOBP_CELL_CYCLE_G1_S_PHASE_TRANSITION	252	-0.29119	-1.47783	0	0.148439	1	5256	tags=28%, list=21%, signal=35%
GOBP_POSITIVE_REGULATION_OF_SIGNAL_TRANSDUCTION_BY_P53_CLASS_MEDIATOR	22	-0.455875	-1.47752	0.0511628	0.14852	1	2237	tags=23%, list=9%, signal=25%
GOBP_TUMOR_NECROSIS_FACTOR_MEDIATED_SIGNALING_PATHWAY	151	-0.311733	-1.47735	0.00632911	0.148441	1	5238	tags=30%, list=21%, signal=38%
GOBP_PYRIMIDINE_NUCLEOTIDE_METABOLIC_PROCESS	44	-0.393957	-1.47707	0.0259434	0.148448	1	5921	tags=41%, list=24%, signal=54%
REACTOME_PKMTS_METHYLATE_HISTONE_LYSINES	68	-0.353261	-1.47686	0.0130548	0.148371	1	9341	tags=57%, list=38%, signal=92%
GOBP_DOUBLE_STRAND_BREAK_REPAIR	256	-0.292602	-1.47645	0.00340136	0.148532	1	6938	tags=36%, list=28%, signal=49%
GOBP_CELLULAR_PROTEIN_CONTAINING_COMPLEX_LOCALIZATION	20	-0.461899	-1.47601	0.0425056	0.148716	1	7221	tags=65%, list=29%, signal=92%
REACTOME_SNRNP_ASSEMBLY	54	-0.364201	-1.47586	0.012987	0.148588	1	10445	tags=69%, list=42%, signal=118%
GOBP_EXPORT_ACROSS_PLASMA_MEMBRANE	41	-0.387748	-1.47413	0.0117647	0.15007	1	4396	tags=41%, list=18%, signal=50%
REACTOME_HEDGEHOG_OFF_STATE	106	-0.328059	-1.47349	0.0112045	0.150528	1	7185	tags=41%, list=29%, signal=57%
REACTOME_INTERLEUKIN_1_SIGNALING	99	-0.330212	-1.47268	0.0291545	0.151062	1	7026	tags=37%, list=28%, signal=52%
GOBP_DNA_CATABOLIC_PROCESS_ENDONUCLEOLYTIC	28	-0.431422	-1.47198	0.047836	0.151503	1	9629	tags=57%, list=39%, signal=93%
GOBP_REGULATION_OF_DNA_TEMPLATED_TRANSCRIPTION_IN_RESPONSE_TO_STRESS	111	-0.325721	-1.47186	0.00600601	0.151355	1	8956	tags=53%, list=36%, signal=83%
GOBP_CORTICAL_CYTOSKELETON_ORGANIZATION	55	-0.375837	-1.47148	0.0307329	0.151509	1	5842	tags=36%, list=24%, signal=48%
GOBP_POSITIVE_REGULATION_OF_CELLULAR_AMIDE_METABOLIC_PROCESS	148	-0.308061	-1.47127	0.00882353	0.151447	1	7800	tags=45%, list=32%, signal=66%
REACTOME_TRANSPORT_OF_INORGANIC_CATIONS_ANIONS_AND_AMINO_ACIDS_OLIGOPEPTIDES	79	-0.348609	-1.47118	0.0163488	0.151288	1	2018	tags=22%, list=8%, signal=23%
REACTOME_TRISTETRAPROLIN_TTP_ZFP36_BINDS_AND_DESTABILIZES_MRNA	17	-0.498198	-1.46997	0.0566038	0.152252	1	7981	tags=65%, list=32%, signal=95%
GOBP_NEGATIVE_REGULATION_OF_GENE_EXPRESSION_EPIGENETIC	109	-0.319169	-1.46982	0.0168067	0.152111	1	9295	tags=59%, list=38%, signal=94%
GOBP_DNA_GEOMETRIC_CHANGE	112	-0.31976	-1.46963	0.00857143	0.152055	1	6710	tags=38%, list=27%, signal=52%
REACTOME_METABOLISM_OF_NUCLEOTIDES	92	-0.33682	-1.46882	0.0144092	0.152642	1	3346	tags=32%, list=14%, signal=36%
GOBP_RIG_I_SIGNALING_PATHWAY	25	-0.447414	-1.46851	0.0433735	0.152694	1	2848	tags=28%, list=12%, signal=32%
REACTOME_HSP90_CHAPERONE_CYCLE_FOR_STEROID_HORMONE_RECEPTORS_SHR	51	-0.373314	-1.46845	0.0419753	0.152515	1	5722	tags=39%, list=23%, signal=51%
GOBP_ANIMAL_ORGAN_REGENERATION	62	-0.359294	-1.46816	0.0153453	0.15256	1	5271	tags=40%, list=21%, signal=51%
GOBP_SPINDLE_LOCALIZATION	46	-0.386247	-1.4681	0.0261283	0.152363	1	7368	tags=50%, list=30%, signal=71%
NFE2L2.V2	356	-0.276421	-1.46769	0	0.152547	1	4052	tags=26%, list=16%, signal=31%
GOBP_POSITIVE_REGULATION_OF_NITRIC_OXIDE_SYNTHASE_ACTIVITY	21	-0.463346	-1.46699	0.0472973	0.153095	1	8314	tags=57%, list=34%, signal=86%
GOBP_ASPARTATE_FAMILY_AMINO_ACID_BIOSYNTHETIC_PROCESS	20	-0.463597	-1.46668	0.0602679	0.153158	1	5945	tags=40%, list=24%, signal=53%
GOBP_POSITIVE_REGULATION_OF_UBIQUITIN_PROTEIN_TRANSFERASE_ACTIVITY	30	-0.418152	-1.46625	0.0363636	0.153329	1	3371	tags=27%, list=14%, signal=31%
GOBP_PROTEIN_TRANSMEMBRANE_TRANSPORT	60	-0.364672	-1.46469	0.0230769	0.154612	1	2094	tags=22%, list=8%, signal=24%
GOBP_NEGATIVE_REGULATION_OF_CELL_CYCLE_G2_M_PHASE_TRANSITION	103	-0.322017	-1.46439	0.0130208	0.154712	1	7670	tags=46%, list=31%, signal=66%
GOBP_REGULATION_OF_CHOLESTEROL_BIOSYNTHETIC_PROCESS	41	-0.394988	-1.46344	0.030303	0.155432	1	3788	tags=27%, list=15%, signal=32%
GOBP_MITOCHONDRIAL_GENOME_MAINTENANCE	21	-0.468355	-1.46344	0.0678733	0.155172	1	6298	tags=52%, list=25%, signal=70%
GOBP_PROTEIN_IMPORT	184	-0.299831	-1.4633	0.00914634	0.155062	1	7040	tags=38%, list=28%, signal=53%
GOBP_PHOSPHATIDIC_ACID_METABOLIC_PROCESS	40	-0.39336	-1.46288	0.026699	0.155229	1	5320	tags=40%, list=22%, signal=51%
GOBP_ANGIOGENESIS_INVOLVED_IN_WOUND_HEALING	24	-0.451199	-1.46264	0.0506912	0.155204	1	2568	tags=25%, list=10%, signal=28%
GOBP_MITOTIC_CHROMOSOME_CONDENSATION	15	-0.51668	-1.46257	0.0651261	0.154997	1	4340	tags=33%, list=18%, signal=40%
GOBP_REGULATION_OF_MITOTIC_NUCLEAR_DIVISION	103	-0.328665	-1.46254	0.0135135	0.154755	1	5285	tags=28%, list=21%, signal=36%
REACTOME_PROCESSING_OF_SMDT1	16	-0.500811	-1.4624	0.0634921	0.154664	1	7777	tags=63%, list=31%, signal=91%
GOBP_NEGATIVE_REGULATION_OF_ERBB_SIGNALING_PATHWAY	52	-0.374254	-1.46237	0.0278481	0.154442	1	5470	tags=37%, list=22%, signal=47%
GOBP_NEGATIVE_REGULATION_OF_INTRINSIC_APOPTOTIC_SIGNALING_PATHWAY	86	-0.331454	-1.46148	0.0155844	0.155101	1	5395	tags=35%, list=22%, signal=44%
GOBP_SIGNAL_TRANSDUCTION_IN_RESPONSE_TO_DNA_DAMAGE	124	-0.317458	-1.46115	0.00284091	0.155231	1	3635	tags=23%, list=15%, signal=26%
REACTOME_EFFECTS_OF_PIP2_HYDROLYSIS	21	-0.461989	-1.46011	0.0620843	0.156081	1	3289	tags=43%, list=13%, signal=49%
PRC2_EED_UP.V1_DN	180	-0.298054	-1.4586	0.0128205	0.157397	1	5220	tags=37%, list=21%, signal=46%
REACTOME_GRB2_EVENTS_IN_ERBB2_SIGNALING	15	-0.505241	-1.45721	0.0561798	0.158491	1	2513	tags=27%, list=10%, signal=30%
REACTOME_SEALING_OF_THE_NUCLEAR_ENVELOPE_NE_BY_ESCRT_III	27	-0.43227	-1.45712	0.05	0.158327	1	7868	tags=56%, list=32%, signal=81%
REACTOME_MAPK6_MAPK4_SIGNALING	86	-0.334787	-1.45709	0.0202532	0.158091	1	9100	tags=56%, list=37%, signal=88%
GOBP_REGULATION_OF_T_HELPER_1_TYPE_IMMUNE_RESPONSE	19	-0.471652	-1.45661	0.0629213	0.158355	1	2068	tags=26%, list=8%, signal=29%
REACTOME_SIGNALING_BY_ERBB2	49	-0.380813	-1.45567	0.02657	0.159132	1	6708	tags=41%, list=27%, signal=56%
REACTOME_EPHRIN_SIGNALING	19	-0.484617	-1.45534	0.0711009	0.15918	1	2816	tags=32%, list=11%, signal=36%
GOBP_POSITIVE_REGULATION_OF_CELL_CYCLE_G1_S_PHASE_TRANSITION	42	-0.390578	-1.45511	0.0502392	0.159201	1	5256	tags=43%, list=21%, signal=54%
GOBP_PROTEIN_STABILIZATION	173	-0.301636	-1.45489	0.00632911	0.159137	1	6359	tags=36%, list=26%, signal=48%
GOBP_EXTRACELLULAR_MATRIX_DISASSEMBLY	66	-0.348655	-1.45453	0.0333333	0.159281	1	4811	tags=32%, list=19%, signal=39%
GOBP_ARP2_3_COMPLEX_MEDIATED_ACTIN_NUCLEATION	35	-0.402209	-1.45406	0.0406852	0.159566	1	7318	tags=51%, list=30%, signal=73%
GOBP_POSITIVE_REGULATION_OF_CELL_CYCLE	343	-0.277367	-1.454	0	0.159362	1	5268	tags=29%, list=21%, signal=36%
MTOR_UP.V1_UP	138	-0.308806	-1.45364	0.00571429	0.15955	1	4558	tags=30%, list=18%, signal=36%
CYCLIN_D1_KE_.V1_UP	161	-0.302348	-1.45282	0.00316456	0.160106	1	4987	tags=37%, list=20%, signal=46%
REACTOME_ANCHORING_OF_THE_BASAL_BODY_TO_THE_PLASMA_MEMBRANE	97	-0.325633	-1.45244	0.0110193	0.160205	1	6550	tags=35%, list=26%, signal=47%
GOBP_ESTABLISHMENT_OF_PROTEIN_LOCALIZATION_TO_MEMBRANE	334	-0.274354	-1.4509	0	0.161633	1	8116	tags=42%, list=33%, signal=61%
GOBP_CELLULAR_COMPONENT_DISASSEMBLY_INVOLVED_IN_EXECUTION_PHASE_OF_APOPTOSIS	32	-0.417075	-1.45032	0.031746	0.161961	1	9289	tags=56%, list=38%, signal=90%
GOBP_NADH_DEHYDROGENASE_COMPLEX_ASSEMBLY	65	-0.35201	-1.44925	0.0238727	0.162803	1	6885	tags=37%, list=28%, signal=51%
GOBP_RESPONSE_TO_TOPOLOGICALLY_INCORRECT_PROTEIN	195	-0.290787	-1.44893	0.00374532	0.162888	1	6220	tags=35%, list=25%, signal=47%
REACTOME_COPI_DEPENDENT_GOLGI_TO_ER_RETROGRADE_TRAFFIC	93	-0.328264	-1.44892	0.0194444	0.162633	1	5134	tags=25%, list=21%, signal=31%
REACTOME_DOWNREGULATION_OF_ERBB2_SIGNALING	28	-0.430415	-1.44888	0.0531401	0.162422	1	6708	tags=46%, list=27%, signal=64%
GOBP_REGULATION_OF_SYNCYTIUM_FORMATION_BY_PLASMA_MEMBRANE_FUSION	17	-0.493718	-1.44841	0.0518672	0.162639	1	1566	tags=29%, list=6%, signal=31%
GOBP_POSITIVE_REGULATION_OF_MITOTIC_NUCLEAR_DIVISION	37	-0.399397	-1.44785	0.0357995	0.162995	1	72	tags=11%, list=0%, signal=11%
GOBP_RIBONUCLEOSIDE_MONOPHOSPHATE_METABOLIC_PROCESS	51	-0.368834	-1.4476	0.0522193	0.163005	1	3346	tags=31%, list=14%, signal=36%
GOBP_CELL_CYCLE_CHECKPOINT	201	-0.290601	-1.44682	0	0.163569	1	4602	tags=25%, list=19%, signal=30%
GOBP_POSITIVE_REGULATION_OF_STEM_CELL_PROLIFERATION	18	-0.469867	-1.44671	0.0705882	0.16342	1	2157	tags=22%, list=9%, signal=24%
GOBP_PYRIMIDINE_RIBONUCLEOTIDE_BIOSYNTHETIC_PROCESS	20	-0.471806	-1.44632	0.0491071	0.163658	1	5900	tags=45%, list=24%, signal=59%
KEGG_DNA_REPLICATION	35	-0.398846	-1.44582	0.0505747	0.163902	1	6970	tags=37%, list=28%, signal=52%
REACTOME_PROTEIN_UBIQUITINATION	78	-0.341119	-1.44552	0.0161725	0.163983	1	7550	tags=44%, list=31%, signal=63%
GOBP_NEGATIVE_REGULATION_OF_TUMOR_NECROSIS_FACTOR_MEDIATED_SIGNALING_PATHWAY	16	-0.490388	-1.44497	0.0607375	0.164259	1	2029	tags=25%, list=8%, signal=27%
REACTOME_NUCLEOTIDE_SALVAGE	21	-0.452595	-1.44333	0.0652681	0.165687	1	4419	tags=38%, list=18%, signal=46%
GOBP_REGULATION_OF_RESPONSE_TO_DNA_DAMAGE_STIMULUS	214	-0.287603	-1.44204	0	0.166824	1	6938	tags=35%, list=28%, signal=48%
GOBP_QUINONE_METABOLIC_PROCESS	30	-0.418086	-1.44156	0.04038	0.167093	1	7932	tags=63%, list=32%, signal=93%
REACTOME_CLEC7A_DECTIN_1_SIGNALING	98	-0.325669	-1.44005	0.0184697	0.168551	1	9100	tags=54%, list=37%, signal=85%
REACTOME_GAP_JUNCTION_ASSEMBLY	25	-0.435118	-1.43736	0.0436681	0.17131	1	3805	tags=36%, list=15%, signal=43%
REACTOME_NUCLEOTIDE_EXCISION_REPAIR	109	-0.322289	-1.43635	0.0143678	0.172126	1	9423	tags=54%, list=38%, signal=87%
GOBP_INTERLEUKIN_2_PRODUCTION	47	-0.367163	-1.43504	0.02657	0.173356	1	1389	tags=17%, list=6%, signal=18%
REACTOME_SIGNALING_BY_FGFR4	34	-0.402653	-1.43499	0.0724638	0.173137	1	6635	tags=41%, list=27%, signal=56%
REACTOME_SUMOYLATION_OF_SUMOYLATION_PROTEINS	35	-0.400799	-1.4347	0.0404762	0.173147	1	10638	tags=74%, list=43%, signal=130%
GOBP_POSITIVE_REGULATION_OF_TOR_SIGNALING	37	-0.388749	-1.43216	0.0381862	0.175669	1	7221	tags=51%, list=29%, signal=72%
GOBP_NUCLEAR_MIGRATION	19	-0.467851	-1.43205	0.0899123	0.175534	1	1206	tags=16%, list=5%, signal=17%
GOBP_VASCULAR_ENDOTHELIAL_GROWTH_FACTOR_RECEPTOR_SIGNALING_PATHWAY	83	-0.326293	-1.43171	0.0193906	0.175684	1	2073	tags=18%, list=8%, signal=20%
GOBP_NEUTRAL_AMINO_ACID_TRANSPORT	34	-0.398278	-1.43076	0.0692124	0.176538	1	2018	tags=21%, list=8%, signal=22%
GOBP_REGULATION_OF_RNA_SPLICING	131	-0.307846	-1.43053	0.0118694	0.176502	1	6598	tags=32%, list=27%, signal=43%
GOBP_INTRINSIC_APOPTOTIC_SIGNALING_PATHWAY_IN_RESPONSE_TO_ENDOPLASMIC_RETICULUM_STRESS	59	-0.352164	-1.43035	0.0425532	0.176415	1	7937	tags=56%, list=32%, signal=82%
GOBP_REGULATION_OF_MEMBRANE_PERMEABILITY	79	-0.340294	-1.42993	0.00833333	0.176657	1	4799	tags=30%, list=19%, signal=38%
GOBP_REGULATION_OF_MRNA_SPLICING_VIA_SPLICEOSOME	89	-0.323281	-1.42993	0.0210526	0.176387	1	6598	tags=36%, list=27%, signal=49%
REACTOME_TNFR1_INDUCED_NFKAPPAB_SIGNALING_PATHWAY	30	-0.416744	-1.42976	0.0566449	0.176283	1	9112	tags=60%, list=37%, signal=95%
REACTOME_DOWNSTREAM_SIGNALING_EVENTS_OF_B_CELL_RECEPTOR_BCR	78	-0.337533	-1.42923	0.0268817	0.176659	1	9100	tags=58%, list=37%, signal=91%
REACTOME_DECTIN_1_MEDIATED_NONCANONICAL_NF_KB_SIGNALING	60	-0.356472	-1.42904	0.0351351	0.176561	1	9100	tags=60%, list=37%, signal=95%
GOBP_EPIDERMIS_DEVELOPMENT	298	-0.275183	-1.42882	0	0.176531	1	3303	tags=22%, list=13%, signal=25%
GOBP_TRANSCRIPTION_PREINITIATION_COMPLEX_ASSEMBLY	34	-0.402459	-1.42879	0.0562061	0.176299	1	5757	tags=41%, list=23%, signal=54%
REACTOME_VASOPRESSIN_REGULATES_RENAL_WATER_HOMEOSTASIS_VIA_AQUAPORINS	33	-0.399987	-1.42866	0.0712589	0.176177	1	7185	tags=45%, list=29%, signal=64%
GOBP_MITOTIC_CELL_CYCLE_ARREST	17	-0.480656	-1.42842	0.0821596	0.176167	1	2085	tags=35%, list=8%, signal=39%
REACTOME_RESPONSE_OF_MTB_TO_PHAGOCYTOSIS	21	-0.457365	-1.42797	0.0427553	0.176416	1	7884	tags=52%, list=32%, signal=77%
GOBP_PLATELET_ACTIVATION	125	-0.314098	-1.42796	0.0158311	0.176156	1	2803	tags=22%, list=11%, signal=25%
REACTOME_INTERCONVERSION_OF_NUCLEOTIDE_DI_AND_TRIPHOSPHATES	29	-0.422664	-1.42754	0.0604027	0.176382	1	3181	tags=34%, list=13%, signal=40%
GOBP_SULFUR_COMPOUND_TRANSPORT	42	-0.377545	-1.42739	0.0380952	0.176257	1	4493	tags=36%, list=18%, signal=44%
GOBP_NEGATIVE_REGULATION_OF_CELL_AGING	23	-0.434995	-1.42626	0.0559611	0.177262	1	2443	tags=22%, list=10%, signal=24%
GOBP_ORGANIC_ACID_TRANSMEMBRANE_TRANSPORT	122	-0.310263	-1.4256	0.0102041	0.177706	1	4895	tags=30%, list=20%, signal=38%
GOBP_TERMINATION_OF_RNA_POLYMERASE_II_TRANSCRIPTION	35	-0.401869	-1.42548	0.0492611	0.177579	1	6506	tags=40%, list=26%, signal=54%
GOBP_REGULATION_OF_BICELLULAR_TIGHT_JUNCTION_ASSEMBLY	23	-0.454186	-1.42467	0.0840517	0.178239	1	4699	tags=39%, list=19%, signal=48%
REACTOME_SIGNALLING_TO_RAS	20	-0.458689	-1.4245	0.0669746	0.178126	1	7606	tags=60%, list=31%, signal=87%
REACTOME_FCGR3A_MEDIATED_IL10_SYNTHESIS	30	-0.405932	-1.42373	0.0492611	0.178763	1	4518	tags=30%, list=18%, signal=37%
GOBP_HEPARAN_SULFATE_PROTEOGLYCAN_METABOLIC_PROCESS	27	-0.418637	-1.42366	0.0596659	0.178571	1	2811	tags=30%, list=11%, signal=33%
GCNP_SHH_UP_LATE.V1_UP	167	-0.295794	-1.42339	0	0.178577	1	5999	tags=34%, list=24%, signal=44%
GOBP_CELLULAR_RESPONSE_TO_TOPOLOGICALLY_INCORRECT_PROTEIN	161	-0.295771	-1.42124	0.00906344	0.180747	1	7979	tags=46%, list=32%, signal=67%
KEGG_RNA_POLYMERASE	29	-0.404615	-1.42118	0.0820046	0.180545	1	6120	tags=41%, list=25%, signal=55%
GOBP_REGULATION_OF_MRNA_PROCESSING	128	-0.30787	-1.42104	0.00946372	0.180431	1	6742	tags=36%, list=27%, signal=49%
GOBP_REGULATION_OF_NUCLEOBASE_CONTAINING_COMPOUND_TRANSPORT	15	-0.492795	-1.42033	0.0863636	0.180959	1	4340	tags=33%, list=18%, signal=40%
GOBP_POSITIVE_REGULATION_OF_PROTEIN_TARGETING_TO_MITOCHONDRION	31	-0.404747	-1.41995	0.0470085	0.181194	1	5594	tags=42%, list=23%, signal=54%
REACTOME_FC_EPSILON_RECEPTOR_FCERI_SIGNALING	123	-0.306493	-1.4196	0.0191693	0.181311	1	9100	tags=52%, list=37%, signal=82%
REACTOME_ACTIVATION_OF_BAD_AND_TRANSLOCATION_TO_MITOCHONDRIA	15	-0.497813	-1.41953	0.0862832	0.181122	1	4246	tags=33%, list=17%, signal=40%
REACTOME_FCERI_MEDIATED_MAPK_ACTIVATION	28	-0.418668	-1.4192	0.0505495	0.181211	1	2816	tags=29%, list=11%, signal=32%
GOBP_CYTOPLASMIC_TRANSLATIONAL_INITIATION	34	-0.4055	-1.4184	0.0603015	0.18194	1	7521	tags=44%, list=30%, signal=63%
CYCLIN_D1_UP.V1_UP	142	-0.295971	-1.41827	0.00996678	0.181826	1	5077	tags=36%, list=21%, signal=45%
REACTOME_PRE_NOTCH_EXPRESSION_AND_PROCESSING	107	-0.315629	-1.4182	0.0167131	0.181625	1	6489	tags=40%, list=26%, signal=54%
REACTOME_RHOD_GTPASE_CYCLE	50	-0.358288	-1.4172	0.0353535	0.182483	1	6872	tags=42%, list=28%, signal=58%
GOBP_REGULATION_OF_AMYLOID_FIBRIL_FORMATION	15	-0.492046	-1.41693	0.0740741	0.1825	1	2716	tags=33%, list=11%, signal=37%
GOBP_NLS_BEARING_PROTEIN_IMPORT_INTO_NUCLEUS	19	-0.463468	-1.41668	0.0725624	0.182485	1	8060	tags=63%, list=33%, signal=94%
REACTOME_ACTIVATION_OF_THE_PRE_REPLICATIVE_COMPLEX	32	-0.40553	-1.41618	0.0496278	0.182819	1	6517	tags=38%, list=26%, signal=51%
GOBP_CELLULAR_AMINO_ACID_METABOLIC_PROCESS	291	-0.273893	-1.41535	0	0.183463	1	4536	tags=26%, list=18%, signal=32%
GOBP_CELL_CYCLE_DNA_REPLICATION	62	-0.348502	-1.415	0.0213904	0.183626	1	7504	tags=42%, list=30%, signal=60%
PDGF_UP.V1_UP	137	-0.298565	-1.41368	0.00600601	0.184861	1	4833	tags=34%, list=20%, signal=42%
GOBP_DNA_BIOSYNTHETIC_PROCESS	178	-0.290562	-1.40981	0	0.189192	1	6741	tags=40%, list=27%, signal=55%
GOBP_REGULATION_OF_SKELETAL_MUSCLE_CELL_DIFFERENTIATION	16	-0.47327	-1.40869	0.0800915	0.190318	1	4310	tags=44%, list=17%, signal=53%
GOBP_UNSATURATED_FATTY_ACID_BIOSYNTHETIC_PROCESS	39	-0.380258	-1.40757	0.0726392	0.191373	1	1742	tags=18%, list=7%, signal=19%
KEGG_PENTOSE_AND_GLUCURONATE_INTERCONVERSIONS	16	-0.481344	-1.40693	0.0993228	0.191916	1	7083	tags=50%, list=29%, signal=70%
GOBP_REGULATION_OF_VASCULAR_ENDOTHELIAL_GROWTH_FACTOR_RECEPTOR_SIGNALING_PATHWAY	23	-0.431104	-1.4065	0.0810811	0.192146	1	2588	tags=22%, list=10%, signal=24%
REACTOME_CILIUM_ASSEMBLY	192	-0.286073	-1.40599	0.00680272	0.19253	1	6094	tags=32%, list=25%, signal=42%
GOBP_ERROR_FREE_TRANSLESION_SYNTHESIS	22	-0.442255	-1.40561	0.0779221	0.192746	1	8423	tags=64%, list=34%, signal=96%
GOBP_PIGMENT_BIOSYNTHETIC_PROCESS	50	-0.358995	-1.40525	0.0483461	0.192891	1	6115	tags=42%, list=25%, signal=56%
GOBP_C4_DICARBOXYLATE_TRANSPORT	20	-0.439337	-1.40519	0.0894495	0.192693	1	4798	tags=45%, list=19%, signal=56%
ALK_DN.V1_UP	97	-0.316463	-1.40519	0.0298103	0.192422	1	4956	tags=32%, list=20%, signal=40%
GOBP_CELLULAR_RESPONSE_TO_IONIZING_RADIATION	61	-0.351438	-1.40436	0.0406504	0.19308	1	2045	tags=20%, list=8%, signal=21%
GOBP_REGULATION_OF_CELL_DIVISION	145	-0.296821	-1.40409	0.00872093	0.19314	1	2787	tags=19%, list=11%, signal=22%
GOBP_NADPH_REGENERATION	18	-0.45789	-1.40216	0.099768	0.195294	1	5823	tags=61%, list=24%, signal=80%
GOBP_INTRINSIC_APOPTOTIC_SIGNALING_PATHWAY	264	-0.272537	-1.4017	0.00342466	0.19559	1	5994	tags=33%, list=24%, signal=43%
REACTOME_SIGNALING_BY_ERBB2_IN_CANCER	25	-0.417321	-1.40132	0.0837438	0.19577	1	6708	tags=40%, list=27%, signal=55%
REACTOME_TRANSLESION_SYNTHESIS_BY_POLK	17	-0.466842	-1.40067	0.0927152	0.196268	1	9634	tags=71%, list=39%, signal=116%
GOBP_POSITIVE_REGULATION_OF_PEPTIDYL_SERINE_PHOSPHORYLATION	79	-0.329316	-1.40037	0.0242588	0.196402	1	2568	tags=20%, list=10%, signal=23%
GOBP_RIBOSE_PHOSPHATE_BIOSYNTHETIC_PROCESS	177	-0.289518	-1.39963	0.013986	0.197073	1	4613	tags=28%, list=19%, signal=34%
GOBP_POSITIVE_REGULATION_OF_ATPASE_ACTIVITY	49	-0.364559	-1.39954	0.0428212	0.196916	1	6678	tags=45%, list=27%, signal=61%
REACTOME_SIGNALING_BY_PTK6	52	-0.355178	-1.39942	0.0574413	0.196777	1	6833	tags=44%, list=28%, signal=61%
REACTOME_METABOLISM_OF_CARBOHYDRATES	258	-0.275579	-1.39941	0	0.196508	1	6028	tags=36%, list=24%, signal=47%
REACTOME_DEGRADATION_OF_BETA_CATENIN_BY_THE_DESTRUCTION_COMPLEX	83	-0.322206	-1.39928	0.0186667	0.196413	1	9100	tags=57%, list=37%, signal=89%
GOBP_SPINDLE_ORGANIZATION	179	-0.290161	-1.39903	0.013245	0.196419	1	7725	tags=41%, list=31%, signal=59%
GOBP_REGULATION_OF_INTRINSIC_APOPTOTIC_SIGNALING_PATHWAY	147	-0.297934	-1.39849	0.0240964	0.196778	1	6218	tags=37%, list=25%, signal=49%
HALLMARK_TGF_BETA_SIGNALING	52	-0.348905	-1.39803	0.0464548	0.197104	1	2012	tags=15%, list=8%, signal=17%
GOBP_MUCOPOLYSACCHARIDE_METABOLIC_PROCESS	96	-0.318103	-1.39789	0.019337	0.197033	1	1600	tags=17%, list=6%, signal=18%
REACTOME_REGULATION_OF_PTEN_STABILITY_AND_ACTIVITY	67	-0.338368	-1.39779	0.0415512	0.196864	1	9100	tags=60%, list=37%, signal=94%
REACTOME_ESTROGEN_DEPENDENT_GENE_EXPRESSION	142	-0.301866	-1.39615	0.00882353	0.198668	1	8673	tags=53%, list=35%, signal=81%
REACTOME_HEMOSTASIS	494	-0.25796	-1.39584	0	0.198802	1	6189	tags=35%, list=25%, signal=46%
GOBP_REGULATION_OF_HEMATOPOIETIC_STEM_CELL_DIFFERENTIATION	70	-0.333463	-1.39552	0.042394	0.19887	1	3518	tags=24%, list=14%, signal=28%
GOBP_POSITIVE_REGULATION_OF_MEMBRANE_PERMEABILITY	62	-0.351528	-1.3955	0.0345745	0.198631	1	4799	tags=31%, list=19%, signal=38%
GOBP_MITOTIC_CELL_CYCLE_CHECKPOINT	154	-0.292622	-1.39468	0.00859599	0.199367	1	2638	tags=18%, list=11%, signal=20%
GOBP_NUCLEOTIDE_SUGAR_METABOLIC_PROCESS	37	-0.385318	-1.39401	0.0588235	0.199912	1	4200	tags=41%, list=17%, signal=49%
GOBP_XENOBIOTIC_TRANSPORT	35	-0.383881	-1.39332	0.0586854	0.200527	1	4647	tags=43%, list=19%, signal=53%
GOBP_GLUCOSE_6_PHOSPHATE_METABOLIC_PROCESS	21	-0.440086	-1.3933	0.0961969	0.200272	1	5823	tags=57%, list=24%, signal=75%
REACTOME_GENE_AND_PROTEIN_EXPRESSION_BY_JAK_STAT_SIGNALING_AFTER_INTERLEUKIN_12_STIMULATION	33	-0.399493	-1.3931	0.071599	0.200323	1	6197	tags=42%, list=25%, signal=57%
GOBP_REGULATION_OF_INTRINSIC_APOPTOTIC_SIGNALING_PATHWAY_IN_RESPONSE_TO_DNA_DAMAGE	34	-0.385912	-1.39298	0.0576037	0.20019	1	2638	tags=18%, list=11%, signal=20%
GOBP_REGULATION_OF_OXIDATIVE_STRESS_INDUCED_CELL_DEATH	52	-0.357369	-1.39256	0.0542636	0.200412	1	8356	tags=56%, list=34%, signal=84%
REACTOME_PROTEIN_LOCALIZATION	152	-0.292644	-1.39222	0.0155763	0.200511	1	6650	tags=39%, list=27%, signal=53%
GOBP_TETRAPYRROLE_BIOSYNTHETIC_PROCESS	28	-0.408098	-1.39185	0.0673077	0.200664	1	6613	tags=39%, list=27%, signal=54%
GOBP_NUCLEOSIDE_TRIPHOSPHATE_BIOSYNTHETIC_PROCESS	77	-0.331426	-1.39166	0.0426136	0.200608	1	2972	tags=23%, list=12%, signal=26%
HALLMARK_REACTIVE_OXYGEN_SPECIES_PATHWAY	47	-0.367816	-1.39161	0.0606796	0.200397	1	6190	tags=43%, list=25%, signal=57%
GOBP_REGULATION_OF_INSULIN_RECEPTOR_SIGNALING_PATHWAY	55	-0.348937	-1.39007	0.0568475	0.201986	1	5906	tags=38%, list=24%, signal=50%
GOBP_SULFUR_AMINO_ACID_BIOSYNTHETIC_PROCESS	15	-0.479112	-1.3898	0.118681	0.202076	1	6217	tags=40%, list=25%, signal=53%
GOBP_OLIGOSACCHARIDE_LIPID_INTERMEDIATE_BIOSYNTHETIC_PROCESS	21	-0.447236	-1.38966	0.0961098	0.201951	1	5007	tags=43%, list=20%, signal=54%
HALLMARK_UV_RESPONSE_UP	153	-0.293042	-1.38934	0.00294985	0.20209	1	4938	tags=31%, list=20%, signal=39%
REACTOME_RHOBTB_GTPASE_CYCLE	35	-0.376611	-1.38867	0.0681818	0.202686	1	6171	tags=43%, list=25%, signal=57%
GOBP_POSITIVE_REGULATION_OF_DNA_TEMPLATED_TRANSCRIPTION_INITIATION	35	-0.385613	-1.38847	0.0812808	0.20266	1	5221	tags=34%, list=21%, signal=43%
GOBP_POSITIVE_REGULATION_OF_T_CELL_PROLIFERATION	69	-0.333246	-1.38835	0.0277078	0.202534	1	1049	tags=13%, list=4%, signal=14%
GOBP_EXECUTION_PHASE_OF_APOPTOSIS	73	-0.330677	-1.38803	0.0351759	0.202661	1	7382	tags=41%, list=30%, signal=58%
GOBP_REGULATION_OF_RIG_I_SIGNALING_PATHWAY	19	-0.445293	-1.38746	0.083503	0.203123	1	3964	tags=32%, list=16%, signal=38%
GOBP_ACTIN_FILAMENT_BASED_TRANSPORT	20	-0.450736	-1.38744	0.0772627	0.202869	1	4640	tags=30%, list=19%, signal=37%
GOBP_HISTONE_MRNA_METABOLIC_PROCESS	24	-0.423661	-1.38722	0.0876777	0.20289	1	6506	tags=42%, list=26%, signal=56%
GOBP_RESPONSE_TO_LEUKEMIA_INHIBITORY_FACTOR	76	-0.325823	-1.38717	0.0325	0.202664	1	1709	tags=18%, list=7%, signal=20%
GOBP_REGULATION_OF_CYCLIN_DEPENDENT_PROTEIN_KINASE_ACTIVITY	97	-0.314171	-1.3858	0.0405797	0.204108	1	4602	tags=30%, list=19%, signal=37%
REACTOME_NUCLEAR_SIGNALING_BY_ERBB4	28	-0.402329	-1.38526	0.0611765	0.204539	1	391	tags=14%, list=2%, signal=14%
GOBP_STEROID_CATABOLIC_PROCESS	17	-0.470739	-1.38525	0.110329	0.204271	1	3669	tags=29%, list=15%, signal=35%
GOBP_RRNA_METHYLATION	28	-0.407137	-1.38506	0.0804598	0.20427	1	5892	tags=46%, list=24%, signal=61%
GOBP_NUCLEOBASE_CONTAINING_SMALL_MOLECULE_INTERCONVERSION	27	-0.409896	-1.38494	0.0654206	0.204154	1	3181	tags=33%, list=13%, signal=38%
GOBP_PURINERGIC_NUCLEOTIDE_RECEPTOR_SIGNALING_PATHWAY	24	-0.428953	-1.38477	0.0791367	0.204122	1	3110	tags=38%, list=13%, signal=43%
GOBP_REGULATION_OF_RELEASE_OF_CYTOCHROME_C_FROM_MITOCHONDRIA	39	-0.367914	-1.38397	0.0684597	0.204812	1	4643	tags=41%, list=19%, signal=50%
GOBP_MUSCLE_FIBER_DEVELOPMENT	40	-0.367092	-1.38388	0.0473684	0.204653	1	1800	tags=20%, list=7%, signal=22%
GOBP_DNA_TEMPLATED_TRANSCRIPTION_ELONGATION	110	-0.303659	-1.38333	0.0298913	0.205105	1	7694	tags=44%, list=31%, signal=63%
GOBP_REGULATION_OF_HEMATOPOIETIC_PROGENITOR_CELL_DIFFERENTIATION	84	-0.318655	-1.38241	0.0376344	0.205999	1	7616	tags=42%, list=31%, signal=60%
GOBP_MITOTIC_G1_S_TRANSITION_CHECKPOINT	61	-0.346543	-1.38233	0.0379147	0.205806	1	2638	tags=21%, list=11%, signal=24%
GOBP_PROTEIN_SUMOYLATION	75	-0.32475	-1.38185	0.0309278	0.206166	1	9529	tags=49%, list=39%, signal=80%
REACTOME_SIGNALING_BY_WNT	304	-0.264651	-1.3799	0.00361011	0.208353	1	9109	tags=54%, list=37%, signal=85%
GOBP_POSITIVE_REGULATION_OF_TELOMERASE_ACTIVITY	33	-0.389267	-1.379	0.0767442	0.209175	1	6741	tags=48%, list=27%, signal=67%
KEGG_CELL_CYCLE	123	-0.299468	-1.37862	0.0328767	0.209358	1	7115	tags=37%, list=29%, signal=52%
REACTOME_SIGNALLING_TO_ERKS	33	-0.391894	-1.37819	0.0733945	0.209633	1	5393	tags=36%, list=22%, signal=46%
REACTOME_NEGATIVE_REGULATION_OF_FGFR4_SIGNALING	24	-0.431779	-1.37653	0.107226	0.211532	1	7252	tags=50%, list=29%, signal=71%
REACTOME_CELLULAR_RESPONSE_TO_HYPOXIA	73	-0.330764	-1.37651	0.0450928	0.211277	1	9100	tags=55%, list=37%, signal=86%
GOBP_NEGATIVE_REGULATION_OF_PLASMA_MEMBRANE_BOUNDED_CELL_PROJECTION_ASSEMBLY	27	-0.412557	-1.3764	0.105263	0.211114	1	6570	tags=48%, list=27%, signal=65%
REACTOME_DISEASES_ASSOCIATED_WITH_N_GLYCOSYLATION_OF_PROTEINS	17	-0.462064	-1.37505	0.0884354	0.212608	1	5007	tags=41%, list=20%, signal=52%
REACTOME_BUTYRATE_RESPONSE_FACTOR_1_BRF1_BINDS_AND_DESTABILIZES_MRNA	17	-0.465787	-1.37381	0.112644	0.213989	1	7981	tags=65%, list=32%, signal=95%
GOBP_CELL_DEATH_IN_RESPONSE_TO_OXIDATIVE_STRESS	73	-0.324617	-1.37356	0.0569801	0.213996	1	6218	tags=38%, list=25%, signal=51%
GOBP_REGULATION_OF_APOPTOTIC_SIGNALING_PATHWAY	309	-0.263973	-1.37348	0	0.213814	1	5994	tags=32%, list=24%, signal=42%
REACTOME_TP53_REGULATES_TRANSCRIPTION_OF_GENES_INVOLVED_IN_G2_CELL_CYCLE_ARREST	18	-0.464581	-1.37227	0.0946237	0.215055	1	4434	tags=39%, list=18%, signal=47%
GOBP_REGULATION_OF_PROGRAMMED_NECROTIC_CELL_DEATH	22	-0.416438	-1.37073	0.0971922	0.216897	1	4269	tags=36%, list=17%, signal=44%
REACTOME_REGULATION_OF_RUNX2_EXPRESSION_AND_ACTIVITY	70	-0.332279	-1.37059	0.0555556	0.21679	1	9378	tags=60%, list=38%, signal=96%
REACTOME_CTLA4_INHIBITORY_SIGNALING	19	-0.440392	-1.37055	0.0923077	0.216568	1	7832	tags=53%, list=32%, signal=77%
REACTOME_EXTRA_NUCLEAR_ESTROGEN_SIGNALING	70	-0.328436	-1.36903	0.043257	0.218371	1	8394	tags=47%, list=34%, signal=71%
GOBP_DEOXYRIBONUCLEOTIDE_METABOLIC_PROCESS	37	-0.368196	-1.36745	0.0812183	0.220159	1	3181	tags=27%, list=13%, signal=31%
GOBP_POSITIVE_REGULATION_OF_ACTIVATED_T_CELL_PROLIFERATION	17	-0.452828	-1.36708	0.13615	0.220352	1	376	tags=12%, list=2%, signal=12%
GOBP_HETEROCHROMATIN_ORGANIZATION	75	-0.325558	-1.36704	0.0275482	0.220108	1	3648	tags=21%, list=15%, signal=25%
REACTOME_UB_SPECIFIC_PROCESSING_PROTEASES	190	-0.281984	-1.36682	0.00928793	0.220108	1	8980	tags=54%, list=36%, signal=84%
REACTOME_PKA_MEDIATED_PHOSPHORYLATION_OF_CREB	17	-0.464581	-1.36579	0.104803	0.22125	1	7185	tags=47%, list=29%, signal=66%
GOBP_FIBROBLAST_APOPTOTIC_PROCESS	19	-0.442766	-1.36535	0.108796	0.221585	1	4799	tags=42%, list=19%, signal=52%
GOBP_HEME_METABOLIC_PROCESS	31	-0.394802	-1.3652	0.0980861	0.221506	1	5445	tags=32%, list=22%, signal=41%
GOBP_DNA_STRAND_ELONGATION_INVOLVED_IN_DNA_REPLICATION	19	-0.444435	-1.36419	0.0732265	0.222635	1	7274	tags=42%, list=29%, signal=60%
GOBP_PEPTIDYL_LYSINE_TRIMETHYLATION	42	-0.357644	-1.36412	0.0746988	0.222459	1	6170	tags=33%, list=25%, signal=44%
REACTOME_NUCLEAR_PORE_COMPLEX_NPC_DISASSEMBLY	36	-0.372723	-1.36324	0.0869565	0.223285	1	10638	tags=69%, list=43%, signal=122%
GOBP_NUCLEOTIDE_EXCISION_REPAIR_DNA_DAMAGE_RECOGNITION	23	-0.421625	-1.36317	0.107728	0.223099	1	9186	tags=74%, list=37%, signal=117%
GOBP_NEGATIVE_REGULATION_OF_CELLULAR_SENESCENCE	19	-0.442883	-1.36316	0.111922	0.222841	1	3769	tags=26%, list=15%, signal=31%
GOBP_NEGATIVE_REGULATION_OF_MRNA_METABOLIC_PROCESS	77	-0.323925	-1.36253	0.0421348	0.223398	1	7196	tags=44%, list=29%, signal=62%
REACTOME_E3_UBIQUITIN_LIGASES_UBIQUITINATE_TARGET_PROTEINS	58	-0.342727	-1.36237	0.0548303	0.223348	1	7550	tags=45%, list=31%, signal=64%
KEGG_VASOPRESSIN_REGULATED_WATER_REABSORPTION	38	-0.368414	-1.36236	0.0695187	0.223076	1	246	tags=11%, list=1%, signal=11%
GOBP_REGULATION_OF_DNA_DAMAGE_CHECKPOINT	15	-0.473328	-1.36227	0.10596	0.222898	1	5233	tags=40%, list=21%, signal=51%
GOBP_PROTEIN_HYDROXYLATION	26	-0.413275	-1.36223	0.0987013	0.222663	1	8781	tags=54%, list=36%, signal=83%
BCAT_GDS748_UP	42	-0.355026	-1.36221	0.0722892	0.222399	1	1989	tags=26%, list=8%, signal=28%
REACTOME_BBSOME_MEDIATED_CARGO_TARGETING_TO_CILIUM	21	-0.431881	-1.36163	0.101382	0.222937	1	4449	tags=38%, list=18%, signal=46%
KEGG_GAP_JUNCTION	76	-0.319885	-1.3613	0.0316623	0.223087	1	2859	tags=21%, list=12%, signal=24%
GOBP_POSITIVE_REGULATION_OF_CELLULAR_PROTEIN_LOCALIZATION	279	-0.262195	-1.36005	0.0105634	0.224557	1	6259	tags=35%, list=25%, signal=46%
GOBP_REGULATION_OF_PROTEIN_MODIFICATION_BY_SMALL_PROTEIN_CONJUGATION_OR_REMOVAL	224	-0.27354	-1.36002	0	0.22431	1	5974	tags=31%, list=24%, signal=40%
GOBP_SISTER_CHROMATID_COHESION	59	-0.334221	-1.3599	0.0664962	0.224194	1	7738	tags=49%, list=31%, signal=71%
REACTOME_REGULATION_OF_PLK1_ACTIVITY_AT_G2_M_TRANSITION	87	-0.309645	-1.35946	0.0470914	0.22446	1	6635	tags=36%, list=27%, signal=49%
GOBP_MALE_MEIOSIS_I	18	-0.442965	-1.35876	0.0884774	0.225151	1	3266	tags=28%, list=13%, signal=32%
GOBP_CILIARY_BASAL_BODY_PLASMA_MEMBRANE_DOCKING	95	-0.30928	-1.35839	0.0469613	0.225379	1	6550	tags=34%, list=26%, signal=46%
GOBP_GUANOSINE_CONTAINING_COMPOUND_METABOLIC_PROCESS	38	-0.367032	-1.35824	0.0545024	0.225278	1	7524	tags=45%, list=30%, signal=64%
GOBP_REGULATION_OF_MITOTIC_SISTER_CHROMATID_SEGREGATION	44	-0.361085	-1.35784	0.0744186	0.225556	1	3371	tags=23%, list=14%, signal=26%
REACTOME_PI3K_EVENTS_IN_ERBB2_SIGNALING	15	-0.479306	-1.35675	0.120536	0.226771	1	98	tags=13%, list=0%, signal=13%
REACTOME_LAGGING_STRAND_SYNTHESIS	20	-0.436228	-1.35572	0.102564	0.227925	1	6597	tags=45%, list=27%, signal=61%
RB_DN.V1_DN	115	-0.292462	-1.35571	0.0246575	0.227655	1	3127	tags=21%, list=13%, signal=24%
GOBP_CENTROMERE_COMPLEX_ASSEMBLY	55	-0.331298	-1.35511	0.0645933	0.228228	1	9109	tags=55%, list=37%, signal=86%
GOBP_POSITIVE_REGULATION_OF_PEPTIDYL_THREONINE_PHOSPHORYLATION	25	-0.411484	-1.35361	0.102975	0.229952	1	4394	tags=40%, list=18%, signal=49%
REACTOME_SELECTIVE_AUTOPHAGY	74	-0.318587	-1.35208	0.0416667	0.231846	1	5359	tags=31%, list=22%, signal=40%
GOBP_REGULATION_OF_CELLULAR_AMINE_METABOLIC_PROCESS	67	-0.32286	-1.35143	0.059126	0.232457	1	8956	tags=54%, list=36%, signal=84%
GOBP_ISOPRENOID_BIOSYNTHETIC_PROCESS	26	-0.403155	-1.35105	0.0941704	0.232696	1	1055	tags=23%, list=4%, signal=24%
GOBP_INSULIN_SECRETION	165	-0.282493	-1.34954	0.0230548	0.234542	1	3028	tags=19%, list=12%, signal=22%
GOBP_VASCULAR_WOUND_HEALING	17	-0.453058	-1.3491	0.116279	0.234844	1	2568	tags=29%, list=10%, signal=33%
REACTOME_SUMOYLATION_OF_UBIQUITINYLATION_PROTEINS	39	-0.368184	-1.3491	0.0815851	0.234557	1	10638	tags=69%, list=43%, signal=121%
GOBP_VASCULAR_TRANSPORT	74	-0.32411	-1.34821	0.0620155	0.235528	1	1980	tags=24%, list=8%, signal=26%
GOBP_B_CELL_APOPTOTIC_PROCESS	21	-0.42942	-1.34786	0.10766	0.23575	1	4504	tags=43%, list=18%, signal=52%
GOBP_ERAD_PATHWAY	98	-0.298681	-1.3476	0.0410959	0.235836	1	9034	tags=53%, list=37%, signal=83%
GOBP_NUCLEOSIDE_MONOPHOSPHATE_METABOLIC_PROCESS	68	-0.329491	-1.34757	0.0523416	0.235589	1	3346	tags=29%, list=14%, signal=34%
GOBP_SERINE_FAMILY_AMINO_ACID_METABOLIC_PROCESS	36	-0.375652	-1.3474	0.0841584	0.235535	1	6217	tags=47%, list=25%, signal=63%
REACTOME_RIPK1_MEDIATED_REGULATED_NECROSIS	28	-0.391102	-1.34653	0.0898058	0.236505	1	7182	tags=50%, list=29%, signal=70%
GOBP_RESPONSE_TO_ENDOPLASMIC_RETICULUM_STRESS	283	-0.262064	-1.34618	0.00355872	0.23667	1	7453	tags=40%, list=30%, signal=57%
REACTOME_TCF_DEPENDENT_SIGNALING_IN_RESPONSE_TO_WNT	214	-0.27373	-1.34609	0.0175439	0.236494	1	9148	tags=57%, list=37%, signal=89%
GOBP_RRNA_CATABOLIC_PROCESS	20	-0.435058	-1.34554	0.110629	0.236956	1	6505	tags=55%, list=26%, signal=75%
REACTOME_ASSEMBLY_AND_CELL_SURFACE_PRESENTATION_OF_NMDA_RECEPTORS	38	-0.360135	-1.34521	0.087963	0.237097	1	2336	tags=26%, list=9%, signal=29%
GOBP_PROTEIN_LOCALIZATION_TO_NUCLEUS	261	-0.267323	-1.34479	0.00367647	0.237409	1	6279	tags=35%, list=25%, signal=47%
GOBP_INTEGRIN_ACTIVATION	18	-0.439129	-1.34422	0.125275	0.238001	1	5301	tags=39%, list=21%, signal=49%
GOBP_NUCLEUS_ORGANIZATION	112	-0.300555	-1.34353	0.0355191	0.238744	1	7418	tags=40%, list=30%, signal=57%
GOBP_REGULATION_OF_PROTEIN_CONTAINING_COMPLEX_ASSEMBLY	402	-0.252693	-1.34339	0.00938967	0.238631	1	5919	tags=33%, list=24%, signal=42%
GOBP_PEPTIDYL_PROLINE_MODIFICATION	49	-0.354288	-1.34312	0.0886076	0.238704	1	8367	tags=55%, list=34%, signal=83%
GOBP_POSITIVE_REGULATION_OF_CARDIAC_MUSCLE_CELL_PROLIFERATION	21	-0.426497	-1.34312	0.105505	0.238419	1	1499	tags=29%, list=6%, signal=30%
GOBP_REGULATION_OF_ESTABLISHMENT_OF_PROTEIN_LOCALIZATION_TO_MITOCHONDRION	70	-0.32267	-1.34301	0.0517711	0.238266	1	5248	tags=33%, list=21%, signal=42%
REACTOME_PLATELET_ACTIVATION_SIGNALING_AND_AGGREGATION	208	-0.269368	-1.34288	0.0167785	0.238177	1	6762	tags=42%, list=27%, signal=57%
VEGF_A_UP.V1_DN	181	-0.277294	-1.34258	0.022293	0.238314	1	5566	tags=33%, list=23%, signal=42%
GOBP_TOXIN_TRANSPORT	35	-0.370435	-1.34228	0.093199	0.238474	1	4979	tags=40%, list=20%, signal=50%
GOBP_POSITIVE_REGULATION_OF_ANTIGEN_RECEPTOR_MEDIATED_SIGNALING_PATHWAY	17	-0.44969	-1.34123	0.116228	0.239671	1	3110	tags=35%, list=13%, signal=40%
GOBP_DE_NOVO_PROTEIN_FOLDING	41	-0.362424	-1.34076	0.0690476	0.240087	1	8579	tags=56%, list=35%, signal=86%
REACTOME_GOLGI_TO_ER_RETROGRADE_TRANSPORT	126	-0.293327	-1.34045	0.0410557	0.240202	1	5175	tags=23%, list=21%, signal=29%
GOBP_CARBOHYDRATE_PHOSPHORYLATION	22	-0.40967	-1.33946	0.102326	0.241387	1	4034	tags=32%, list=16%, signal=38%
GOBP_RESPONSE_TO_COPPER_ION	31	-0.387974	-1.33841	0.0953545	0.242634	1	2926	tags=23%, list=12%, signal=26%
GOBP_LAMELLIPODIUM_ORGANIZATION	83	-0.311074	-1.33834	0.0309278	0.242414	1	6299	tags=39%, list=25%, signal=52%
REACTOME_COSTIMULATION_BY_THE_CD28_FAMILY	54	-0.33656	-1.3379	0.07	0.242781	1	4502	tags=33%, list=18%, signal=41%
GOBP_NEGATIVE_REGULATION_OF_CELL_CYCLE_PHASE_TRANSITION	233	-0.263249	-1.33761	0.00732601	0.242866	1	6196	tags=30%, list=25%, signal=39%
AKT_UP_MTOR_DN.V1_DN	160	-0.275708	-1.33758	0.0161812	0.242623	1	3487	tags=23%, list=14%, signal=27%
GOBP_CHAPERONE_MEDIATED_AUTOPHAGY	16	-0.448002	-1.33755	0.11435	0.242365	1	5359	tags=44%, list=22%, signal=56%
GOBP_MITOCHONDRIAL_RESPIRATORY_CHAIN_COMPLEX_ASSEMBLY	100	-0.29984	-1.33724	0.0495868	0.242554	1	6190	tags=33%, list=25%, signal=44%
GOBP_TETRAHYDROFOLATE_METABOLIC_PROCESS	19	-0.43832	-1.33538	0.125	0.244988	1	3605	tags=37%, list=15%, signal=43%
GOBP_AMINO_ACID_IMPORT	41	-0.353476	-1.33536	0.0942928	0.244715	1	4895	tags=29%, list=20%, signal=36%
REACTOME_TRANSLESION_SYNTHESIS_BY_POLH	19	-0.431487	-1.33459	0.118943	0.245551	1	7884	tags=58%, list=32%, signal=85%
GOBP_POSITIVE_REGULATION_OF_CYCLIN_DEPENDENT_PROTEIN_KINASE_ACTIVITY	31	-0.385464	-1.33419	0.114155	0.245824	1	4602	tags=39%, list=19%, signal=48%
GOBP_ELECTRON_TRANSPORT_CHAIN	168	-0.278194	-1.33383	0.0212121	0.246035	1	6879	tags=39%, list=28%, signal=53%
REACTOME_MRNA_SPLICING_MINOR_PATHWAY	52	-0.330649	-1.33373	0.0668203	0.245894	1	6607	tags=37%, list=27%, signal=50%
GOBP_SUBSTRATE_DEPENDENT_CELL_MIGRATION	23	-0.410808	-1.33348	0.116998	0.245958	1	4488	tags=39%, list=18%, signal=48%
GOBP_GENE_SILENCING	289	-0.260173	-1.33338	0.0188679	0.245797	1	6233	tags=32%, list=25%, signal=43%
GOBP_NUCLEAR_TRANSCRIBED_MRNA_CATABOLIC_PROCESS	204	-0.26773	-1.33293	0.0142349	0.246092	1	9599	tags=51%, list=39%, signal=83%
GOBP_REGULATION_OF_DNA_METHYLATION	18	-0.434788	-1.33184	0.120729	0.247426	1	6805	tags=50%, list=28%, signal=69%
GOBP_SKIN_DEVELOPMENT	257	-0.259275	-1.33145	0.00719425	0.247699	1	3404	tags=22%, list=14%, signal=25%
GOBP_NEGATIVE_REGULATION_OF_EPITHELIAL_CELL_DIFFERENTIATION	31	-0.381869	-1.33079	0.0804878	0.248384	1	6196	tags=42%, list=25%, signal=56%
GOBP_RELEASE_OF_CYTOCHROME_C_FROM_MITOCHONDRIA	50	-0.345251	-1.33053	0.0802005	0.248489	1	4643	tags=36%, list=19%, signal=44%
GOBP_DNA_REPLICATION_INDEPENDENT_NUCLEOSOME_ORGANIZATION	53	-0.340648	-1.33044	0.0844327	0.248318	1	8626	tags=53%, list=35%, signal=81%
REACTOME_HIV_LIFE_CYCLE	143	-0.28207	-1.3298	0.036036	0.248967	1	9818	tags=55%, list=40%, signal=90%
GOBP_CHROMATIN_ORGANIZATION_INVOLVED_IN_REGULATION_OF_TRANSCRIPTION	136	-0.280715	-1.3298	0.0307692	0.248676	1	9320	tags=58%, list=38%, signal=93%
REACTOME_POTENTIAL_THERAPEUTICS_FOR_SARS	70	-0.314789	-1.32882	0.0460358	0.249883	1	6749	tags=41%, list=27%, signal=57%
GOBP_NEGATIVE_REGULATION_OF_CALCIUM_MEDIATED_SIGNALING	15	-0.45793	-1.32867	0.105708	0.249831	1	6130	tags=60%, list=25%, signal=80%
GOBP_REGULATION_OF_BRANCHING_INVOLVED_IN_URETERIC_BUD_MORPHOGENESIS	15	-0.44908	-1.3286	0.133183	0.249638	1	1853	tags=27%, list=7%, signal=29%
GOBP_REGULATION_OF_PROTEIN_STABILITY	268	-0.260586	-1.3282	0.00754717	0.249925	1	6562	tags=32%, list=27%, signal=43%
GOBP_REGULATION_OF_INTRACELLULAR_PROTEIN_TRANSPORT	237	-0.262224	-1.32655	0.00996678	0.252168	1	4850	tags=26%, list=20%, signal=32%
GOBP_CAMERA_TYPE_EYE_MORPHOGENESIS	97	-0.298898	-1.32637	0.0289855	0.252188	1	5590	tags=37%, list=23%, signal=48%
GOBP_MITOCHONDRIAL_ATP_SYNTHESIS_COUPLED_PROTON_TRANSPORT	22	-0.41229	-1.3256	0.105023	0.25303	1	2972	tags=23%, list=12%, signal=26%
TBK1.DF_DN	285	-0.256524	-1.32541	0.00416667	0.253012	1	6156	tags=28%, list=25%, signal=36%
REACTOME_FORMATION_OF_RNA_POL_II_ELONGATION_COMPLEX	54	-0.333841	-1.32513	0.0784314	0.253138	1	7596	tags=43%, list=31%, signal=61%
REACTOME_REGULATION_OF_TP53_ACTIVITY	158	-0.276294	-1.32468	0.0333333	0.253489	1	7559	tags=41%, list=31%, signal=59%
GOBP_RESPONSE_TO_ANTIBIOTIC	42	-0.358519	-1.32449	0.0941476	0.25351	1	6299	tags=38%, list=25%, signal=51%
GOBP_CELLULAR_RESPONSE_TO_MECHANICAL_STIMULUS	67	-0.319898	-1.32443	0.0689655	0.25327	1	4504	tags=30%, list=18%, signal=36%
KEGG_HEMATOPOIETIC_CELL_LINEAGE	52	-0.335543	-1.32412	0.0880952	0.25341	1	2568	tags=23%, list=10%, signal=26%
GOBP_REGULATION_OF_TRANSLATION_IN_RESPONSE_TO_STRESS	21	-0.42811	-1.32363	0.119639	0.253852	1	6445	tags=48%, list=26%, signal=64%
GOBP_DNA_REPLICATION_INITIATION	38	-0.363294	-1.32351	0.0929095	0.25374	1	5879	tags=39%, list=24%, signal=52%
GOBP_MITOCHONDRIAL_RNA_PROCESSING	17	-0.442181	-1.3235	0.118162	0.253461	1	2259	tags=24%, list=9%, signal=26%
REACTOME_CELL_SURFACE_INTERACTIONS_AT_THE_VASCULAR_WALL	107	-0.295298	-1.32336	0.0659026	0.253354	1	2971	tags=22%, list=12%, signal=25%
GOBP_BLOOD_VESSEL_REMODELING	34	-0.365053	-1.32223	0.092233	0.254743	1	6121	tags=41%, list=25%, signal=55%
REACTOME_TRANSCRIPTIONAL_REGULATION_BY_RUNX3	95	-0.300282	-1.32187	0.0407609	0.255005	1	8643	tags=48%, list=35%, signal=74%
GOBP_INTERLEUKIN_1_MEDIATED_SIGNALING_PATHWAY	97	-0.299206	-1.32184	0.0560472	0.25475	1	2130	tags=13%, list=9%, signal=15%
GOBP_FATTY_ACYL_COA_BIOSYNTHETIC_PROCESS	30	-0.384123	-1.32184	0.116114	0.254459	1	2263	tags=20%, list=9%, signal=22%
GOBP_NEGATIVE_REGULATION_OF_INTRINSIC_APOPTOTIC_SIGNALING_PATHWAY_IN_RESPONSE_TO_DNA_DAMAGE	27	-0.395451	-1.32096	0.113475	0.255414	1	2638	tags=19%, list=11%, signal=21%
GOBP_B_CELL_PROLIFERATION	52	-0.333665	-1.32031	0.0698254	0.256057	1	1826	tags=23%, list=7%, signal=25%
REACTOME_RECYCLING_PATHWAY_OF_L1	43	-0.35047	-1.31995	0.0923077	0.256291	1	5280	tags=40%, list=21%, signal=50%
GOBP_SPLICEOSOMAL_SNRNP_ASSEMBLY	48	-0.342017	-1.31935	0.0960591	0.256908	1	10005	tags=65%, list=40%, signal=108%
REACTOME_METABOLISM_OF_STEROID_HORMONES	21	-0.414603	-1.31903	0.120181	0.257092	1	4855	tags=43%, list=20%, signal=53%
GOBP_PROSTANOID_BIOSYNTHETIC_PROCESS	22	-0.406042	-1.31874	0.109339	0.257235	1	1713	tags=18%, list=7%, signal=20%
KEGG_LONG_TERM_POTENTIATION	59	-0.32339	-1.31866	0.0811518	0.257078	1	3195	tags=24%, list=13%, signal=27%
REACTOME_NOD1_2_SIGNALING_PATHWAY	36	-0.359156	-1.31865	0.114634	0.256797	1	6814	tags=39%, list=28%, signal=54%
GOBP_MITOTIC_DNA_REPLICATION	16	-0.45833	-1.31749	0.148492	0.2582	1	5782	tags=38%, list=23%, signal=49%
GOBP_REGULATION_OF_CELL_CYCLE_G1_S_PHASE_TRANSITION	154	-0.272794	-1.3172	0.0208333	0.258403	1	4602	tags=25%, list=19%, signal=30%
REACTOME_TRANS_GOLGI_NETWORK_VESICLE_BUDDING	70	-0.316841	-1.31698	0.0638298	0.258413	1	7395	tags=39%, list=30%, signal=55%
REACTOME_PLATELET_SENSITIZATION_BY_LDL	15	-0.465218	-1.31687	0.130926	0.25826	1	7252	tags=47%, list=29%, signal=66%
GOBP_V_D_J_RECOMBINATION	15	-0.465735	-1.31658	0.113684	0.258389	1	6622	tags=33%, list=27%, signal=45%
GOBP_RIBONUCLEOSIDE_TRIPHOSPHATE_BIOSYNTHETIC_PROCESS	66	-0.316618	-1.31583	0.0782396	0.259274	1	2972	tags=23%, list=12%, signal=26%
GOBP_NIK_NF_KAPPAB_SIGNALING	154	-0.279743	-1.31554	0.0178042	0.259369	1	5382	tags=31%, list=22%, signal=39%
GOBP_METAPHASE_PLATE_CONGRESSION	63	-0.324275	-1.31531	0.0864865	0.259444	1	8101	tags=49%, list=33%, signal=73%
GOBP_POSITIVE_REGULATION_OF_PROTEIN_AUTOPHOSPHORYLATION	25	-0.403284	-1.31501	0.141907	0.25959	1	1327	tags=20%, list=5%, signal=21%
GOBP_PROTEIN_LOCALIZATION_TO_CHROMATIN	29	-0.384717	-1.31486	0.0995025	0.259544	1	7788	tags=52%, list=31%, signal=75%
GOBP_ENDOTHELIAL_CELL_CHEMOTAXIS	26	-0.388526	-1.31484	0.111663	0.259303	1	1154	tags=12%, list=5%, signal=12%
GOBP_NEGATIVE_REGULATION_OF_PROTEIN_MODIFICATION_BY_SMALL_PROTEIN_CONJUGATION_OR_REMOVAL	85	-0.302852	-1.31472	0.056266	0.2592	1	8478	tags=52%, list=34%, signal=79%
KEGG_FOCAL_ADHESION	182	-0.269924	-1.31459	0.0243902	0.259099	1	4917	tags=27%, list=20%, signal=34%
GOBP_RIBOSOMAL_SMALL_SUBUNIT_ASSEMBLY	20	-0.422619	-1.31439	0.125571	0.259119	1	2345	tags=25%, list=9%, signal=28%
GOBP_LYMPH_VESSEL_MORPHOGENESIS	18	-0.444587	-1.31436	0.144796	0.258876	1	3793	tags=39%, list=15%, signal=46%
REACTOME_METABOLISM_OF_AMINO_ACIDS_AND_DERIVATIVES	334	-0.251126	-1.31428	0.00420168	0.258715	1	7625	tags=39%, list=31%, signal=56%
GOBP_PYRIMIDINE_CONTAINING_COMPOUND_BIOSYNTHETIC_PROCESS	37	-0.360634	-1.31383	0.0970149	0.259082	1	5921	tags=41%, list=24%, signal=53%
DCA_UP.V1_DN	155	-0.274936	-1.31378	0.0358209	0.258876	1	5152	tags=30%, list=21%, signal=38%
GOBP_NEGATIVE_REGULATION_OF_MITOTIC_CELL_CYCLE	284	-0.254136	-1.31335	0.0149254	0.259277	1	4002	tags=20%, list=16%, signal=24%
GOBP_BLOOD_VESSEL_ENDOTHELIAL_CELL_PROLIFERATION_INVOLVED_IN_SPROUTING_ANGIOGENESIS	21	-0.414558	-1.31332	0.121681	0.259036	1	1116	tags=19%, list=5%, signal=20%
GOBP_PYRIMIDINE_DEOXYRIBONUCLEOTIDE_METABOLIC_PROCESS	20	-0.416363	-1.31313	0.137387	0.259043	1	3067	tags=30%, list=12%, signal=34%
GOBP_REGULATION_OF_DNA_REPLICATION	101	-0.293482	-1.31255	0.0476191	0.259652	1	7504	tags=40%, list=30%, signal=57%
GOBP_CHROMATIN_REMODELING_AT_CENTROMERE	46	-0.334621	-1.3124	0.0688836	0.259623	1	9109	tags=57%, list=37%, signal=89%
GOBP_MITOCHONDRIAL_OUTER_MEMBRANE_PERMEABILIZATION	54	-0.327256	-1.31197	0.0862944	0.259956	1	7382	tags=43%, list=30%, signal=61%
GOBP_ATP_DEPENDENT_CHROMATIN_REMODELING	83	-0.307182	-1.31179	0.0702703	0.259914	1	9375	tags=55%, list=38%, signal=89%
GOBP_REGULATION_OF_KERATINOCYTE_DIFFERENTIATION	36	-0.360728	-1.31163	0.123256	0.259859	1	5420	tags=39%, list=22%, signal=50%
REACTOME_SIGNAL_TRANSDUCTION_BY_L1	21	-0.409554	-1.3116	0.107456	0.259622	1	3133	tags=29%, list=13%, signal=33%
REACTOME_FACTORS_INVOLVED_IN_MEGAKARYOCYTE_DEVELOPMENT_AND_PLATELET_PRODUCTION	142	-0.280563	-1.31026	0.0355987	0.261317	1	5756	tags=30%, list=23%, signal=39%
HALLMARK_DNA_REPAIR	147	-0.275467	-1.31014	0.0309598	0.261196	1	6637	tags=34%, list=27%, signal=46%
GOBP_MODIFIED_AMINO_ACID_TRANSPORT	25	-0.396292	-1.31011	0.119804	0.26095	1	4304	tags=40%, list=17%, signal=48%
GOBP_POSITIVE_REGULATION_OF_NATURAL_KILLER_CELL_ACTIVATION	17	-0.441299	-1.3099	0.141612	0.260998	1	960	tags=24%, list=4%, signal=24%
KEGG_GLYCEROPHOSPHOLIPID_METABOLISM	64	-0.320713	-1.30974	0.0626566	0.260974	1	4365	tags=33%, list=18%, signal=40%
GOBP_NEGATIVE_REGULATION_OF_ANION_TRANSMEMBRANE_TRANSPORT	27	-0.383697	-1.30972	0.12065	0.260714	1	4343	tags=26%, list=18%, signal=31%
GOBP_INCLUSION_BODY_ASSEMBLY	21	-0.421938	-1.30969	0.125571	0.260467	1	6521	tags=57%, list=26%, signal=78%
GOBP_PIGMENT_METABOLIC_PROCESS	60	-0.323018	-1.30932	0.0846154	0.260738	1	6115	tags=38%, list=25%, signal=51%
GOBP_WOUND_HEALING	430	-0.239135	-1.30802	0	0.262373	1	3473	tags=20%, list=14%, signal=22%
GOBP_REGULATION_OF_SIGNAL_TRANSDUCTION_BY_P53_CLASS_MEDIATOR	174	-0.271424	-1.30755	0.022082	0.26279	1	7692	tags=41%, list=31%, signal=59%
REACTOME_RESPIRATORY_ELECTRON_TRANSPORT	103	-0.293091	-1.30745	0.0651558	0.262661	1	6885	tags=39%, list=28%, signal=54%
GOBP_COPPER_ION_HOMEOSTASIS	16	-0.45198	-1.30721	0.149888	0.262748	1	5599	tags=38%, list=23%, signal=48%
REACTOME_SIGNALING_BY_NOTCH	229	-0.261192	-1.30718	0.0269231	0.262486	1	7112	tags=39%, list=29%, signal=54%
GOBP_NUCLEAR_ENVELOPE_ORGANIZATION	49	-0.341002	-1.30684	0.103723	0.262703	1	7418	tags=43%, list=30%, signal=61%
GOBP_REGULATION_OF_PHOSPHOLIPID_METABOLIC_PROCESS	32	-0.372089	-1.30669	0.100233	0.262686	1	4157	tags=38%, list=17%, signal=45%
GOBP_NUCLEOSIDE_TRIPHOSPHATE_METABOLIC_PROCESS	99	-0.291465	-1.30663	0.0591716	0.26251	1	3110	tags=22%, list=13%, signal=25%
GOBP_NUCLEOTIDE_SUGAR_BIOSYNTHETIC_PROCESS	23	-0.402131	-1.30634	0.114537	0.262706	1	4112	tags=39%, list=17%, signal=47%
REACTOME_DEADENYLATION_DEPENDENT_MRNA_DECAY	56	-0.32826	-1.3063	0.118388	0.262472	1	6505	tags=34%, list=26%, signal=46%
REACTOME_SIGNALING_BY_FGFR3	34	-0.370225	-1.30625	0.112195	0.262272	1	6635	tags=38%, list=27%, signal=52%
REACTOME_NEDDYLATION	221	-0.260802	-1.30613	0.0228013	0.262166	1	3625	tags=21%, list=15%, signal=25%
GOBP_FC_EPSILON_RECEPTOR_SIGNALING_PATHWAY	103	-0.29228	-1.30579	0.0486486	0.262408	1	9070	tags=50%, list=37%, signal=79%
HOXA9_DN.V1_DN	179	-0.266261	-1.30559	0.02	0.262436	1	5843	tags=34%, list=24%, signal=44%
RB_P130_DN.V1_UP	112	-0.287123	-1.30471	0.0607903	0.263508	1	7137	tags=36%, list=29%, signal=50%
KEGG_PYRIMIDINE_METABOLISM	92	-0.30033	-1.3041	0.0548303	0.264214	1	4916	tags=33%, list=20%, signal=41%
GOBP_REGULATION_OF_ERBB_SIGNALING_PATHWAY	89	-0.297204	-1.30375	0.0646067	0.264473	1	5470	tags=33%, list=22%, signal=42%
REACTOME_RHOH_GTPASE_CYCLE	34	-0.368232	-1.30374	0.112385	0.264195	1	2914	tags=24%, list=12%, signal=27%
REACTOME_SIGNALING_BY_ERBB2_ECD_MUTANTS	16	-0.451328	-1.30374	0.165116	0.263921	1	6708	tags=44%, list=27%, signal=60%
REACTOME_METABOLISM_OF_STEROIDS	128	-0.281254	-1.30373	0.0488506	0.263655	1	5866	tags=32%, list=24%, signal=42%
REACTOME_L1CAM_INTERACTIONS	106	-0.288085	-1.30369	0.0539084	0.263427	1	5280	tags=30%, list=21%, signal=38%
GOBP_MONOSACCHARIDE_BIOSYNTHETIC_PROCESS	82	-0.301796	-1.30306	0.042735	0.264169	1	6959	tags=45%, list=28%, signal=63%
REACTOME_VIRAL_MESSENGER_RNA_SYNTHESIS	44	-0.344407	-1.30282	0.0926829	0.26421	1	7097	tags=39%, list=29%, signal=54%
GOBP_RESPONSE_TO_TEMPERATURE_STIMULUS	205	-0.263196	-1.30281	0.0328467	0.263954	1	5779	tags=36%, list=23%, signal=46%
GOBP_ERBB2_SIGNALING_PATHWAY	31	-0.380867	-1.30246	0.1373	0.264195	1	6708	tags=39%, list=27%, signal=53%
GOBP_MICROTUBULE_ORGANIZING_CENTER_LOCALIZATION	28	-0.386926	-1.30207	0.1275	0.264533	1	7670	tags=54%, list=31%, signal=78%
REACTOME_NUCLEAR_ENVELOPE_BREAKDOWN	52	-0.328536	-1.30137	0.0938338	0.265338	1	9385	tags=58%, list=38%, signal=93%
REACTOME_NS1_MEDIATED_EFFECTS_ON_HOST_PATHWAYS	40	-0.345745	-1.29955	0.118987	0.267897	1	9385	tags=63%, list=38%, signal=101%
KEGG_FC_EPSILON_RI_SIGNALING_PATHWAY	60	-0.324315	-1.29884	0.0925	0.268714	1	4246	tags=28%, list=17%, signal=34%
REACTOME_SIGNALING_BY_FGFR1_IN_DISEASE	33	-0.363449	-1.29865	0.121212	0.268753	1	3243	tags=21%, list=13%, signal=24%
GOBP_REGULATION_OF_STEM_CELL_PROLIFERATION	34	-0.3642	-1.29852	0.107226	0.268678	1	628	tags=12%, list=3%, signal=12%
REACTOME_RESOLUTION_OF_AP_SITES_VIA_THE_MULTIPLE_NUCLEOTIDE_PATCH_REPLACEMENT_PATHWAY	25	-0.394364	-1.29772	0.144766	0.269636	1	8423	tags=52%, list=34%, signal=79%
REACTOME_CONSTITUTIVE_SIGNALING_BY_ABERRANT_PI3K_IN_CANCER	61	-0.320017	-1.29755	0.0767386	0.269629	1	764	tags=11%, list=3%, signal=12%
REACTOME_AMINO_ACID_TRANSPORT_ACROSS_THE_PLASMA_MEMBRANE	26	-0.389888	-1.29714	0.14554	0.270011	1	1980	tags=23%, list=8%, signal=25%
REACTOME_SHC1_EVENTS_IN_ERBB2_SIGNALING	21	-0.412576	-1.29663	0.127803	0.270587	1	2513	tags=19%, list=10%, signal=21%
HALLMARK_CHOLESTEROL_HOMEOSTASIS	70	-0.307204	-1.29571	0.0773067	0.271698	1	3151	tags=26%, list=13%, signal=29%
GOBP_REGULATION_OF_CHROMATIN_SILENCING	16	-0.440662	-1.29565	0.14561	0.271494	1	7788	tags=50%, list=31%, signal=73%
GOBP_REGULATION_OF_PEPTIDE_TRANSPORT	497	-0.237307	-1.29546	0.00480769	0.271503	1	4895	tags=26%, list=20%, signal=32%
GOBP_RESPONSE_TO_AMYLOID_BETA	37	-0.353122	-1.29507	0.119512	0.271839	1	7337	tags=51%, list=30%, signal=73%
GOBP_RESPIRATORY_ELECTRON_TRANSPORT_CHAIN	114	-0.288122	-1.29484	0.0647059	0.27192	1	6829	tags=36%, list=28%, signal=49%
GOBP_RESPONSE_TO_DSRNA	37	-0.35456	-1.29334	0.0911271	0.273935	1	3966	tags=27%, list=16%, signal=32%
REACTOME_TP53_REGULATES_TRANSCRIPTION_OF_GENES_INVOLVED_IN_CYTOCHROME_C_RELEASE	20	-0.42624	-1.29328	0.161663	0.273729	1	2638	tags=35%, list=11%, signal=39%
GOBP_ATP_METABOLIC_PROCESS	281	-0.250953	-1.29299	0.0190114	0.273917	1	4829	tags=26%, list=20%, signal=32%
GOBP_REGULATION_OF_TRANSCRIPTION_INVOLVED_IN_G1_S_TRANSITION_OF_MITOTIC_CELL_CYCLE	34	-0.365716	-1.29223	0.111872	0.274852	1	5713	tags=41%, list=23%, signal=53%
GOBP_3_UTR_MEDIATED_MRNA_STABILIZATION	18	-0.41382	-1.29215	0.177305	0.274678	1	8527	tags=61%, list=34%, signal=93%
GOBP_REGULATION_OF_OXIDOREDUCTASE_ACTIVITY	82	-0.303736	-1.29177	0.0543478	0.274996	1	6919	tags=39%, list=28%, signal=54%
GOBP_CELLULAR_RESPONSE_TO_HYDROGEN_PEROXIDE	76	-0.298993	-1.29159	0.0653409	0.27498	1	4371	tags=24%, list=18%, signal=29%
GOBP_REGULATION_OF_VIRAL_INDUCED_CYTOPLASMIC_PATTERN_RECOGNITION_RECEPTOR_SIGNALING_PATHWAY	22	-0.408876	-1.29143	0.133929	0.274948	1	3966	tags=32%, list=16%, signal=38%
GOBP_REGULATION_OF_EXTRINSIC_APOPTOTIC_SIGNALING_PATHWAY	133	-0.273478	-1.2896	0.0457143	0.277562	1	5747	tags=28%, list=23%, signal=36%
REACTOME_CARBOXYTERMINAL_POST_TRANSLATIONAL_MODIFICATIONS_OF_TUBULIN	36	-0.35878	-1.28906	0.121429	0.27815	1	1407	tags=22%, list=6%, signal=24%
GOBP_POSITIVE_REGULATION_OF_B_CELL_ACTIVATION	63	-0.311973	-1.28896	0.0966057	0.278033	1	3296	tags=24%, list=13%, signal=27%
GOBP_HISTONE_PHOSPHORYLATION	38	-0.356196	-1.28851	0.104116	0.278494	1	1767	tags=16%, list=7%, signal=17%
GOBP_POSITIVE_REGULATION_OF_PROTEIN_SERINE_THREONINE_KINASE_ACTIVITY	273	-0.251445	-1.28788	0.0217391	0.279189	1	5393	tags=30%, list=22%, signal=38%
GOBP_REGULATION_OF_LAMELLIPODIUM_ORGANIZATION	48	-0.333643	-1.28739	0.136364	0.279684	1	6299	tags=44%, list=25%, signal=59%
REACTOME_DISEASES_OF_MITOTIC_CELL_CYCLE	38	-0.354564	-1.28721	0.126168	0.279709	1	4602	tags=32%, list=19%, signal=39%
GOBP_POSITIVE_REGULATION_OF_NUCLEAR_DIVISION	47	-0.326625	-1.28668	0.103365	0.28028	1	2544	tags=19%, list=10%, signal=21%
GOBP_NEGATIVE_REGULATION_OF_RESPONSE_TO_DNA_DAMAGE_STIMULUS	79	-0.301578	-1.28634	0.0856423	0.280522	1	5395	tags=25%, list=22%, signal=32%
GOBP_RNA_PHOSPHODIESTER_BOND_HYDROLYSIS_ENDONUCLEOLYTIC	74	-0.304768	-1.28615	0.0745501	0.280502	1	4088	tags=30%, list=17%, signal=36%
GOBP_STEROL_BIOSYNTHETIC_PROCESS	65	-0.309019	-1.28592	0.0747423	0.280598	1	6156	tags=35%, list=25%, signal=47%
REACTOME_PURINERGIC_SIGNALING_IN_LEISHMANIASIS_INFECTION	23	-0.392857	-1.28585	0.125296	0.280433	1	1116	tags=22%, list=5%, signal=23%
GOBP_POSITIVE_REGULATION_OF_MACROPHAGE_ACTIVATION	15	-0.456183	-1.28578	0.165236	0.280253	1	975	tags=27%, list=4%, signal=28%
GOBP_REGULATION_OF_POTASSIUM_ION_TRANSMEMBRANE_TRANSPORTER_ACTIVITY	40	-0.345383	-1.28549	0.11639	0.280424	1	2971	tags=30%, list=12%, signal=34%
GOBP_INTERMEDIATE_FILAMENT_ORGANIZATION	18	-0.431484	-1.28547	0.181395	0.280156	1	4899	tags=44%, list=20%, signal=55%
GOBP_REGULATION_OF_OXIDATIVE_STRESS_INDUCED_INTRINSIC_APOPTOTIC_SIGNALING_PATHWAY	25	-0.394854	-1.28469	0.140741	0.281065	1	8356	tags=64%, list=34%, signal=97%
GOBP_MEIOTIC_CELL_CYCLE_PROCESS	152	-0.266499	-1.28462	0.04	0.280886	1	3518	tags=20%, list=14%, signal=24%
REACTOME_MTORC1_MEDIATED_SIGNALLING	24	-0.393082	-1.28426	0.15367	0.281167	1	7172	tags=50%, list=29%, signal=70%
REACTOME_CARGO_RECOGNITION_FOR_CLATHRIN_MEDIATED_ENDOCYTOSIS	93	-0.288578	-1.28384	0.075718	0.281575	1	7032	tags=42%, list=28%, signal=58%
REACTOME_CLATHRIN_MEDIATED_ENDOCYTOSIS	132	-0.273587	-1.28288	0.0537313	0.282887	1	6708	tags=39%, list=27%, signal=53%
REACTOME_THE_CITRIC_ACID_TCA_CYCLE_AND_RESPIRATORY_ELECTRON_TRANSPORT	173	-0.262265	-1.2828	0.0145985	0.282731	1	6885	tags=38%, list=28%, signal=53%
HALLMARK_KRAS_SIGNALING_UP	171	-0.26497	-1.2827	0.0286624	0.282616	1	3059	tags=23%, list=12%, signal=26%
GOBP_SODIUM_ION_HOMEOSTASIS	29	-0.371651	-1.28236	0.131894	0.282904	1	3623	tags=34%, list=15%, signal=40%
REACTOME_COMPLEX_I_BIOGENESIS	57	-0.324044	-1.28213	0.0877193	0.282959	1	6885	tags=37%, list=28%, signal=51%
GOBP_DICARBOXYLIC_ACID_TRANSPORT	70	-0.305262	-1.28202	0.101266	0.282872	1	4895	tags=30%, list=20%, signal=37%
GOBP_TONGUE_DEVELOPMENT	17	-0.430917	-1.28109	0.17907	0.28418	1	2923	tags=29%, list=12%, signal=33%
GOBP_ATTACHMENT_OF_MITOTIC_SPINDLE_MICROTUBULES_TO_KINETOCHORE	15	-0.443633	-1.28069	0.155022	0.28454	1	5648	tags=47%, list=23%, signal=60%
GOBP_NUCLEOSIDE_PHOSPHATE_BIOSYNTHETIC_PROCESS	236	-0.254706	-1.28061	0.0197368	0.284373	1	4613	tags=28%, list=19%, signal=34%
GOBP_MITOTIC_SPINDLE_ORGANIZATION	118	-0.282828	-1.27993	0.0697674	0.285235	1	8101	tags=43%, list=33%, signal=64%
GOBP_REGULATION_OF_BODY_FLUID_LEVELS	396	-0.239247	-1.27987	0.00947867	0.285024	1	3228	tags=20%, list=13%, signal=23%
REACTOME_NGF_STIMULATED_TRANSCRIPTION	38	-0.347825	-1.27974	0.125874	0.284954	1	2325	tags=16%, list=9%, signal=17%
REACTOME_INTERLEUKIN_12_SIGNALING	40	-0.346628	-1.2789	0.115	0.286022	1	6197	tags=38%, list=25%, signal=50%
GOBP_RESPONSE_TO_OXYGEN_LEVELS	337	-0.242917	-1.27864	0.0196078	0.286166	1	6157	tags=31%, list=25%, signal=41%
RELA_DN.V1_UP	119	-0.275967	-1.27817	0.0560224	0.286598	1	4908	tags=29%, list=20%, signal=35%
GOBP_NEGATIVE_REGULATION_OF_MUSCLE_CELL_APOPTOTIC_PROCESS	31	-0.370435	-1.27817	0.140436	0.286321	1	5187	tags=39%, list=21%, signal=49%
REACTOME_APOPTOTIC_EXECUTION_PHASE	52	-0.329292	-1.27813	0.0973872	0.286094	1	6789	tags=44%, list=27%, signal=61%
KEGG_SMALL_CELL_LUNG_CANCER	81	-0.293296	-1.27798	0.0723514	0.286066	1	4754	tags=31%, list=19%, signal=38%
GOBP_BLASTOCYST_DEVELOPMENT	81	-0.300969	-1.27758	0.0954907	0.286473	1	4676	tags=30%, list=19%, signal=36%
REACTOME_ABERRANT_REGULATION_OF_MITOTIC_G1_S_TRANSITION_IN_CANCER_DUE_TO_RB1_DEFECTS	17	-0.43354	-1.27753	0.159624	0.28626	1	4602	tags=41%, list=19%, signal=51%
GOBP_HEPARAN_SULFATE_PROTEOGLYCAN_BIOSYNTHETIC_PROCESS	22	-0.388354	-1.27704	0.138462	0.286768	1	2811	tags=27%, list=11%, signal=31%
GOBP_LIPID_IMPORT_INTO_CELL	32	-0.356639	-1.27613	0.141573	0.288032	1	5567	tags=34%, list=23%, signal=44%
GOBP_CELL_CYCLE_ARREST	215	-0.252325	-1.27548	0.0346021	0.288806	1	2765	tags=20%, list=11%, signal=22%
GOBP_ENDOCYTIC_RECYCLING	49	-0.329078	-1.27481	0.102302	0.289618	1	5099	tags=29%, list=21%, signal=36%
GOBP_MICROTUBULE_CYTOSKELETON_ORGANIZATION_INVOLVED_IN_MITOSIS	140	-0.270872	-1.27407	0.0519878	0.290444	1	8101	tags=42%, list=33%, signal=62%
REACTOME_INTRACELLULAR_SIGNALING_BY_SECOND_MESSENGERS	282	-0.247886	-1.27385	0.023622	0.290534	1	7252	tags=35%, list=29%, signal=50%
REACTOME_HDMS_DEMETHYLATE_HISTONES	46	-0.332368	-1.27236	0.135714	0.292737	1	8531	tags=54%, list=35%, signal=83%
REACTOME_GLUCONEOGENESIS	28	-0.368229	-1.27207	0.142202	0.292955	1	5945	tags=50%, list=24%, signal=66%
GOBP_ORGANELLE_FISSION	439	-0.234824	-1.27197	0.0144231	0.292834	1	7733	tags=41%, list=31%, signal=59%
ESC_V6.5_UP_LATE.V1_DN	156	-0.264793	-1.27124	0.0504732	0.293779	1	4020	tags=26%, list=16%, signal=31%
GOBP_REGULATION_OF_CHROMOSOME_SEGREGATION	83	-0.294875	-1.27087	0.075	0.294091	1	6304	tags=31%, list=25%, signal=42%
GOBP_ERBB_SIGNALING_PATHWAY	137	-0.270394	-1.26944	0.0436137	0.296106	1	5470	tags=31%, list=22%, signal=39%
GOBP_TELOMERE_MAINTENANCE_VIA_SEMI_CONSERVATIVE_REPLICATION	27	-0.368285	-1.26933	0.138173	0.295954	1	6597	tags=37%, list=27%, signal=50%
GOBP_FC_RECEPTOR_MEDIATED_STIMULATORY_SIGNALING_PATHWAY	76	-0.295936	-1.26898	0.0881543	0.296226	1	2297	tags=18%, list=9%, signal=20%
GOBP_RESPONSE_TO_STEROL_DEPLETION	17	-0.422484	-1.26886	0.16383	0.296133	1	10501	tags=71%, list=42%, signal=123%
PTEN_DN.V2_UP	117	-0.277332	-1.26868	0.0675676	0.29612	1	1972	tags=17%, list=8%, signal=18%
GOBP_ANION_HOMEOSTASIS	25	-0.385501	-1.26847	0.152582	0.296156	1	5163	tags=36%, list=21%, signal=45%
REACTOME_SIGNALING_BY_THE_B_CELL_RECEPTOR_BCR	102	-0.287925	-1.26719	0.0718232	0.298088	1	9100	tags=52%, list=37%, signal=82%
GOBP_POSITIVE_REGULATION_OF_OXIDOREDUCTASE_ACTIVITY	46	-0.329825	-1.2671	0.100543	0.297916	1	8426	tags=48%, list=34%, signal=72%
REACTOME_HIV_ELONGATION_ARREST_AND_RECOVERY	30	-0.369429	-1.26633	0.141148	0.298857	1	6120	tags=37%, list=25%, signal=49%
GOBP_REGULATION_OF_PRODUCTION_OF_SMALL_RNA_INVOLVED_IN_GENE_SILENCING_BY_RNA	21	-0.40192	-1.26575	0.145161	0.299564	1	2568	tags=29%, list=10%, signal=32%
REACTOME_G0_AND_EARLY_G1	27	-0.374081	-1.26564	0.146018	0.299442	1	4837	tags=30%, list=20%, signal=37%
KEGG_GLIOMA	61	-0.313219	-1.26538	0.102703	0.29962	1	2513	tags=20%, list=10%, signal=22%
KEGG_DORSO_VENTRAL_AXIS_FORMATION	21	-0.406349	-1.26511	0.165517	0.299736	1	2513	tags=24%, list=10%, signal=26%
GOBP_REGULATION_OF_WATER_LOSS_VIA_SKIN	26	-0.381378	-1.26495	0.151111	0.299758	1	3058	tags=31%, list=12%, signal=35%
GOBP_NEGATIVE_REGULATION_OF_NUCLEAR_DIVISION	52	-0.315676	-1.26468	0.109756	0.299928	1	6044	tags=35%, list=24%, signal=46%
REACTOME_FLT3_SIGNALING	35	-0.352323	-1.26439	0.142506	0.30011	1	6635	tags=43%, list=27%, signal=58%
REACTOME_SLC_MEDIATED_TRANSMEMBRANE_TRANSPORT	188	-0.259029	-1.26438	0.0380952	0.299841	1	1500	tags=15%, list=6%, signal=16%
GOBP_POSITIVE_REGULATION_OF_SPROUTING_ANGIOGENESIS	19	-0.406669	-1.26423	0.150862	0.2998	1	854	tags=16%, list=3%, signal=16%
GOBP_NEGATIVE_REGULATION_OF_STRIATED_MUSCLE_CELL_APOPTOTIC_PROCESS	21	-0.39931	-1.2626	0.175705	0.302219	1	1989	tags=24%, list=8%, signal=26%
REACTOME_SIGNALING_BY_CTNNB1_PHOSPHO_SITE_MUTANTS	15	-0.444571	-1.2625	0.201389	0.3021	1	7724	tags=53%, list=31%, signal=78%
GOBP_GLYCOSIDE_METABOLIC_PROCESS	19	-0.418958	-1.26221	0.169767	0.302287	1	6879	tags=53%, list=28%, signal=73%
REACTOME_CD28_CO_STIMULATION	30	-0.366507	-1.26193	0.127803	0.302441	1	4348	tags=33%, list=18%, signal=40%
GOBP_POSITIVE_REGULATION_OF_PROTEIN_MATURATION	20	-0.402754	-1.26164	0.165563	0.302622	1	4402	tags=40%, list=18%, signal=49%
GOBP_DNA_INTEGRITY_CHECKPOINT	152	-0.264316	-1.2615	0.0688623	0.302565	1	4602	tags=24%, list=19%, signal=30%
GOBP_NUCLEOTIDE_EXCISION_REPAIR	104	-0.278832	-1.26126	0.0765172	0.302674	1	6722	tags=37%, list=27%, signal=50%
REACTOME_TRANSCRIPTIONAL_REGULATION_BY_TP53	356	-0.23782	-1.26125	0.0124481	0.302401	1	7391	tags=38%, list=30%, signal=53%
GOBP_UBIQUITIN_DEPENDENT_ERAD_PATHWAY	76	-0.29896	-1.2605	0.0909091	0.303368	1	9034	tags=55%, list=37%, signal=87%
GOBP_REGULATION_OF_CELLULAR_RESPONSE_TO_INSULIN_STIMULUS	53	-0.321364	-1.26033	0.108642	0.303338	1	5484	tags=32%, list=22%, signal=41%
GOBP_PROSTANOID_METABOLIC_PROCESS	37	-0.342184	-1.26018	0.116788	0.303295	1	2264	tags=16%, list=9%, signal=18%
GOBP_PROXIMAL_DISTAL_PATTERN_FORMATION	31	-0.365956	-1.25954	0.149644	0.304115	1	3810	tags=32%, list=15%, signal=38%
GOBP_CELLULAR_RESPONSE_TO_LIPOPROTEIN_PARTICLE_STIMULUS	27	-0.371047	-1.25935	0.169725	0.304139	1	736	tags=15%, list=3%, signal=15%
REACTOME_METABOLISM_OF_FOLATE_AND_PTERINES	16	-0.434478	-1.25928	0.185615	0.304003	1	4304	tags=44%, list=17%, signal=53%
GOBP_REGULATION_OF_FIBROBLAST_MIGRATION	33	-0.358709	-1.25923	0.156479	0.303802	1	4919	tags=36%, list=20%, signal=45%
GOBP_REGULATION_OF_ATPASE_ACTIVITY	70	-0.301604	-1.25832	0.103535	0.305125	1	3261	tags=23%, list=13%, signal=26%
REACTOME_PTEN_REGULATION	137	-0.267909	-1.25746	0.0656716	0.30624	1	7457	tags=39%, list=30%, signal=56%
REACTOME_DEUBIQUITINATION	265	-0.246453	-1.25722	0.0332103	0.306345	1	7504	tags=39%, list=30%, signal=56%
GOBP_MITOCHONDRION_MORPHOGENESIS	19	-0.408253	-1.25721	0.175439	0.306062	1	5001	tags=42%, list=20%, signal=53%
REACTOME_TRANSCRIPTIONAL_REGULATION_BY_RUNX2	111	-0.273898	-1.25717	0.0764706	0.305837	1	7616	tags=44%, list=31%, signal=64%
GOBP_PROTEIN_KINASE_B_SIGNALING	203	-0.252864	-1.25707	0.037037	0.305704	1	3484	tags=21%, list=14%, signal=24%
GOBP_PROTEIN_PEPTIDYL_PROLYL_ISOMERIZATION	34	-0.351711	-1.25634	0.123256	0.306683	1	5701	tags=41%, list=23%, signal=53%
GOBP_NEGATIVE_REGULATION_OF_RECEPTOR_SIGNALING_PATHWAY_VIA_STAT	23	-0.394854	-1.25628	0.184397	0.306496	1	5906	tags=43%, list=24%, signal=57%
REACTOME_RHOG_GTPASE_CYCLE	72	-0.300547	-1.25617	0.13079	0.306407	1	6872	tags=44%, list=28%, signal=61%
GOBP_ORGANIC_ACID_TRANSPORT	239	-0.245571	-1.2557	0.0171821	0.306917	1	4895	tags=26%, list=20%, signal=32%
REACTOME_CYTOSOLIC_SENSORS_OF_PATHOGEN_ASSOCIATED_DNA	61	-0.313848	-1.25562	0.138462	0.306753	1	6146	tags=34%, list=25%, signal=46%
KEGG_BASE_EXCISION_REPAIR	34	-0.344962	-1.25507	0.149533	0.307305	1	6218	tags=35%, list=25%, signal=47%
GOBP_VASCULAR_ENDOTHELIAL_GROWTH_FACTOR_PRODUCTION	35	-0.34497	-1.25484	0.134434	0.30739	1	4015	tags=34%, list=16%, signal=41%
HALLMARK_TNFA_SIGNALING_VIA_NFKB	195	-0.251749	-1.25464	0.0671378	0.307416	1	2012	tags=14%, list=8%, signal=15%
REACTOME_O_GLYCOSYLATION_OF_TSR_DOMAIN_CONTAINING_PROTEINS	32	-0.354458	-1.25451	0.152809	0.307362	1	5803	tags=38%, list=23%, signal=49%
REACTOME_INLB_MEDIATED_ENTRY_OF_LISTERIA_MONOCYTOGENES_INTO_HOST_CELL	15	-0.436247	-1.25418	0.178649	0.307654	1	7884	tags=67%, list=32%, signal=98%
GOBP_ENDOPLASMIC_RETICULUM_UNFOLDED_PROTEIN_RESPONSE	122	-0.27099	-1.25409	0.0681199	0.307522	1	7438	tags=40%, list=30%, signal=57%
PRC2_SUZ12_UP.V1_DN	126	-0.272258	-1.25363	0.0672783	0.308097	1	3168	tags=22%, list=13%, signal=25%
GOBP_RESPONSE_TO_DRUG	298	-0.241468	-1.25338	0.0404858	0.308243	1	1887	tags=15%, list=8%, signal=17%
GOBP_FC_RECEPTOR_SIGNALING_PATHWAY	160	-0.263472	-1.25333	0.0512821	0.308032	1	7026	tags=34%, list=28%, signal=48%
GOBP_OOCYTE_MATURATION	20	-0.40246	-1.25284	0.178998	0.308599	1	114	tags=15%, list=0%, signal=15%
GOBP_PEPTIDE_SECRETION	317	-0.240052	-1.25254	0.018797	0.308808	1	4895	tags=26%, list=20%, signal=32%
GOBP_REGULATION_OF_MITOCHONDRIAL_GENE_EXPRESSION	29	-0.365509	-1.2515	0.14094	0.310278	1	4442	tags=31%, list=18%, signal=38%
KEGG_ALZHEIMERS_DISEASE	154	-0.257115	-1.25099	0.0614887	0.310801	1	4566	tags=22%, list=18%, signal=27%
GOBP_POSITIVE_REGULATION_OF_PROTEIN_POLYMERIZATION	119	-0.27549	-1.25095	0.0726257	0.310589	1	3910	tags=24%, list=16%, signal=28%
GOBP_DNA_METHYLATION	58	-0.313155	-1.2509	0.121134	0.310383	1	6805	tags=38%, list=28%, signal=52%
GOBP_RESPONSE_TO_HYDROGEN_PEROXIDE	119	-0.273193	-1.2504	0.0787879	0.310965	1	3250	tags=21%, list=13%, signal=24%
PTEN_DN.V1_DN	131	-0.266585	-1.24995	0.0686567	0.311497	1	3322	tags=20%, list=13%, signal=23%
REACTOME_POLYMERASE_SWITCHING_ON_THE_C_STRAND_OF_THE_TELOMERE	26	-0.367591	-1.2494	0.159722	0.312105	1	9449	tags=58%, list=38%, signal=93%
GOBP_REGULATION_OF_PEPTIDE_SECRETION	239	-0.244951	-1.24797	0.0339623	0.314293	1	2747	tags=19%, list=11%, signal=21%
GOBP_NEGATIVE_REGULATION_OF_MYELOID_CELL_DIFFERENTIATION	77	-0.293709	-1.2479	0.105263	0.314113	1	2853	tags=23%, list=12%, signal=26%
GOBP_REGULATION_OF_HETEROTYPIC_CELL_CELL_ADHESION	19	-0.401327	-1.24789	0.199074	0.313854	1	93	tags=16%, list=0%, signal=16%
GOBP_PROTEIN_INSERTION_INTO_ER_MEMBRANE	19	-0.409245	-1.24774	0.182898	0.31381	1	5077	tags=37%, list=21%, signal=46%
GOBP_POSITIVE_REGULATION_OF_LEUKOCYTE_PROLIFERATION	105	-0.274327	-1.24744	0.0696379	0.314093	1	1049	tags=11%, list=4%, signal=12%
REACTOME_CD28_DEPENDENT_PI3K_AKT_SIGNALING	20	-0.397131	-1.24725	0.17713	0.314127	1	4246	tags=35%, list=17%, signal=42%
GOBP_KERATINOCYTE_PROLIFERATION	40	-0.336465	-1.24692	0.165025	0.314406	1	814	tags=13%, list=3%, signal=13%
REACTOME_NEGATIVE_REGULATION_OF_MAPK_PATHWAY	42	-0.338374	-1.24643	0.142857	0.314984	1	3906	tags=29%, list=16%, signal=34%
REACTOME_REGULATION_OF_TP53_ACTIVITY_THROUGH_ACETYLATION	30	-0.35878	-1.24594	0.159905	0.3155	1	5484	tags=30%, list=22%, signal=39%
GOBP_POSITIVE_REGULATION_OF_GLIOGENESIS	55	-0.317026	-1.24583	0.112469	0.315398	1	2905	tags=22%, list=12%, signal=25%
REACTOME_SIGNALING_BY_HEDGEHOG	138	-0.268299	-1.24567	0.0615836	0.31538	1	7026	tags=37%, list=28%, signal=51%
REACTOME_PCNA_DEPENDENT_LONG_PATCH_BASE_EXCISION_REPAIR	21	-0.394301	-1.2451	0.171361	0.3161	1	8423	tags=52%, list=34%, signal=79%
GOBP_STRIATED_MUSCLE_CELL_APOPTOTIC_PROCESS	33	-0.342242	-1.24371	0.151515	0.318269	1	2171	tags=24%, list=9%, signal=27%
GOBP_PROTEIN_TARGETING_TO_MEMBRANE	195	-0.250989	-1.24348	0.0402685	0.318334	1	8087	tags=41%, list=33%, signal=60%
GOBP_REGENERATION	161	-0.255948	-1.24316	0.0555556	0.318542	1	2329	tags=18%, list=9%, signal=20%
GOBP_PROTEIN_CONTAINING_COMPLEX_DISASSEMBLY	309	-0.239832	-1.24306	0.027451	0.31844	1	7418	tags=41%, list=30%, signal=58%
GOBP_REGULATION_OF_NUCLEAR_DIVISION	121	-0.268957	-1.24302	0.0743802	0.318202	1	2787	tags=17%, list=11%, signal=19%
GOBP_GLYCOSYL_COMPOUND_BIOSYNTHETIC_PROCESS	40	-0.331964	-1.2429	0.145038	0.318099	1	4916	tags=35%, list=20%, signal=44%
REACTOME_DOWNSTREAM_SIGNALING_OF_ACTIVATED_FGFR3	19	-0.403037	-1.24253	0.185941	0.318426	1	2513	tags=21%, list=10%, signal=23%
GOBP_NEGATIVE_REGULATION_OF_CELL_CYCLE_PROCESS	313	-0.235823	-1.24249	0.0198413	0.318208	1	7819	tags=37%, list=32%, signal=54%
HALLMARK_PI3K_AKT_MTOR_SIGNALING	97	-0.282208	-1.24212	0.1	0.318554	1	5418	tags=31%, list=22%, signal=39%
GOBP_MEIOSIS_I_CELL_CYCLE_PROCESS	98	-0.281533	-1.24192	0.084058	0.318657	1	6633	tags=35%, list=27%, signal=47%
GOBP_MEIOTIC_CELL_CYCLE	198	-0.254283	-1.24169	0.04	0.318801	1	3654	tags=20%, list=15%, signal=24%
REACTOME_ACTIVATION_OF_GENE_EXPRESSION_BY_SREBF_SREBP	42	-0.325757	-1.24155	0.134367	0.318742	1	3788	tags=26%, list=15%, signal=31%
REACTOME_RECOGNITION_OF_DNA_DAMAGE_BY_PCNA_CONTAINING_REPLICATION_COMPLEX	30	-0.367415	-1.24153	0.172662	0.318482	1	9186	tags=60%, list=37%, signal=95%
GOBP_SYNCYTIUM_FORMATION	41	-0.331966	-1.24098	0.154791	0.319176	1	1779	tags=22%, list=7%, signal=24%
GOBP_KILLING_OF_CELLS_OF_OTHER_ORGANISM	31	-0.3479	-1.24096	0.166667	0.318915	1	6345	tags=48%, list=26%, signal=65%
REACTOME_HIV_TRANSCRIPTION_INITIATION	45	-0.325162	-1.23942	0.152381	0.321331	1	2785	tags=20%, list=11%, signal=22%
GOBP_HEMATOPOIETIC_PROGENITOR_CELL_DIFFERENTIATION	145	-0.259557	-1.23914	0.0735294	0.321558	1	3518	tags=19%, list=14%, signal=22%
GOBP_NEUROINFLAMMATORY_RESPONSE	26	-0.369332	-1.23875	0.176617	0.321942	1	2568	tags=19%, list=10%, signal=21%
REACTOME_RESPIRATORY_ELECTRON_TRANSPORT_ATP_SYNTHESIS_BY_CHEMIOSMOTIC_COUPLING_AND_HEAT_PRODUCTION_BY_UNCOUPLING_PROTEINS	125	-0.268192	-1.23861	0.0928793	0.321898	1	6885	tags=36%, list=28%, signal=50%
GOBP_MONOSACCHARIDE_CATABOLIC_PROCESS	53	-0.313365	-1.23793	0.142518	0.322794	1	5154	tags=42%, list=21%, signal=52%
REACTOME_CHROMATIN_MODIFYING_ENZYMES	262	-0.242104	-1.23785	0.042471	0.322659	1	7023	tags=36%, list=28%, signal=50%
GOBP_POSITIVE_REGULATION_BY_HOST_OF_VIRAL_TRANSCRIPTION	15	-0.430817	-1.2377	0.175439	0.322625	1	4682	tags=27%, list=19%, signal=33%
REACTOME_SIGNAL_AMPLIFICATION	28	-0.359727	-1.23726	0.17552	0.323106	1	6957	tags=46%, list=28%, signal=65%
GOBP_POSITIVE_CHEMOTAXIS	44	-0.324571	-1.23716	0.119701	0.322988	1	2488	tags=20%, list=10%, signal=23%
GOBP_CELLULAR_RESPONSE_TO_ARSENIC_CONTAINING_SUBSTANCE	18	-0.410308	-1.2367	0.184783	0.323539	1	9123	tags=72%, list=37%, signal=114%
KEGG_MISMATCH_REPAIR	22	-0.3796	-1.2361	0.185446	0.324282	1	6597	tags=45%, list=27%, signal=62%
GOBP_CELLULAR_RESPONSE_TO_CHEMICAL_STRESS	307	-0.238707	-1.23543	0.0239044	0.325292	1	5492	tags=29%, list=22%, signal=36%
GOBP_CELLULAR_RESPONSE_TO_ATP	15	-0.426874	-1.2354	0.172897	0.325041	1	2926	tags=27%, list=12%, signal=30%
GOBP_POSITIVE_REGULATION_OF_T_CELL_CYTOKINE_PRODUCTION	18	-0.413297	-1.23508	0.1678	0.32532	1	2590	tags=28%, list=10%, signal=31%
GOBP_POSITIVE_REGULATION_OF_POTASSIUM_ION_TRANSMEMBRANE_TRANSPORTER_ACTIVITY	16	-0.412489	-1.23475	0.174419	0.325653	1	5607	tags=63%, list=23%, signal=81%
GOBP_NUCLEOTIDE_TRANSPORT	26	-0.36373	-1.23442	0.165468	0.325903	1	269	tags=12%, list=1%, signal=12%
GOBP_REGULATION_OF_DNA_REPAIR	127	-0.264554	-1.23408	0.0860534	0.326257	1	7045	tags=37%, list=28%, signal=51%
GOBP_POSITIVE_REGULATION_OF_MITOCHONDRION_ORGANIZATION	77	-0.284971	-1.23394	0.110236	0.326253	1	4799	tags=29%, list=19%, signal=35%
GOBP_MICROVILLUS_ORGANIZATION	23	-0.368994	-1.23377	0.175281	0.32625	1	5141	tags=43%, list=21%, signal=55%
GOBP_TYPE_I_INTERFERON_PRODUCTION	116	-0.267877	-1.23371	0.0841121	0.326056	1	6160	tags=34%, list=25%, signal=46%
GOBP_LIPOPOLYSACCHARIDE_MEDIATED_SIGNALING_PATHWAY	47	-0.318832	-1.23367	0.126866	0.325833	1	4246	tags=28%, list=17%, signal=33%
GOBP_ALPHA_AMINO_ACID_BIOSYNTHETIC_PROCESS	61	-0.301447	-1.23356	0.150943	0.325748	1	6427	tags=38%, list=26%, signal=51%
GOBP_RAP_PROTEIN_SIGNAL_TRANSDUCTION	15	-0.434635	-1.23339	0.186788	0.325719	1	1327	tags=27%, list=5%, signal=28%
GOBP_REGULATION_OF_TRANSLATIONAL_INITIATION_IN_RESPONSE_TO_STRESS	15	-0.42483	-1.23312	0.195506	0.325935	1	4015	tags=33%, list=16%, signal=40%
REACTOME_RAF_INDEPENDENT_MAPK1_3_ACTIVATION	23	-0.382403	-1.23304	0.161504	0.325796	1	4008	tags=39%, list=16%, signal=47%
GOBP_PYRIMIDINE_NUCLEOSIDE_BIOSYNTHETIC_PROCESS	15	-0.436308	-1.23283	0.211921	0.325906	1	3033	tags=33%, list=12%, signal=38%
REACTOME_DAP12_SIGNALING	24	-0.376449	-1.23247	0.161663	0.326261	1	2513	tags=21%, list=10%, signal=23%
GOBP_STEM_CELL_PROLIFERATION	54	-0.309937	-1.23172	0.146341	0.327307	1	628	tags=11%, list=3%, signal=11%
GOBP_NEGATIVE_REGULATION_OF_CELLULAR_RESPONSE_TO_INSULIN_STIMULUS	31	-0.350167	-1.2315	0.156542	0.327408	1	5906	tags=39%, list=24%, signal=51%
GOBP_RESPONSE_TO_PURINE_CONTAINING_COMPOUND	111	-0.272545	-1.23148	0.0837563	0.327175	1	3033	tags=23%, list=12%, signal=27%
REACTOME_TRANSCRIPTION_COUPLED_NUCLEOTIDE_EXCISION_REPAIR_TC_NER	77	-0.289024	-1.23134	0.104326	0.327134	1	6635	tags=36%, list=27%, signal=50%
PRC2_EZH2_UP.V1_DN	161	-0.253718	-1.22994	0.0848485	0.32933	1	5566	tags=32%, list=23%, signal=41%
GOBP_REGULATION_OF_CELL_CYCLE_CHECKPOINT	31	-0.355768	-1.22965	0.195011	0.329534	1	5519	tags=39%, list=22%, signal=50%
REACTOME_PCP_CE_PATHWAY	87	-0.285014	-1.22926	0.122616	0.329935	1	9148	tags=56%, list=37%, signal=89%
GOBP_REGULATION_OF_TISSUE_REMODELING	57	-0.308181	-1.22907	0.153061	0.329975	1	2589	tags=21%, list=10%, signal=23%
REACTOME_IRE1ALPHA_ACTIVATES_CHAPERONES	50	-0.316657	-1.22894	0.149533	0.329943	1	6220	tags=32%, list=25%, signal=43%
GOBP_PROTEIN_N_LINKED_GLYCOSYLATION	70	-0.291647	-1.22821	0.131367	0.330989	1	5007	tags=29%, list=20%, signal=36%
REACTOME_TRANSCRIPTION_OF_THE_HIV_GENOME	65	-0.295361	-1.22687	0.114883	0.333216	1	7596	tags=37%, list=31%, signal=53%
GOBP_NEGATIVE_REGULATION_OF_TELOMERE_MAINTENANCE_VIA_TELOMERASE	20	-0.393284	-1.22676	0.205689	0.333098	1	9549	tags=70%, list=39%, signal=114%
GOBP_REGULATION_OF_NEURONAL_SYNAPTIC_PLASTICITY	38	-0.329846	-1.22604	0.169355	0.334156	1	2921	tags=24%, list=12%, signal=27%
GOBP_ANION_TRANSMEMBRANE_TRANSPORT	432	-0.227941	-1.2258	0.0147059	0.334278	1	2094	tags=15%, list=8%, signal=16%
GOBP_POSITIVE_REGULATION_OF_PROTEIN_MODIFICATION_BY_SMALL_PROTEIN_CONJUGATION_OR_REMOVAL	127	-0.265546	-1.22514	0.10585	0.335172	1	4492	tags=23%, list=18%, signal=28%
GOBP_POSITIVE_REGULATION_OF_INTERLEUKIN_6_PRODUCTION	67	-0.298396	-1.22433	0.119792	0.336391	1	2614	tags=16%, list=11%, signal=18%
GOBP_SIGNAL_TRANSDUCTION_BY_P53_CLASS_MEDIATOR	254	-0.240304	-1.22432	0.0334573	0.336103	1	5233	tags=25%, list=21%, signal=32%
REACTOME_LEISHMANIA_INFECTION	167	-0.256715	-1.22425	0.0943396	0.33594	1	3259	tags=20%, list=13%, signal=23%
GOBP_REGULATION_OF_EARLY_ENDOSOME_TO_LATE_ENDOSOME_TRANSPORT	18	-0.40529	-1.22424	0.19802	0.33566	1	4190	tags=39%, list=17%, signal=47%
GOBP_AGING	239	-0.243009	-1.22417	0.0404412	0.335485	1	5329	tags=29%, list=22%, signal=36%
REACTOME_HSF1_ACTIVATION	28	-0.357779	-1.22363	0.158025	0.336129	1	9100	tags=68%, list=37%, signal=107%
GOBP_INTERLEUKIN_6_PRODUCTION	106	-0.268046	-1.22345	0.0949555	0.336186	1	2614	tags=18%, list=11%, signal=20%
GOBP_REGULATION_OF_ENDOPLASMIC_RETICULUM_STRESS_INDUCED_INTRINSIC_APOPTOTIC_SIGNALING_PATHWAY	29	-0.356511	-1.22338	0.162896	0.336031	1	5972	tags=45%, list=24%, signal=59%
GOBP_T_HELPER_1_TYPE_IMMUNE_RESPONSE	32	-0.341215	-1.22319	0.174447	0.336052	1	2068	tags=19%, list=8%, signal=20%
GOBP_POSITIVE_REGULATION_OF_MRNA_SPLICING_VIA_SPLICEOSOME	20	-0.39502	-1.22317	0.195506	0.335799	1	6210	tags=40%, list=25%, signal=53%
KEGG_CITRATE_CYCLE_TCA_CYCLE	29	-0.360124	-1.22305	0.181598	0.335719	1	7465	tags=62%, list=30%, signal=89%
REACTOME_THROMBOXANE_SIGNALLING_THROUGH_TP_RECEPTOR	20	-0.391493	-1.22257	0.203579	0.336338	1	6957	tags=55%, list=28%, signal=76%
KEGG_T_CELL_RECEPTOR_SIGNALING_PATHWAY	87	-0.283026	-1.22184	0.110465	0.337384	1	3195	tags=22%, list=13%, signal=25%
GOBP_REGULATION_OF_CHOLESTEROL_METABOLIC_PROCESS	52	-0.309688	-1.22179	0.142145	0.337192	1	6156	tags=33%, list=25%, signal=43%
GOBP_PEPTIDE_HORMONE_SECRETION	191	-0.249788	-1.22142	0.05919	0.337553	1	3028	tags=18%, list=12%, signal=20%
GOBP_TRANSCRIPTION_BY_RNA_POLYMERASE_III	47	-0.311209	-1.22142	0.14486	0.337266	1	5779	tags=40%, list=23%, signal=53%
GOBP_REGULATION_OF_NECROTIC_CELL_DEATH	32	-0.350416	-1.22047	0.181598	0.338716	1	4734	tags=38%, list=19%, signal=46%
GOBP_POSITIVE_REGULATION_OF_INSULIN_SECRETION_INVOLVED_IN_CELLULAR_RESPONSE_TO_GLUCOSE_STIMULUS	29	-0.352515	-1.22036	0.169082	0.338633	1	1526	tags=17%, list=6%, signal=18%
REACTOME_AQUAPORIN_MEDIATED_TRANSPORT	37	-0.328945	-1.22033	0.152745	0.338404	1	7185	tags=41%, list=29%, signal=57%
KEGG_PATHWAYS_IN_CANCER	295	-0.234477	-1.21984	0.0448276	0.338952	1	2602	tags=17%, list=11%, signal=19%
GOBP_C21_STEROID_HORMONE_METABOLIC_PROCESS	28	-0.357839	-1.21924	0.180974	0.339786	1	4855	tags=46%, list=20%, signal=58%
REACTOME_INCRETIN_SYNTHESIS_SECRETION_AND_INACTIVATION	15	-0.422705	-1.21922	0.209195	0.339547	1	7765	tags=40%, list=31%, signal=58%
REACTOME_INTRINSIC_PATHWAY_FOR_APOPTOSIS	54	-0.30464	-1.21878	0.148781	0.340088	1	7802	tags=39%, list=32%, signal=57%
GOBP_REGULATION_OF_EXECUTION_PHASE_OF_APOPTOSIS	17	-0.426153	-1.21806	0.230594	0.341083	1	2816	tags=29%, list=11%, signal=33%
GOBP_PURINE_CONTAINING_COMPOUND_BIOSYNTHETIC_PROCESS	182	-0.249204	-1.21789	0.0616883	0.341072	1	4613	tags=26%, list=19%, signal=32%
KEGG_ARRHYTHMOGENIC_RIGHT_VENTRICULAR_CARDIOMYOPATHY_ARVC	59	-0.298175	-1.21779	0.147849	0.340963	1	5843	tags=32%, list=24%, signal=42%
GOBP_RESPONSE_TO_RADIATION	392	-0.228313	-1.21701	0.0164609	0.342103	1	6604	tags=33%, list=27%, signal=45%
REACTOME_ANCHORING_FIBRIL_FORMATION	15	-0.426875	-1.21674	0.211921	0.342262	1	1511	tags=27%, list=6%, signal=28%
REACTOME_ACTIVATION_OF_AMPK_DOWNSTREAM_OF_NMDARS	24	-0.371628	-1.2167	0.194937	0.342054	1	1407	tags=21%, list=6%, signal=22%
GOBP_MALE_MEIOTIC_NUCLEAR_DIVISION	34	-0.345162	-1.21668	0.160891	0.34181	1	3266	tags=24%, list=13%, signal=27%
GOBP_RNA_INTERFERENCE	16	-0.41655	-1.21587	0.217494	0.343013	1	8096	tags=63%, list=33%, signal=93%
GOBP_POSITIVE_REGULATION_OF_DNA_RECOMBINATION	39	-0.338815	-1.2158	0.195349	0.342823	1	6612	tags=49%, list=27%, signal=66%
HALLMARK_ESTROGEN_RESPONSE_EARLY	192	-0.245934	-1.21553	0.0682594	0.343018	1	3669	tags=25%, list=15%, signal=29%
SINGH_KRAS_DEPENDENCY_SIGNATURE	20	-0.392954	-1.21545	0.230435	0.342855	1	630	tags=25%, list=3%, signal=26%
GOBP_NEGATIVE_REGULATION_OF_EXTRINSIC_APOPTOTIC_SIGNALING_PATHWAY_VIA_DEATH_DOMAIN_RECEPTORS	32	-0.354315	-1.21421	0.190123	0.344829	1	8204	tags=47%, list=33%, signal=70%
GOBP_DECIDUALIZATION	17	-0.413819	-1.21409	0.202797	0.344777	1	7360	tags=41%, list=30%, signal=59%
GOBP_LIVER_REGENERATION	26	-0.362343	-1.21377	0.179545	0.345121	1	5217	tags=42%, list=21%, signal=54%
KEGG_GLYCEROLIPID_METABOLISM	40	-0.325757	-1.21326	0.165049	0.345726	1	5334	tags=38%, list=22%, signal=48%
GOBP_POSITIVE_REGULATION_OF_CELLULAR_PROTEIN_CATABOLIC_PROCESS	140	-0.259249	-1.21272	0.0994152	0.34642	1	3767	tags=23%, list=15%, signal=27%
GOBP_PROTEIN_MODIFICATION_BY_SMALL_PROTEIN_REMOVAL	271	-0.234969	-1.2127	0.0590406	0.346169	1	8980	tags=46%, list=36%, signal=72%
GOBP_POSITIVE_REGULATION_OF_INTERFERON_GAMMA_PRODUCTION	46	-0.32117	-1.21252	0.166667	0.346184	1	3414	tags=26%, list=14%, signal=30%
GOBP_COAGULATION	271	-0.237167	-1.21249	0.0503597	0.345962	1	3473	tags=20%, list=14%, signal=23%
GOBP_POSITIVE_REGULATION_OF_ORGAN_GROWTH	38	-0.332776	-1.21229	0.190588	0.346055	1	4872	tags=39%, list=20%, signal=49%
GOBP_INORGANIC_ANION_TRANSPORT	125	-0.261724	-1.21204	0.119318	0.346235	1	5191	tags=34%, list=21%, signal=43%
KEGG_MTOR_SIGNALING_PATHWAY	47	-0.319247	-1.21194	0.159686	0.346108	1	2584	tags=21%, list=10%, signal=24%
GOBP_REGULATION_OF_PROTEIN_SERINE_THREONINE_KINASE_ACTIVITY	433	-0.224395	-1.21187	0.0192308	0.345954	1	5393	tags=28%, list=22%, signal=35%
REACTOME_LAMININ_INTERACTIONS	30	-0.348455	-1.21184	0.190805	0.345741	1	1288	tags=20%, list=5%, signal=21%
GOBP_GENERATION_OF_PRECURSOR_METABOLITES_AND_ENERGY	470	-0.222395	-1.2118	0.0260417	0.345526	1	5724	tags=30%, list=23%, signal=39%
GOBP_CHONDROITIN_SULFATE_BIOSYNTHETIC_PROCESS	23	-0.37658	-1.2117	0.200456	0.345456	1	2392	tags=26%, list=10%, signal=29%
GOBP_FEMALE_GENITALIA_DEVELOPMENT	15	-0.413829	-1.21144	0.213004	0.345681	1	4799	tags=53%, list=19%, signal=66%
GOBP_REGULATION_OF_CELL_MATURATION	15	-0.430981	-1.21142	0.218062	0.345438	1	9446	tags=73%, list=38%, signal=119%
GOBP_POSITIVE_REGULATION_OF_ACTIN_FILAMENT_POLYMERIZATION	86	-0.276806	-1.21031	0.138418	0.347289	1	7395	tags=47%, list=30%, signal=66%
KEGG_P53_SIGNALING_PATHWAY	67	-0.297103	-1.21025	0.142857	0.347113	1	2455	tags=21%, list=10%, signal=23%
REACTOME_NEGATIVE_REGULATION_OF_THE_PI3K_AKT_NETWORK	95	-0.277252	-1.21011	0.122222	0.347096	1	1297	tags=12%, list=5%, signal=12%
GOBP_RIBONUCLEOSIDE_TRIPHOSPHATE_METABOLIC_PROCESS	79	-0.282201	-1.20994	0.116022	0.347119	1	5900	tags=33%, list=24%, signal=43%
GOBP_PROTEIN_CONTAINING_COMPLEX_LOCALIZATION	262	-0.23634	-1.20974	0.0371622	0.347197	1	6274	tags=34%, list=25%, signal=46%
REACTOME_TICAM1_RIP1_MEDIATED_IKK_COMPLEX_RECRUITMENT	19	-0.394869	-1.20944	0.19256	0.3475	1	7884	tags=58%, list=32%, signal=85%
REACTOME_TP53_REGULATES_TRANSCRIPTION_OF_CELL_DEATH_GENES	43	-0.32034	-1.20913	0.160839	0.347839	1	2638	tags=28%, list=11%, signal=31%
GOBP_POSITIVE_REGULATION_OF_PRODUCTION_OF_MOLECULAR_MEDIATOR_OF_IMMUNE_RESPONSE	75	-0.284841	-1.20886	0.131234	0.34807	1	3296	tags=23%, list=13%, signal=26%
GOBP_POLYAMINE_METABOLIC_PROCESS	17	-0.407653	-1.20876	0.213808	0.348005	1	1634	tags=29%, list=7%, signal=31%
GOBP_ECTODERM_DEVELOPMENT	16	-0.407118	-1.20825	0.202733	0.348692	1	4451	tags=31%, list=18%, signal=38%
GOBP_ALCOHOL_CATABOLIC_PROCESS	43	-0.315389	-1.20801	0.173267	0.348878	1	4175	tags=37%, list=17%, signal=45%
GOBP_IRON_SULFUR_CLUSTER_ASSEMBLY	23	-0.37547	-1.20794	0.206235	0.348717	1	6784	tags=52%, list=27%, signal=72%
GOBP_PROTEIN_INSERTION_INTO_MITOCHONDRIAL_MEMBRANE_INVOLVED_IN_APOPTOTIC_SIGNALING_PATHWAY	29	-0.353713	-1.2076	0.212048	0.349078	1	3195	tags=24%, list=13%, signal=28%
GOBP_MITOTIC_DNA_INTEGRITY_CHECKPOINT	104	-0.268596	-1.20742	0.10989	0.349152	1	2638	tags=17%, list=11%, signal=19%
GOBP_POSITIVE_REGULATION_OF_DNA_REPLICATION	36	-0.330969	-1.20673	0.158621	0.35014	1	8960	tags=53%, list=36%, signal=83%
GOBP_REGULATION_OF_STEM_CELL_DIFFERENTIATION	102	-0.273057	-1.20643	0.134286	0.350418	1	3781	tags=23%, list=15%, signal=27%
REACTOME_GAP_FILLING_DNA_REPAIR_SYNTHESIS_AND_LIGATION_IN_GG_NER	25	-0.368217	-1.20617	0.190805	0.350647	1	10422	tags=68%, list=42%, signal=117%
GOBP_DNA_UNWINDING_INVOLVED_IN_DNA_REPLICATION	16	-0.418645	-1.20616	0.210526	0.350377	1	2093	tags=25%, list=8%, signal=27%
GOBP_POSITIVE_REGULATION_OF_MITOCHONDRIAL_TRANSLATION	16	-0.406004	-1.20602	0.235566	0.350349	1	4442	tags=38%, list=18%, signal=46%
GOBP_INTERLEUKIN_6_MEDIATED_SIGNALING_PATHWAY	19	-0.400884	-1.2058	0.21822	0.350469	1	5906	tags=42%, list=24%, signal=55%
REACTOME_CYTOPROTECTION_BY_HMOX1	118	-0.263095	-1.20565	0.13253	0.350457	1	7457	tags=42%, list=30%, signal=60%
GOBP_SLEEP	18	-0.395648	-1.20535	0.221258	0.350726	1	3110	tags=33%, list=13%, signal=38%
GOBP_POSITIVE_REGULATION_OF_CELL_DEVELOPMENT	251	-0.23705	-1.20503	0.0559441	0.351045	1	5285	tags=30%, list=21%, signal=38%
GOBP_REGULATION_OF_INTRINSIC_APOPTOTIC_SIGNALING_PATHWAY_BY_P53_CLASS_MEDIATOR	26	-0.359251	-1.20499	0.2267	0.350821	1	2638	tags=23%, list=11%, signal=26%
GOBP_CHONDROITIN_SULFATE_PROTEOGLYCAN_METABOLIC_PROCESS	38	-0.330211	-1.20469	0.168293	0.351117	1	2935	tags=29%, list=12%, signal=33%
GOBP_RESPONSE_TO_CAMP	67	-0.294206	-1.20368	0.137143	0.352769	1	2486	tags=25%, list=10%, signal=28%
GOBP_REGULATION_OF_INTRACELLULAR_TRANSPORT	332	-0.228969	-1.2035	0.0491803	0.352837	1	4917	tags=24%, list=20%, signal=30%
GOBP_ORGANIC_HYDROXY_COMPOUND_CATABOLIC_PROCESS	57	-0.296595	-1.20344	0.143979	0.352649	1	4175	tags=37%, list=17%, signal=44%
GOBP_RETROGRADE_AXONAL_TRANSPORT	19	-0.390635	-1.203	0.214286	0.353234	1	2926	tags=26%, list=12%, signal=30%
KEGG_PHOSPHATIDYLINOSITOL_SIGNALING_SYSTEM	70	-0.292088	-1.20279	0.154047	0.353338	1	3199	tags=21%, list=13%, signal=25%
GOBP_POSITIVE_REGULATION_OF_TRANSCRIPTION_FROM_RNA_POLYMERASE_II_PROMOTER_INVOLVED_IN_CELLULAR_RESPONSE_TO_CHEMICAL_STIMULUS	21	-0.382419	-1.20274	0.205689	0.353145	1	8643	tags=57%, list=35%, signal=88%
GOBP_CELLULAR_RESPONSE_TO_INSULIN_STIMULUS	192	-0.246658	-1.20251	0.0860927	0.353292	1	7391	tags=40%, list=30%, signal=56%
GOBP_REGULATION_OF_CELLULAR_AMIDE_METABOLIC_PROCESS	400	-0.22448	-1.20236	0.0375587	0.353308	1	5310	tags=27%, list=21%, signal=34%
REACTOME_DEREGULATED_CDK5_TRIGGERS_MULTIPLE_NEURODEGENERATIVE_PATHWAYS_IN_ALZHEIMER_S_DISEASE_MODELS	21	-0.38737	-1.20216	0.241071	0.353378	1	6633	tags=48%, list=27%, signal=65%
REACTOME_RHOQ_GTPASE_CYCLE	58	-0.297234	-1.20179	0.165775	0.353797	1	4622	tags=26%, list=19%, signal=32%
REACTOME_ACTIVATION_OF_NMDA_RECEPTORS_AND_POSTSYNAPTIC_EVENTS	82	-0.273481	-1.2015	0.132812	0.354077	1	2513	tags=18%, list=10%, signal=20%
GOBP_POSITIVE_REGULATION_OF_PROTEIN_IMPORT	38	-0.329337	-1.20139	0.171084	0.353983	1	5991	tags=34%, list=24%, signal=45%
GOBP_LONG_CHAIN_FATTY_ACID_IMPORT_INTO_CELL	17	-0.405171	-1.20137	0.219089	0.353733	1	5567	tags=41%, list=23%, signal=53%
GOBP_HYPEROSMOTIC_RESPONSE	22	-0.371968	-1.20062	0.215311	0.354886	1	4178	tags=41%, list=17%, signal=49%
GOBP_REGULATION_OF_EPITHELIAL_CELL_DIFFERENTIATION	122	-0.258802	-1.20024	0.121739	0.355306	1	2796	tags=21%, list=11%, signal=24%
GOBP_PTERIDINE_CONTAINING_COMPOUND_METABOLIC_PROCESS	32	-0.347738	-1.20003	0.189125	0.355421	1	4304	tags=31%, list=17%, signal=38%
GOBP_ENDOCRINE_PANCREAS_DEVELOPMENT	38	-0.325237	-1.19974	0.176887	0.355711	1	4504	tags=37%, list=18%, signal=45%
GOBP_RESPONSE_TO_MANGANESE_ION	19	-0.390415	-1.19942	0.241758	0.356008	1	5142	tags=42%, list=21%, signal=53%
REACTOME_PLATELET_CALCIUM_HOMEOSTASIS	20	-0.387747	-1.19779	0.224344	0.358786	1	1659	tags=20%, list=7%, signal=21%
GOBP_RESPONSE_TO_ORGANOPHOSPHORUS	99	-0.269065	-1.19768	0.127371	0.358744	1	2926	tags=24%, list=12%, signal=27%
REACTOME_GLYCOSAMINOGLYCAN_METABOLISM	106	-0.264226	-1.19737	0.128571	0.359025	1	6028	tags=33%, list=24%, signal=43%
GOBP_REGULATION_OF_ASTROCYTE_DIFFERENTIATION	17	-0.400965	-1.19736	0.239651	0.358778	1	8989	tags=65%, list=36%, signal=102%
REACTOME_BETA_CATENIN_INDEPENDENT_WNT_SIGNALING	138	-0.26005	-1.1971	0.091716	0.358987	1	7884	tags=43%, list=32%, signal=63%
GOBP_NEGATIVE_REGULATION_OF_MYELOID_LEUKOCYTE_DIFFERENTIATION	36	-0.334435	-1.19703	0.21256	0.358838	1	2589	tags=25%, list=10%, signal=28%
GOBP_POSITIVE_REGULATION_OF_AXON_EXTENSION	37	-0.323381	-1.19656	0.189573	0.359466	1	7337	tags=43%, list=30%, signal=61%
GOBP_CELLULAR_RESPONSE_TO_ABIOTIC_STIMULUS	285	-0.232172	-1.19627	0.0551181	0.35973	1	5395	tags=28%, list=22%, signal=35%
GOBP_EMBRYONIC_CAMERA_TYPE_EYE_MORPHOGENESIS	21	-0.384399	-1.19606	0.202673	0.35985	1	5928	tags=48%, list=24%, signal=63%
GOBP_NUCLEOTIDE_EXCISION_REPAIR_DNA_GAP_FILLING	23	-0.370394	-1.19438	0.210177	0.362717	1	6635	tags=43%, list=27%, signal=59%
GOBP_MULTICELLULAR_ORGANISM_AGING	25	-0.358415	-1.19414	0.21934	0.362892	1	2136	tags=24%, list=9%, signal=26%
REACTOME_CARGO_TRAFFICKING_TO_THE_PERICILIARY_MEMBRANE	47	-0.310069	-1.19381	0.173171	0.363241	1	4449	tags=30%, list=18%, signal=36%
GOBP_REGULATION_OF_SIGNALING_RECEPTOR_ACTIVITY	131	-0.254989	-1.19369	0.090379	0.363207	1	3396	tags=19%, list=14%, signal=22%
GOBP_POSITIVE_REGULATION_OF_PROTEIN_KINASE_ACTIVITY	450	-0.219955	-1.19298	0.0191388	0.364251	1	5393	tags=28%, list=22%, signal=36%
GOBP_SKELETAL_MUSCLE_TISSUE_REGENERATION	27	-0.356	-1.19287	0.206497	0.364196	1	8271	tags=48%, list=33%, signal=72%
GOBP_NEGATIVE_REGULATION_OF_AMYLOID_PRECURSOR_PROTEIN_CATABOLIC_PROCESS	21	-0.374998	-1.19211	0.206019	0.365373	1	4564	tags=33%, list=18%, signal=41%
GOBP_NEGATIVE_REGULATION_OF_RECEPTOR_SIGNALING_PATHWAY_VIA_JAK_STAT	21	-0.381053	-1.19173	0.218884	0.365803	1	5906	tags=43%, list=24%, signal=56%
KEGG_GLYCOSAMINOGLYCAN_BIOSYNTHESIS_CHONDROITIN_SULFATE	21	-0.379343	-1.19134	0.206278	0.36621	1	8208	tags=62%, list=33%, signal=93%
GOBP_CELLULAR_RESPONSE_TO_PEPTIDE	317	-0.228789	-1.19089	0.0669456	0.366771	1	6062	tags=30%, list=25%, signal=39%
GOBP_RESPONSE_TO_ISCHEMIA	45	-0.308997	-1.19079	0.182898	0.366657	1	5611	tags=47%, list=23%, signal=60%
GOBP_REGULATION_OF_B_CELL_PROLIFERATION	39	-0.320825	-1.19039	0.203931	0.367169	1	1826	tags=23%, list=7%, signal=25%
REACTOME_NUCLEAR_EVENTS_KINASE_AND_TRANSCRIPTION_FACTOR_ACTIVATION	60	-0.294524	-1.18983	0.179551	0.367961	1	2325	tags=15%, list=9%, signal=17%
GOBP_FOLIC_ACID_CONTAINING_COMPOUND_METABOLIC_PROCESS	26	-0.354016	-1.1895	0.2	0.368296	1	4304	tags=35%, list=17%, signal=42%
REACTOME_PI3K_AKT_SIGNALING_IN_CANCER	88	-0.270341	-1.18943	0.144543	0.368139	1	2054	tags=14%, list=8%, signal=15%
REACTOME_APOPTOTIC_FACTOR_MEDIATED_RESPONSE	20	-0.384068	-1.18935	0.232506	0.368001	1	7487	tags=40%, list=30%, signal=57%
GOBP_INTERFERON_GAMMA_PRODUCTION	84	-0.271179	-1.18932	0.129534	0.367765	1	3661	tags=25%, list=15%, signal=29%
REACTOME_PROCESSIVE_SYNTHESIS_ON_THE_LAGGING_STRAND	15	-0.413215	-1.18781	0.228814	0.370422	1	5662	tags=40%, list=23%, signal=52%
GOBP_GENITALIA_DEVELOPMENT	34	-0.329669	-1.18777	0.205811	0.370227	1	4799	tags=47%, list=19%, signal=58%
REACTOME_INTERLEUKIN_12_FAMILY_SIGNALING	48	-0.303285	-1.18667	0.182927	0.372085	1	6197	tags=33%, list=25%, signal=44%
GOBP_TRANSCRIPTION_COUPLED_NUCLEOTIDE_EXCISION_REPAIR	72	-0.281029	-1.18633	0.175637	0.372453	1	6635	tags=36%, list=27%, signal=49%
GOBP_REGULATION_OF_BONE_REMODELING	38	-0.320873	-1.18628	0.199513	0.37228	1	2589	tags=21%, list=10%, signal=23%
REACTOME_SUMOYLATION_OF_DNA_DAMAGE_RESPONSE_AND_REPAIR_PROTEINS	77	-0.277307	-1.18624	0.148438	0.372069	1	10638	tags=64%, list=43%, signal=111%
GOBP_OXIDATIVE_PHOSPHORYLATION	140	-0.252397	-1.18586	0.115942	0.37255	1	6829	tags=31%, list=28%, signal=42%
GOBP_ESTABLISHMENT_OF_PROTEIN_LOCALIZATION_TO_POSTSYNAPTIC_MEMBRANE	15	-0.415349	-1.18515	0.269663	0.373576	1	4546	tags=33%, list=18%, signal=41%
GOBP_NEGATIVE_REGULATION_OF_MEGAKARYOCYTE_DIFFERENTIATION	16	-0.398802	-1.18512	0.222707	0.373331	1	3635	tags=38%, list=15%, signal=44%
KEGG_MELANOMA	59	-0.293946	-1.18509	0.193237	0.373097	1	2513	tags=20%, list=10%, signal=23%
GOBP_REGULATION_OF_DNA_BINDING	102	-0.267524	-1.18464	0.11831	0.37366	1	6708	tags=35%, list=27%, signal=48%
GOBP_CELLULAR_RESPONSE_TO_OSMOTIC_STRESS	39	-0.320938	-1.18436	0.20398	0.37391	1	5256	tags=36%, list=21%, signal=46%
GOBP_ENTRY_OF_BACTERIUM_INTO_HOST_CELL	15	-0.41371	-1.18428	0.214437	0.373779	1	1042	tags=13%, list=4%, signal=14%
GOBP_ESTABLISHMENT_OF_SPINDLE_ORIENTATION	30	-0.338316	-1.18408	0.215736	0.373894	1	7368	tags=50%, list=30%, signal=71%
GOBP_PROTEIN_KINASE_C_ACTIVATING_G_PROTEIN_COUPLED_RECEPTOR_SIGNALING_PATHWAY	21	-0.374304	-1.18396	0.231325	0.373834	1	5473	tags=43%, list=22%, signal=55%
GOBP_NEURON_CELLULAR_HOMEOSTASIS	26	-0.355752	-1.18379	0.21393	0.373923	1	1204	tags=15%, list=5%, signal=16%
GOBP_NEGATIVE_REGULATION_OF_RNA_CATABOLIC_PROCESS	59	-0.29905	-1.18364	0.181818	0.373919	1	7290	tags=44%, list=29%, signal=62%
REACTOME_ADP_SIGNALLING_THROUGH_P2Y_PURINOCEPTOR_1	21	-0.367182	-1.18323	0.21659	0.374392	1	6957	tags=48%, list=28%, signal=66%
GOBP_NEGATIVE_REGULATION_OF_CELL_CYCLE_G1_S_PHASE_TRANSITION	97	-0.262901	-1.18304	0.145714	0.374484	1	3635	tags=20%, list=15%, signal=23%
GOBP_IMPORT_INTO_NUCLEUS	154	-0.247057	-1.18296	0.136223	0.374337	1	7040	tags=35%, list=28%, signal=49%
GOBP_VIRAL_TRANSLATION	16	-0.40293	-1.18207	0.238397	0.375799	1	6341	tags=44%, list=26%, signal=59%
GOBP_REGULATION_OF_B_CELL_ACTIVATION	94	-0.262298	-1.18146	0.138418	0.376754	1	3296	tags=22%, list=13%, signal=26%
GOBP_NEGATIVE_REGULATION_OF_TOLL_LIKE_RECEPTOR_SIGNALING_PATHWAY	31	-0.344903	-1.18143	0.248792	0.376525	1	5728	tags=32%, list=23%, signal=42%
GOBP_MEIOTIC_CHROMOSOME_SEGREGATION	66	-0.285746	-1.18099	0.139276	0.377057	1	2937	tags=20%, list=12%, signal=22%
GOBP_T_CELL_RECEPTOR_SIGNALING_PATHWAY	167	-0.247681	-1.18056	0.108025	0.377592	1	3739	tags=22%, list=15%, signal=26%
GOBP_MITOTIC_SPINDLE_ASSEMBLY	65	-0.292999	-1.18049	0.176322	0.377438	1	9356	tags=55%, list=38%, signal=89%
KEGG_DILATED_CARDIOMYOPATHY	68	-0.284732	-1.18041	0.189119	0.377306	1	5843	tags=37%, list=24%, signal=48%
GOBP_PROTEIN_MONOUBIQUITINATION	66	-0.288864	-1.18002	0.165312	0.377805	1	3965	tags=21%, list=16%, signal=25%
GOBP_MICROVILLUS_ASSEMBLY	16	-0.403934	-1.17901	0.225673	0.379571	1	3051	tags=38%, list=12%, signal=43%
GOBP_REGULATION_OF_CHROMOSOME_ORGANIZATION	263	-0.231763	-1.17871	0.0658915	0.379844	1	6760	tags=32%, list=27%, signal=43%
REACTOME_CELL_JUNCTION_ORGANIZATION	77	-0.283482	-1.17844	0.177778	0.380059	1	3325	tags=25%, list=13%, signal=28%
REACTOME_GLUCAGON_SIGNALING_IN_METABOLIC_REGULATION	26	-0.346053	-1.1781	0.222973	0.380471	1	7185	tags=46%, list=29%, signal=65%
GOBP_RECOMBINATIONAL_REPAIR	134	-0.251875	-1.17803	0.129231	0.380301	1	6854	tags=34%, list=28%, signal=46%
GOBP_PTERIDINE_CONTAINING_COMPOUND_BIOSYNTHETIC_PROCESS	15	-0.415242	-1.17738	0.251046	0.381255	1	2682	tags=27%, list=11%, signal=30%
GOBP_CYTOSKELETON_DEPENDENT_CYTOKINESIS	93	-0.269789	-1.17737	0.16338	0.380996	1	8151	tags=46%, list=33%, signal=69%
REACTOME_FGFR1_MUTANT_RECEPTOR_ACTIVATION	26	-0.349341	-1.17721	0.219048	0.381017	1	3243	tags=19%, list=13%, signal=22%
GOBP_PROTEIN_LOCALIZATION_TO_CHROMOSOME_CENTROMERIC_REGION	25	-0.357459	-1.17699	0.220751	0.381223	1	10691	tags=64%, list=43%, signal=113%
GOBP_PROTEIN_AUTOPHOSPHORYLATION	208	-0.23452	-1.17679	0.0844595	0.38134	1	6032	tags=32%, list=24%, signal=42%
GOBP_POSITIVE_REGULATION_OF_INSULIN_SECRETION	57	-0.299226	-1.17563	0.195545	0.383353	1	2263	tags=18%, list=9%, signal=19%
GOBP_HISTONE_EXCHANGE	53	-0.303398	-1.17461	0.201018	0.385025	1	9109	tags=57%, list=37%, signal=89%
GOBP_POSITIVE_REGULATION_OF_EPIDERMAL_CELL_DIFFERENTIATION	24	-0.358474	-1.17398	0.231121	0.38599	1	2796	tags=25%, list=11%, signal=28%
GOBP_L_ALPHA_AMINO_ACID_TRANSMEMBRANE_TRANSPORT	48	-0.310004	-1.1738	0.199085	0.386057	1	4895	tags=25%, list=20%, signal=31%
GOBP_REGULATION_OF_PEPTIDYL_THREONINE_PHOSPHORYLATION	40	-0.322659	-1.17371	0.213235	0.385953	1	6708	tags=48%, list=27%, signal=65%
GOBP_REGULATION_OF_PROTEIN_SUMOYLATION	22	-0.369284	-1.17346	0.24105	0.386171	1	7745	tags=36%, list=31%, signal=53%
GOBP_POSITIVE_REGULATION_OF_CYTOKINE_PRODUCTION_INVOLVED_IN_IMMUNE_RESPONSE	45	-0.316196	-1.17343	0.219753	0.385941	1	2590	tags=22%, list=10%, signal=25%
GOBP_REGULATION_OF_SISTER_CHROMATID_COHESION	22	-0.369493	-1.17339	0.242009	0.385707	1	7724	tags=55%, list=31%, signal=79%
GOBP_REGULATION_OF_PEPTIDYL_SERINE_PHOSPHORYLATION	110	-0.262047	-1.17332	0.153631	0.385583	1	4507	tags=25%, list=18%, signal=31%
GOBP_LYMPHANGIOGENESIS	15	-0.397956	-1.17326	0.257848	0.385398	1	5623	tags=47%, list=23%, signal=60%
GOBP_CHROMATIN_SILENCING	64	-0.284347	-1.17319	0.170316	0.385264	1	7812	tags=45%, list=32%, signal=66%
REACTOME_RESPONSE_TO_ELEVATED_PLATELET_CYTOSOLIC_CA2	102	-0.263636	-1.17314	0.144509	0.385062	1	6149	tags=42%, list=25%, signal=56%
GOBP_POSITIVE_REGULATION_OF_PROTEIN_KINASE_B_SIGNALING	132	-0.250427	-1.17266	0.132075	0.385766	1	1692	tags=14%, list=7%, signal=15%
GOBP_ALDITOL_METABOLIC_PROCESS	17	-0.399305	-1.17246	0.251716	0.385875	1	2787	tags=29%, list=11%, signal=33%
GOBP_POSITIVE_REGULATION_OF_DNA_BINDING	47	-0.302963	-1.17212	0.214112	0.386268	1	7810	tags=45%, list=32%, signal=65%
GOBP_PEPTIDYL_LYSINE_MODIFICATION	362	-0.22042	-1.17206	0.0291262	0.386091	1	6217	tags=27%, list=25%, signal=36%
GOBP_FIBROBLAST_PROLIFERATION	68	-0.280565	-1.17203	0.173127	0.38584	1	4754	tags=26%, list=19%, signal=33%
GOBP_POSITIVE_REGULATION_OF_CYTOKINE_PRODUCTION	330	-0.224331	-1.17176	0.0686695	0.386113	1	4015	tags=22%, list=16%, signal=26%
GOBP_MACROMOLECULE_METHYLATION	276	-0.228387	-1.17152	0.0948617	0.386287	1	6913	tags=32%, list=28%, signal=44%
REACTOME_NEGATIVE_REGULATION_OF_MET_ACTIVITY	20	-0.368059	-1.17111	0.253333	0.386819	1	7019	tags=55%, list=28%, signal=77%
GOBP_REGULATION_OF_TRANSLATIONAL_ELONGATION	18	-0.384529	-1.17055	0.237557	0.387655	1	4927	tags=44%, list=20%, signal=55%
GOBP_POSITIVE_REGULATION_OF_TRANSCRIPTION_FROM_RNA_POLYMERASE_II_PROMOTER_IN_RESPONSE_TO_STRESS	22	-0.363615	-1.1702	0.234273	0.388053	1	8885	tags=64%, list=36%, signal=99%
GOBP_POSITIVE_REGULATION_OF_PHOSPHATASE_ACTIVITY	25	-0.352053	-1.16985	0.22695	0.388458	1	1642	tags=12%, list=7%, signal=13%
GOBP_CELLULAR_KETONE_METABOLIC_PROCESS	203	-0.235539	-1.16943	0.0977918	0.389017	1	7044	tags=38%, list=28%, signal=53%
GOBP_INSULIN_RECEPTOR_SIGNALING_PATHWAY	123	-0.250826	-1.16769	0.163205	0.392196	1	5706	tags=29%, list=23%, signal=38%
KEGG_STEROID_BIOSYNTHESIS	16	-0.399465	-1.16745	0.247641	0.392363	1	5420	tags=44%, list=22%, signal=56%
KEGG_THYROID_CANCER	28	-0.344945	-1.16679	0.248292	0.393341	1	4754	tags=32%, list=19%, signal=40%
GOBP_TORC1_SIGNALING	46	-0.300652	-1.16667	0.199052	0.393281	1	7276	tags=48%, list=29%, signal=68%
GOBP_CHEMOKINE_PRODUCTION	67	-0.282346	-1.16612	0.198454	0.394078	1	2614	tags=19%, list=11%, signal=22%
REACTOME_ANTIGEN_ACTIVATES_B_CELL_RECEPTOR_BCR_LEADING_TO_GENERATION_OF_SECOND_MESSENGERS	25	-0.360073	-1.16581	0.243678	0.394411	1	1826	tags=20%, list=7%, signal=22%
GOBP_IN_UTERO_EMBRYONIC_DEVELOPMENT	303	-0.223029	-1.16552	0.0872727	0.394694	1	5657	tags=31%, list=23%, signal=39%
GOBP_CRANIAL_NERVE_MORPHOGENESIS	20	-0.364872	-1.1653	0.243243	0.394859	1	1800	tags=20%, list=7%, signal=22%
REACTOME_E2F_MEDIATED_REGULATION_OF_DNA_REPLICATION	21	-0.378447	-1.16527	0.234513	0.394612	1	5839	tags=43%, list=24%, signal=56%
GOBP_REGULATION_OF_UBIQUITIN_PROTEIN_TRANSFERASE_ACTIVITY	49	-0.296914	-1.16519	0.225806	0.394461	1	4773	tags=27%, list=19%, signal=33%
GOBP_CELLULAR_RESPIRATION	177	-0.239813	-1.16507	0.106452	0.394421	1	6829	tags=36%, list=28%, signal=50%
REACTOME_ONCOGENIC_MAPK_SIGNALING	77	-0.271738	-1.16482	0.178667	0.394673	1	2625	tags=19%, list=11%, signal=22%
KEGG_GLYCOSAMINOGLYCAN_DEGRADATION	18	-0.390647	-1.16468	0.262332	0.394645	1	7065	tags=44%, list=29%, signal=62%
KEGG_PYRUVATE_METABOLISM	35	-0.322814	-1.16464	0.222222	0.394415	1	7111	tags=51%, list=29%, signal=72%
KEGG_NOD_LIKE_RECEPTOR_SIGNALING_PATHWAY	55	-0.295624	-1.16451	0.19598	0.394394	1	2568	tags=15%, list=10%, signal=16%
GOBP_EPITHELIAL_TO_MESENCHYMAL_TRANSITION	138	-0.248197	-1.16399	0.121406	0.395189	1	2927	tags=20%, list=12%, signal=22%
GOBP_POSITIVE_REGULATION_OF_PROTEIN_CATABOLIC_PROCESS	207	-0.234176	-1.16396	0.129032	0.394939	1	3767	tags=19%, list=15%, signal=23%
KEGG_PROGESTERONE_MEDIATED_OOCYTE_MATURATION	77	-0.27394	-1.1638	0.173797	0.394982	1	8446	tags=47%, list=34%, signal=71%
GOBP_MYOTUBE_CELL_DEVELOPMENT	26	-0.353228	-1.16378	0.232099	0.39474	1	1800	tags=19%, list=7%, signal=21%
REACTOME_HEDGEHOG_ON_STATE	82	-0.27563	-1.1637	0.189333	0.394619	1	9343	tags=59%, list=38%, signal=94%
SIRNA_EIF4GI_UP	92	-0.262749	-1.16326	0.147368	0.395195	1	5363	tags=27%, list=22%, signal=35%
GOBP_PLATELET_DEGRANULATION	97	-0.263171	-1.16299	0.15562	0.395442	1	2073	tags=20%, list=8%, signal=21%
GOBP_OVARIAN_FOLLICLE_DEVELOPMENT	46	-0.299047	-1.16276	0.226829	0.39562	1	3831	tags=28%, list=15%, signal=33%
GOBP_SPERM_EGG_RECOGNITION	35	-0.323702	-1.16267	0.233173	0.395527	1	8113	tags=54%, list=33%, signal=81%
GOBP_MITOCHONDRIAL_FUSION	28	-0.345793	-1.16256	0.244755	0.395462	1	4643	tags=36%, list=19%, signal=44%
GOBP_NEGATIVE_REGULATION_OF_BLOOD_VESSEL_ENDOTHELIAL_CELL_MIGRATION	36	-0.317604	-1.16252	0.232941	0.395247	1	6639	tags=39%, list=27%, signal=53%
GOBP_CARBOXYLIC_ACID_TRANSPORT	203	-0.236439	-1.16226	0.128814	0.395515	1	4895	tags=25%, list=20%, signal=30%
GOBP_INTERLEUKIN_7_MEDIATED_SIGNALING_PATHWAY	27	-0.345059	-1.16134	0.253589	0.397031	1	3648	tags=30%, list=15%, signal=35%
GOBP_ANTIGEN_RECEPTOR_MEDIATED_SIGNALING_PATHWAY	198	-0.234647	-1.16071	0.117089	0.398049	1	3739	tags=22%, list=15%, signal=25%
GOBP_GLUTAMINE_METABOLIC_PROCESS	21	-0.368404	-1.15995	0.2713	0.399378	1	4336	tags=38%, list=18%, signal=46%
GOBP_POSITIVE_REGULATION_OF_VASCULAR_ENDOTHELIAL_GROWTH_FACTOR_PRODUCTION	25	-0.346315	-1.15985	0.234091	0.399284	1	4015	tags=36%, list=16%, signal=43%
GOBP_INTRINSIC_APOPTOTIC_SIGNALING_PATHWAY_IN_RESPONSE_TO_DNA_DAMAGE	95	-0.26444	-1.15982	0.174041	0.399059	1	2638	tags=15%, list=11%, signal=16%
GOBP_POSITIVE_REGULATION_OF_HEART_GROWTH	31	-0.336516	-1.15945	0.244851	0.399537	1	1499	tags=23%, list=6%, signal=24%
GOBP_TOR_SIGNALING	113	-0.25846	-1.15939	0.163009	0.399363	1	4859	tags=29%, list=20%, signal=36%
GOBP_HORMONE_TRANSPORT	235	-0.229856	-1.15864	0.111913	0.400612	1	4605	tags=23%, list=19%, signal=28%
GOBP_CELLULAR_AMINO_ACID_BIOSYNTHETIC_PROCESS	68	-0.276928	-1.15848	0.200535	0.400629	1	5172	tags=31%, list=21%, signal=39%
GOBP_RESPONSE_TO_OSMOTIC_STRESS	75	-0.275294	-1.15767	0.184697	0.401991	1	5256	tags=32%, list=21%, signal=41%
REACTOME_INTERLEUKIN_10_SIGNALING	33	-0.32744	-1.15765	0.226829	0.401742	1	376	tags=12%, list=2%, signal=12%
GOBP_TETRAPYRROLE_METABOLIC_PROCESS	57	-0.286183	-1.15734	0.236181	0.402142	1	6216	tags=32%, list=25%, signal=42%
GOBP_WATER_HOMEOSTASIS	62	-0.278995	-1.1573	0.194805	0.401926	1	3197	tags=21%, list=13%, signal=24%
GOBP_ATP_SYNTHESIS_COUPLED_PROTON_TRANSPORT	26	-0.35031	-1.15673	0.245742	0.402838	1	1389	tags=15%, list=6%, signal=16%
GOBP_NEGATIVE_REGULATION_OF_LYASE_ACTIVITY	15	-0.399321	-1.15612	0.264108	0.403813	1	1358	tags=27%, list=5%, signal=28%
REACTOME_TELOMERE_C_STRAND_LAGGING_STRAND_SYNTHESIS	34	-0.326593	-1.15611	0.232779	0.403536	1	6597	tags=41%, list=27%, signal=56%
GOBP_AMINE_METABOLIC_PROCESS	127	-0.252412	-1.15609	0.172515	0.403288	1	2130	tags=17%, list=9%, signal=18%
KEGG_GLYCOLYSIS_GLUCONEOGENESIS	48	-0.301838	-1.15597	0.212195	0.403243	1	3958	tags=40%, list=16%, signal=47%
GOBP_REGULATION_OF_CYTOPLASMIC_TRANSLATION	19	-0.37806	-1.15499	0.261641	0.40501	1	6040	tags=47%, list=24%, signal=63%
REACTOME_NEGATIVE_REGULATION_OF_FGFR3_SIGNALING	23	-0.353203	-1.15488	0.247788	0.404949	1	7252	tags=43%, list=29%, signal=61%
GOBP_REGULATION_OF_NUCLEOCYTOPLASMIC_TRANSPORT	99	-0.264757	-1.15475	0.21365	0.404931	1	4850	tags=26%, list=20%, signal=33%
GOBP_CHAPERONE_COFACTOR_DEPENDENT_PROTEIN_REFOLDING	32	-0.331776	-1.15463	0.236585	0.4049	1	8579	tags=53%, list=35%, signal=81%
GOBP_REGULATION_OF_PEPTIDE_HORMONE_SECRETION	160	-0.240053	-1.15445	0.129338	0.405002	1	3024	tags=18%, list=12%, signal=21%
GOBP_SPINDLE_ASSEMBLY	112	-0.253437	-1.15443	0.168091	0.404748	1	8101	tags=43%, list=33%, signal=63%
KEGG_HUNTINGTONS_DISEASE	169	-0.238016	-1.15412	0.104938	0.405063	1	6829	tags=33%, list=28%, signal=45%
REACTOME_MAPK_FAMILY_SIGNALING_CASCADES	287	-0.220703	-1.15363	0.106464	0.405786	1	3405	tags=18%, list=14%, signal=20%
GOBP_REGULATION_OF_IMMUNOGLOBULIN_PRODUCTION	48	-0.288809	-1.15352	0.204276	0.405739	1	3296	tags=23%, list=13%, signal=26%
KEGG_PORPHYRIN_AND_CHLOROPHYLL_METABOLISM	28	-0.338632	-1.15351	0.243619	0.405475	1	7083	tags=46%, list=29%, signal=65%
GOBP_L_AMINO_ACID_TRANSPORT	50	-0.293044	-1.15286	0.222222	0.406553	1	8856	tags=48%, list=36%, signal=75%
REACTOME_ORGANELLE_BIOGENESIS_AND_MAINTENANCE	286	-0.223377	-1.15269	0.0932836	0.40659	1	6094	tags=29%, list=25%, signal=38%
REACTOME_FCGAMMA_RECEPTOR_FCGR_DEPENDENT_PHAGOCYTOSIS	78	-0.268673	-1.15263	0.176	0.406421	1	5722	tags=32%, list=23%, signal=42%
KEGG_PANCREATIC_CANCER	69	-0.277309	-1.15227	0.2	0.406882	1	2513	tags=19%, list=10%, signal=21%
REACTOME_ATTENUATION_PHASE	25	-0.343951	-1.15109	0.2529	0.40907	1	9100	tags=60%, list=37%, signal=95%
REACTOME_METABOLISM_OF_COFACTORS	19	-0.3805	-1.15108	0.261364	0.408812	1	7842	tags=53%, list=32%, signal=77%
GOBP_REGULATION_OF_DNA_TEMPLATED_TRANSCRIPTION_INITIATION	41	-0.299234	-1.1507	0.233831	0.409327	1	5221	tags=29%, list=21%, signal=37%
GOBP_RESPONSE_TO_ATP	25	-0.346799	-1.14987	0.252358	0.410779	1	3387	tags=24%, list=14%, signal=28%
GOBP_PHOSPHATIDYLSERINE_METABOLIC_PROCESS	28	-0.329601	-1.14963	0.237745	0.410969	1	5334	tags=43%, list=22%, signal=55%
GOBP_MAINTENANCE_OF_CELL_POLARITY	16	-0.397157	-1.14945	0.29717	0.411031	1	1497	tags=19%, list=6%, signal=20%
GOBP_POSITIVE_REGULATION_OF_LIPID_CATABOLIC_PROCESS	20	-0.364653	-1.1493	0.257778	0.411073	1	764	tags=10%, list=3%, signal=10%
REACTOME_SIGNALING_BY_RECEPTOR_TYROSINE_KINASES	457	-0.213068	-1.1492	0.0678733	0.410998	1	5460	tags=27%, list=22%, signal=34%
REACTOME_FORMATION_OF_TC_NER_PRE_INCISION_COMPLEX	52	-0.295802	-1.14844	0.227384	0.412357	1	9423	tags=60%, list=38%, signal=96%
HALLMARK_ADIPOGENESIS	190	-0.235837	-1.1476	0.163265	0.413793	1	6547	tags=35%, list=26%, signal=48%
GOBP_OSTEOCLAST_DIFFERENTIATION	70	-0.276588	-1.14755	0.220779	0.413614	1	2589	tags=19%, list=10%, signal=21%
GOBP_ATP_SYNTHESIS_COUPLED_ELECTRON_TRANSPORT	97	-0.25838	-1.14732	0.168571	0.413812	1	7813	tags=39%, list=32%, signal=57%
KEGG_ACUTE_MYELOID_LEUKEMIA	54	-0.287954	-1.14725	0.236641	0.413694	1	2513	tags=17%, list=10%, signal=19%
GOBP_MUSCLE_CELL_APOPTOTIC_PROCESS	58	-0.286802	-1.14708	0.213399	0.413798	1	6430	tags=41%, list=26%, signal=56%
GOBP_PYRIMIDINE_RIBONUCLEOTIDE_METABOLIC_PROCESS	25	-0.351823	-1.14699	0.25	0.413675	1	5900	tags=40%, list=24%, signal=52%
GOBP_ORGANIC_ANION_TRANSPORT	272	-0.224419	-1.14617	0.109375	0.415177	1	4895	tags=24%, list=20%, signal=30%
GOBP_CELLULAR_MODIFIED_AMINO_ACID_BIOSYNTHETIC_PROCESS	45	-0.302434	-1.14614	0.255754	0.414942	1	2805	tags=24%, list=11%, signal=28%
REACTOME_DISASSEMBLY_OF_THE_DESTRUCTION_COMPLEX_AND_RECRUITMENT_OF_AXIN_TO_THE_MEMBRANE	29	-0.328375	-1.146	0.259174	0.414938	1	7724	tags=48%, list=31%, signal=70%
GOBP_REGULATION_OF_DOUBLE_STRAND_BREAK_REPAIR_VIA_NONHOMOLOGOUS_END_JOINING	28	-0.329631	-1.14569	0.268349	0.41532	1	4116	tags=29%, list=17%, signal=34%
GOBP_RESPONSE_TO_INTERLEUKIN_4	28	-0.340808	-1.14565	0.248815	0.415092	1	6197	tags=46%, list=25%, signal=62%
GOBP_PORPHYRIN_CONTAINING_COMPOUND_METABOLIC_PROCESS	37	-0.318102	-1.1455	0.24537	0.415108	1	5445	tags=30%, list=22%, signal=38%
GOBP_POSITIVE_REGULATION_OF_NEUROGENESIS	192	-0.235428	-1.14524	0.136808	0.415366	1	5285	tags=28%, list=21%, signal=35%
GOBP_PRODUCTION_OF_MOLECULAR_MEDIATOR_OF_IMMUNE_RESPONSE	148	-0.241142	-1.1444	0.164634	0.416749	1	2590	tags=18%, list=10%, signal=20%
GOBP_PROTEIN_TARGETING	415	-0.215564	-1.1443	0.0854701	0.416687	1	7903	tags=39%, list=32%, signal=56%
GOBP_N_TERMINAL_PROTEIN_AMINO_ACID_MODIFICATION	26	-0.344134	-1.14392	0.260663	0.417189	1	8027	tags=50%, list=32%, signal=74%
GOBP_REGULATION_OF_INTRINSIC_APOPTOTIC_SIGNALING_PATHWAY_IN_RESPONSE_TO_DNA_DAMAGE_BY_P53_CLASS_MEDIATOR	16	-0.400035	-1.14385	0.280742	0.417043	1	2638	tags=25%, list=11%, signal=28%
REACTOME_CELLULAR_RESPONSE_TO_CHEMICAL_STRESS	149	-0.239347	-1.14319	0.149068	0.41815	1	7457	tags=40%, list=30%, signal=57%
GOBP_HISTONE_DEACETYLATION	73	-0.271925	-1.14312	0.178147	0.417978	1	5818	tags=34%, list=24%, signal=45%
GOBP_SUBSTANTIA_NIGRA_DEVELOPMENT	39	-0.311792	-1.14309	0.243182	0.417746	1	7219	tags=44%, list=29%, signal=61%
GOBP_BONE_REMODELING	69	-0.277013	-1.14306	0.231383	0.417522	1	2589	tags=17%, list=10%, signal=19%
GOBP_CELLULAR_RESPONSE_TO_PEPTIDE_HORMONE_STIMULUS	265	-0.221927	-1.1428	0.105839	0.417756	1	5709	tags=28%, list=23%, signal=36%
GOBP_NEGATIVE_REGULATION_OF_TISSUE_REMODELING	16	-0.389973	-1.14202	0.282895	0.419199	1	2589	tags=31%, list=10%, signal=35%
GOBP_REGULATION_OF_PROTEIN_MATURATION	54	-0.286538	-1.14175	0.23038	0.419476	1	4544	tags=31%, list=18%, signal=38%
REACTOME_SUMOYLATION_OF_TRANSCRIPTION_COFACTORS	43	-0.301458	-1.14116	0.227818	0.420417	1	4850	tags=26%, list=20%, signal=32%
RB_DN.V1_UP	112	-0.250605	-1.14071	0.2	0.421087	1	4782	tags=27%, list=19%, signal=33%
GOBP_ACTIVATION_OF_ADENYLATE_CYCLASE_ACTIVITY	19	-0.369608	-1.14052	0.283019	0.421196	1	6801	tags=42%, list=28%, signal=58%
GOBP_LIVER_MORPHOGENESIS	21	-0.367751	-1.14023	0.262791	0.421495	1	3080	tags=29%, list=12%, signal=33%
REACTOME_PARASITE_INFECTION	52	-0.292814	-1.14015	0.217848	0.421398	1	5545	tags=33%, list=22%, signal=42%
GOBP_REGULATION_OF_RESPIRATORY_GASEOUS_EXCHANGE	16	-0.39508	-1.13815	0.273756	0.425317	1	5815	tags=44%, list=24%, signal=57%
GOBP_HEPATICOBILIARY_SYSTEM_DEVELOPMENT	127	-0.243671	-1.1369	0.169184	0.427632	1	3437	tags=23%, list=14%, signal=26%
REACTOME_PROCESSING_OF_CAPPED_INTRONLESS_PRE_MRNA	28	-0.338132	-1.1354	0.260181	0.430648	1	6506	tags=36%, list=26%, signal=48%
GOBP_REGULATION_OF_TOR_SIGNALING	91	-0.261875	-1.13524	0.221053	0.430664	1	4859	tags=31%, list=20%, signal=38%
GOBP_RNA_POLYADENYLATION	45	-0.303966	-1.13508	0.239796	0.430727	1	6742	tags=33%, list=27%, signal=46%
GOBP_POSITIVE_REGULATION_OF_MAP_KINASE_ACTIVITY	200	-0.230092	-1.13485	0.166667	0.430966	1	4712	tags=26%, list=19%, signal=32%
PRC2_EZH2_UP.V1_UP	166	-0.234155	-1.13479	0.168168	0.430809	1	1492	tags=13%, list=6%, signal=13%
EIF4E_UP	90	-0.256842	-1.13444	0.224044	0.431258	1	4626	tags=33%, list=19%, signal=41%
REACTOME_GAMMA_CARBOXYLATION_HYPUSINE_FORMATION_AND_ARYLSULFATASE_ACTIVATION	37	-0.310259	-1.13384	0.245614	0.432254	1	4271	tags=35%, list=17%, signal=42%
GOBP_MAINTENANCE_OF_PROTEIN_LOCALIZATION_IN_ORGANELLE	41	-0.302576	-1.13375	0.254197	0.432128	1	9478	tags=56%, list=38%, signal=91%
GOBP_ACTIVATION_OF_PROTEIN_KINASE_ACTIVITY	284	-0.217561	-1.13342	0.10473	0.432531	1	4518	tags=23%, list=18%, signal=28%
GOBP_POSITIVE_REGULATION_OF_SUBSTRATE_ADHESION_DEPENDENT_CELL_SPREADING	35	-0.316359	-1.13321	0.260976	0.432676	1	5275	tags=46%, list=21%, signal=58%
REACTOME_TRANSCRIPTIONAL_REGULATION_BY_THE_AP_2_TFAP2_FAMILY_OF_TRANSCRIPTION_FACTORS	31	-0.320701	-1.13228	0.236908	0.434363	1	3306	tags=23%, list=13%, signal=26%
GOBP_HOMOLOGOUS_RECOMBINATION	51	-0.287914	-1.13223	0.241814	0.434156	1	6532	tags=33%, list=26%, signal=45%
HALLMARK_HEDGEHOG_SIGNALING	34	-0.320427	-1.13211	0.28046	0.43411	1	4118	tags=26%, list=17%, signal=32%
GOBP_REGULATION_OF_MITOCHONDRIAL_MEMBRANE_POTENTIAL	66	-0.269784	-1.13102	0.208763	0.436215	1	5331	tags=33%, list=22%, signal=42%
GOBP_VIRAL_RNA_GENOME_REPLICATION	34	-0.319234	-1.131	0.257541	0.435944	1	4850	tags=29%, list=20%, signal=37%
REACTOME_CONSTITUTIVE_SIGNALING_BY_AKT1_E17K_IN_CANCER	26	-0.342291	-1.13092	0.25	0.435811	1	4246	tags=31%, list=17%, signal=37%
GOBP_ATTACHMENT_OF_SPINDLE_MICROTUBULES_TO_KINETOCHORE	35	-0.315153	-1.13082	0.275534	0.435715	1	7801	tags=40%, list=32%, signal=58%
GOBP_NEGATIVE_REGULATION_OF_TRANSMEMBRANE_TRANSPORT	86	-0.259217	-1.13047	0.216667	0.436196	1	4396	tags=22%, list=18%, signal=27%
GOBP_PROTEIN_KINASE_C_SIGNALING	22	-0.355694	-1.13027	0.286344	0.436326	1	1541	tags=27%, list=6%, signal=29%
REACTOME_TP53_REGULATES_TRANSCRIPTION_OF_ADDITIONAL_CELL_CYCLE_GENES_WHOSE_EXACT_ROLE_IN_THE_P53_PATHWAY_REMAIN_UNCERTAIN	21	-0.351959	-1.13006	0.283105	0.436508	1	3306	tags=24%, list=13%, signal=27%
GOBP_REGULATION_OF_EPIDERMIS_DEVELOPMENT	60	-0.279997	-1.1298	0.245431	0.43685	1	5420	tags=32%, list=22%, signal=40%
GOBP_HOMOLOGOUS_CHROMOSOME_SEGREGATION	40	-0.303989	-1.12921	0.269142	0.437816	1	2631	tags=20%, list=11%, signal=22%
GOBP_REGULATION_OF_CYSTEINE_TYPE_ENDOPEPTIDASE_ACTIVITY	205	-0.226177	-1.12827	0.174194	0.43964	1	6639	tags=36%, list=27%, signal=48%
REACTOME_TGF_BETA_RECEPTOR_SIGNALING_ACTIVATES_SMADS	32	-0.323601	-1.12814	0.253041	0.439617	1	8436	tags=47%, list=34%, signal=71%
GOBP_SOMATIC_DIVERSIFICATION_OF_IMMUNE_RECEPTORS	65	-0.274386	-1.12692	0.233333	0.44207	1	6864	tags=37%, list=28%, signal=51%
REACTOME_FATTY_ACYL_COA_BIOSYNTHESIS	33	-0.315329	-1.12672	0.294537	0.442232	1	2263	tags=18%, list=9%, signal=20%
REACTOME_TRAF6_MEDIATED_INDUCTION_OF_TAK1_COMPLEX_WITHIN_TLR4_COMPLEX	15	-0.392639	-1.12614	0.288248	0.443252	1	6635	tags=40%, list=27%, signal=55%
GOBP_NEGATIVE_REGULATION_OF_MAP_KINASE_ACTIVITY	66	-0.271497	-1.12582	0.224586	0.443611	1	4900	tags=29%, list=20%, signal=36%
GOBP_IMMUNOGLOBULIN_PRODUCTION	81	-0.262045	-1.1257	0.217033	0.443598	1	6864	tags=37%, list=28%, signal=51%
REACTOME_CYTOSOLIC_SULFONATION_OF_SMALL_MOLECULES	19	-0.362324	-1.12554	0.302326	0.443627	1	4155	tags=37%, list=17%, signal=44%
GOBP_SKELETAL_MUSCLE_ORGAN_DEVELOPMENT	127	-0.240645	-1.12552	0.212465	0.443388	1	4925	tags=27%, list=20%, signal=33%
GOBP_MYD88_INDEPENDENT_TOLL_LIKE_RECEPTOR_SIGNALING_PATHWAY	32	-0.319996	-1.12551	0.265403	0.443104	1	2455	tags=25%, list=10%, signal=28%
GOBP_MYOBLAST_DIFFERENTIATION	66	-0.275764	-1.12536	0.224543	0.443114	1	2864	tags=24%, list=12%, signal=27%
GOBP_POSITIVE_REGULATION_OF_PROTEOLYSIS_INVOLVED_IN_CELLULAR_PROTEIN_CATABOLIC_PROCESS	119	-0.248698	-1.12535	0.195266	0.442851	1	4246	tags=24%, list=17%, signal=29%
GOBP_CHROMOSOME_ORGANIZATION_INVOLVED_IN_MEIOTIC_CELL_CYCLE	47	-0.296103	-1.12527	0.244706	0.442739	1	2458	tags=17%, list=10%, signal=19%
REACTOME_PYRUVATE_METABOLISM_AND_CITRIC_ACID_TCA_CYCLE	52	-0.286468	-1.12519	0.265854	0.442619	1	7111	tags=48%, list=29%, signal=67%
GOBP_TISSUE_REMODELING	127	-0.241989	-1.12481	0.170149	0.443113	1	2803	tags=17%, list=11%, signal=19%
REACTOME_INTRAFLAGELLAR_TRANSPORT	51	-0.290327	-1.12444	0.27561	0.443646	1	5134	tags=25%, list=21%, signal=32%
GOBP_REGULATION_OF_PROTON_TRANSPORT	19	-0.372045	-1.12439	0.283784	0.443454	1	1969	tags=21%, list=8%, signal=23%
GOBP_CELLULAR_RESPONSE_TO_AMYLOID_BETA	30	-0.320439	-1.12408	0.283619	0.443788	1	6218	tags=43%, list=25%, signal=58%
REACTOME_DOWNSTREAM_SIGNAL_TRANSDUCTION	29	-0.33452	-1.12404	0.291971	0.44359	1	4118	tags=31%, list=17%, signal=37%
GOBP_MAST_CELL_ACTIVATION_INVOLVED_IN_IMMUNE_RESPONSE	31	-0.322419	-1.12357	0.272727	0.444371	1	3549	tags=32%, list=14%, signal=38%
REACTOME_SPRY_REGULATION_OF_FGF_SIGNALING	16	-0.391317	-1.12343	0.311364	0.444371	1	7884	tags=56%, list=32%, signal=83%
REACTOME_NUCLEOTIDE_BINDING_DOMAIN_LEUCINE_RICH_REPEAT_CONTAINING_RECEPTOR_NLR_SIGNALING_PATHWAYS	55	-0.276425	-1.12206	0.25	0.447126	1	2455	tags=18%, list=10%, signal=20%
REACTOME_ANTIGEN_PROCESSING_UBIQUITINATION_PROTEASOME_DEGRADATION	291	-0.212918	-1.12199	0.109756	0.446998	1	3621	tags=19%, list=15%, signal=22%
GOBP_ENERGY_DERIVATION_BY_OXIDATION_OF_ORGANIC_COMPOUNDS	250	-0.220384	-1.1217	0.157509	0.447319	1	6829	tags=35%, list=28%, signal=48%
GOBP_NEGATIVE_REGULATION_OF_AUTOPHAGY	73	-0.266699	-1.12118	0.199461	0.448215	1	7922	tags=37%, list=32%, signal=54%
GOBP_REGULATION_OF_CARDIAC_CONDUCTION	40	-0.306702	-1.12088	0.280702	0.44853	1	3623	tags=25%, list=15%, signal=29%
GOBP_PLATELET_AGGREGATION	53	-0.285823	-1.12016	0.259259	0.449844	1	5339	tags=32%, list=22%, signal=41%
CORDENONSI_YAP_CONSERVED_SIGNATURE	57	-0.279803	-1.11992	0.251295	0.450045	1	2803	tags=25%, list=11%, signal=28%
GOBP_NEGATIVE_REGULATION_OF_PEPTIDE_SECRETION	54	-0.284329	-1.11956	0.264	0.450553	1	3024	tags=26%, list=12%, signal=29%
GOBP_POSITIVE_REGULATION_OF_CELLULAR_COMPONENT_BIOGENESIS	467	-0.205051	-1.11944	0.0841584	0.450537	1	5575	tags=29%, list=23%, signal=37%
REACTOME_SIGNALING_BY_ERYTHROPOIETIN	24	-0.341787	-1.11941	0.280093	0.450274	1	3671	tags=25%, list=15%, signal=29%
GOBP_REGULATION_OF_TRANSCRIPTION_ELONGATION_FROM_RNA_POLYMERASE_II_PROMOTER	28	-0.327199	-1.11899	0.30531	0.450918	1	7559	tags=46%, list=31%, signal=67%
GOBP_AMINOGLYCAN_METABOLIC_PROCESS	140	-0.239582	-1.11878	0.180921	0.451048	1	1600	tags=13%, list=6%, signal=14%
GOBP_GTP_METABOLIC_PROCESS	22	-0.353122	-1.11825	0.308696	0.451906	1	7416	tags=50%, list=30%, signal=71%
GOBP_DNA_TEMPLATED_TRANSCRIPTION_INITIATION	234	-0.222501	-1.1181	0.143396	0.45194	1	3121	tags=18%, list=13%, signal=20%
KEGG_VEGF_SIGNALING_PATHWAY	63	-0.272012	-1.11767	0.247368	0.452618	1	4246	tags=25%, list=17%, signal=31%
GOBP_NEGATIVE_REGULATION_OF_CARBOHYDRATE_METABOLIC_PROCESS	41	-0.300487	-1.11765	0.250667	0.452344	1	1818	tags=20%, list=7%, signal=21%
HALLMARK_APOPTOSIS	154	-0.231836	-1.11725	0.209375	0.452952	1	745	tags=9%, list=3%, signal=9%
GOBP_AMINOGLYCAN_BIOSYNTHETIC_PROCESS	97	-0.250922	-1.11723	0.235955	0.452689	1	2935	tags=18%, list=12%, signal=20%
GOBP_REGULATION_OF_PROTEIN_LOCALIZATION_TO_NUCLEUS	122	-0.241143	-1.11699	0.188732	0.452926	1	6259	tags=34%, list=25%, signal=46%
GOBP_POSITIVE_REGULATION_OF_POSTTRANSCRIPTIONAL_GENE_SILENCING	26	-0.331771	-1.11674	0.315914	0.453172	1	4269	tags=31%, list=17%, signal=37%
REACTOME_METABOLISM_OF_NITRIC_OXIDE_NOS3_ACTIVATION_AND_REGULATION	15	-0.38932	-1.11666	0.3	0.453064	1	6919	tags=53%, list=28%, signal=74%
GOBP_CELLULAR_RESPONSE_TO_ACID_CHEMICAL	65	-0.270328	-1.11619	0.246819	0.453769	1	2568	tags=20%, list=10%, signal=22%
KEGG_FC_GAMMA_R_MEDIATED_PHAGOCYTOSIS	89	-0.254817	-1.11581	0.235294	0.454329	1	5275	tags=29%, list=21%, signal=37%
REACTOME_SIGNALING_BY_FGFR	77	-0.264589	-1.11562	0.238342	0.454471	1	5854	tags=32%, list=24%, signal=42%
GOBP_REGULATION_OF_PROTEIN_TYROSINE_KINASE_ACTIVITY	84	-0.256108	-1.11519	0.240541	0.455117	1	5470	tags=35%, list=22%, signal=44%
GOBP_CYTOPLASMIC_PATTERN_RECOGNITION_RECEPTOR_SIGNALING_PATHWAY_IN_RESPONSE_TO_VIRUS	31	-0.319183	-1.11518	0.294118	0.454824	1	3966	tags=29%, list=16%, signal=35%
REACTOME_HIV_TRANSCRIPTION_ELONGATION	39	-0.301199	-1.11488	0.248804	0.455198	1	7596	tags=41%, list=31%, signal=59%
REACTOME_BIOSYNTHESIS_OF_THE_N_GLYCAN_PRECURSOR_DOLICHOL_LIPID_LINKED_OLIGOSACCHARIDE_LLO_AND_TRANSFER_TO_A_NASCENT_PROTEIN	72	-0.265731	-1.11488	0.251834	0.454895	1	4585	tags=32%, list=19%, signal=39%
GOBP_RNA_PHOSPHODIESTER_BOND_HYDROLYSIS	143	-0.236613	-1.11462	0.201893	0.455177	1	4788	tags=27%, list=19%, signal=34%
GOBP_EMBRYO_IMPLANTATION	40	-0.304128	-1.11447	0.266332	0.45525	1	3024	tags=20%, list=12%, signal=23%
REACTOME_INTEGRIN_SIGNALING	23	-0.344385	-1.11301	0.285036	0.458392	1	5155	tags=39%, list=21%, signal=49%
KEGG_LONG_TERM_DEPRESSION	51	-0.280414	-1.11269	0.271394	0.45878	1	2671	tags=24%, list=11%, signal=26%
GOBP_REGULATION_OF_PROTEIN_TARGETING_TO_MITOCHONDRION	43	-0.299135	-1.11236	0.252955	0.459211	1	5594	tags=35%, list=23%, signal=45%
GOBP_CYTOKINESIS	153	-0.230255	-1.11211	0.208723	0.459467	1	8204	tags=43%, list=33%, signal=64%
KEGG_PARKINSONS_DISEASE	118	-0.240073	-1.11188	0.208451	0.459675	1	6829	tags=32%, list=28%, signal=44%
GOBP_POSITIVE_REGULATION_OF_PROTEIN_DEPOLYMERIZATION	16	-0.387644	-1.11143	0.320093	0.46034	1	7297	tags=38%, list=30%, signal=53%
HALLMARK_ANGIOGENESIS	30	-0.313289	-1.1113	0.28673	0.460324	1	2040	tags=23%, list=8%, signal=25%
GOBP_FORMATION_OF_CYTOPLASMIC_TRANSLATION_INITIATION_COMPLEX	16	-0.38319	-1.11124	0.326226	0.460163	1	7477	tags=44%, list=30%, signal=63%
GOBP_RESPONSE_TO_OXIDATIVE_STRESS	390	-0.210833	-1.11041	0.12987	0.46176	1	5418	tags=27%, list=22%, signal=35%
GOBP_RESPONSE_TO_INTERLEUKIN_1	168	-0.230067	-1.10969	0.210031	0.463037	1	2130	tags=14%, list=9%, signal=15%
REACTOME_RHO_GTPASE_CYCLE	426	-0.206033	-1.10931	0.122881	0.463607	1	5558	tags=27%, list=22%, signal=35%
GOBP_REGULATION_OF_HORMONE_SECRETION	192	-0.224228	-1.10919	0.191558	0.463581	1	4605	tags=23%, list=19%, signal=29%
KEGG_NON_SMALL_CELL_LUNG_CANCER	51	-0.283754	-1.10873	0.270886	0.464339	1	2513	tags=20%, list=10%, signal=22%
KRAS.LUNG_UP.V1_UP	91	-0.255729	-1.10851	0.240356	0.464568	1	2624	tags=21%, list=11%, signal=23%
REACTOME_METABOLISM_OF_VITAMINS_AND_COFACTORS	166	-0.229126	-1.10847	0.208191	0.464351	1	5640	tags=30%, list=23%, signal=39%
REACTOME_METABOLIC_DISORDERS_OF_BIOLOGICAL_OXIDATION_ENZYMES	26	-0.333611	-1.10822	0.303944	0.464604	1	1505	tags=19%, list=6%, signal=20%
REACTOME_RAF_ACTIVATION	34	-0.315884	-1.10754	0.317673	0.465821	1	2513	tags=21%, list=10%, signal=23%
GOBP_DETECTION_OF_STIMULUS_INVOLVED_IN_SENSORY_PERCEPTION_OF_PAIN	17	-0.368951	-1.10736	0.328228	0.465903	1	5018	tags=41%, list=20%, signal=52%
GOBP_REGULATION_OF_NATURAL_KILLER_CELL_ACTIVATION	23	-0.338356	-1.10717	0.307339	0.466028	1	960	tags=17%, list=4%, signal=18%
GOBP_CELLULAR_RESPONSE_TO_RADIATION	165	-0.231669	-1.10714	0.217687	0.465783	1	7045	tags=36%, list=28%, signal=51%
GOBP_POSITIVE_REGULATION_OF_NEURON_DEATH	80	-0.257433	-1.1071	0.263566	0.465586	1	5928	tags=35%, list=24%, signal=46%
GOBP_CHROMATIN_REMODELING	194	-0.225044	-1.10701	0.194719	0.465482	1	9128	tags=49%, list=37%, signal=77%
REACTOME_CYCLIN_D_ASSOCIATED_EVENTS_IN_G1	46	-0.286975	-1.10669	0.28392	0.465891	1	4602	tags=28%, list=19%, signal=35%
REACTOME_G_ALPHA_Z_SIGNALLING_EVENTS	37	-0.306977	-1.10628	0.290244	0.466499	1	6957	tags=41%, list=28%, signal=56%
GOBP_DOPAMINERGIC_NEURON_DIFFERENTIATION	26	-0.326661	-1.10623	0.318807	0.466294	1	2488	tags=23%, list=10%, signal=26%
REACTOME_SYNTHESIS_OF_ACTIVE_UBIQUITIN_ROLES_OF_E1_AND_E2_ENZYMES	30	-0.31971	-1.10586	0.288732	0.466866	1	9669	tags=57%, list=39%, signal=93%
GOBP_CELLULAR_MONOVALENT_INORGANIC_CATION_HOMEOSTASIS	93	-0.253283	-1.10564	0.252055	0.467117	1	4431	tags=23%, list=18%, signal=27%
GOBP_REGULATION_OF_TRANSCRIPTION_INITIATION_FROM_RNA_POLYMERASE_II_PROMOTER	34	-0.314083	-1.10504	0.306636	0.468108	1	5221	tags=32%, list=21%, signal=41%
GOBP_PEPTIDYL_SERINE_MODIFICATION	286	-0.21344	-1.10491	0.192771	0.468106	1	4516	tags=22%, list=18%, signal=27%
GOBP_POSITIVE_REGULATION_OF_CELL_MORPHOGENESIS_INVOLVED_IN_DIFFERENTIATION	69	-0.266135	-1.10477	0.275773	0.46811	1	5285	tags=36%, list=21%, signal=46%
GOBP_SCF_DEPENDENT_PROTEASOMAL_UBIQUITIN_DEPENDENT_PROTEIN_CATABOLIC_PROCESS	89	-0.253578	-1.10456	0.255319	0.468313	1	8956	tags=52%, list=36%, signal=81%
GOBP_POSITIVE_REGULATION_OF_EPITHELIAL_CELL_DIFFERENTIATION	47	-0.285299	-1.10442	0.281863	0.468334	1	2796	tags=26%, list=11%, signal=29%
REACTOME_GAP_JUNCTION_TRAFFICKING_AND_REGULATION	38	-0.298101	-1.1044	0.274882	0.468072	1	3805	tags=29%, list=15%, signal=34%
GOBP_NEGATIVE_REGULATION_OF_DEFENSE_RESPONSE_TO_VIRUS	22	-0.347071	-1.10422	0.309469	0.468188	1	4955	tags=41%, list=20%, signal=51%
GOBP_MISMATCH_REPAIR	36	-0.303235	-1.10417	0.324519	0.467993	1	7734	tags=44%, list=31%, signal=65%
GOBP_REGULATION_OF_MAP_KINASE_ACTIVITY	266	-0.21266	-1.10402	0.168919	0.468005	1	4724	tags=25%, list=19%, signal=30%
REACTOME_DISEASES_OF_SIGNAL_TRANSDUCTION_BY_GROWTH_FACTOR_RECEPTORS_AND_SECOND_MESSENGERS	363	-0.206965	-1.10397	0.14346	0.467841	1	2625	tags=13%, list=11%, signal=15%
TBK1.DN.48HRS_DN	50	-0.282913	-1.10382	0.304124	0.467918	1	5132	tags=30%, list=21%, signal=38%
GOBP_FEMALE_SEX_DIFFERENTIATION	95	-0.251433	-1.10263	0.264339	0.470195	1	2926	tags=21%, list=12%, signal=24%
GOBP_SULFUR_AMINO_ACID_METABOLIC_PROCESS	30	-0.321737	-1.1026	0.295122	0.469958	1	6634	tags=40%, list=27%, signal=55%
GOBP_REGULATION_OF_FATTY_ACID_BIOSYNTHETIC_PROCESS	32	-0.313739	-1.10252	0.305489	0.469849	1	1227	tags=13%, list=5%, signal=13%
GOBP_LYMPHOCYTE_MEDIATED_IMMUNITY	178	-0.224652	-1.10245	0.217252	0.469705	1	3526	tags=19%, list=14%, signal=21%
GOBP_CYTOCHROME_COMPLEX_ASSEMBLY	35	-0.305203	-1.10208	0.271028	0.470239	1	6640	tags=40%, list=27%, signal=55%
GOBP_CYTOPLASMIC_MICROTUBULE_ORGANIZATION	59	-0.270037	-1.10147	0.269136	0.471417	1	7725	tags=42%, list=31%, signal=61%
GOBP_AMINO_ACID_TRANSMEMBRANE_TRANSPORT	71	-0.262004	-1.10115	0.26601	0.471847	1	4895	tags=24%, list=20%, signal=30%
GOBP_REGULATION_OF_ACUTE_INFLAMMATORY_RESPONSE	26	-0.325187	-1.10104	0.303738	0.471785	1	2568	tags=23%, list=10%, signal=26%
GOBP_MATERNAL_PLACENTA_DEVELOPMENT	25	-0.330527	-1.10081	0.307175	0.472016	1	5458	tags=36%, list=22%, signal=46%
GOBP_PROTEIN_QUALITY_CONTROL_FOR_MISFOLDED_OR_INCOMPLETELY_SYNTHESIZED_PROTEINS	28	-0.323333	-1.10068	0.290168	0.472023	1	3071	tags=29%, list=12%, signal=33%
GOBP_NUCLEOTIDE_EXCISION_REPAIR_DNA_INCISION	38	-0.298124	-1.10047	0.293578	0.472208	1	9186	tags=58%, list=37%, signal=92%
REACTOME_SUMOYLATION_OF_DNA_METHYLATION_PROTEINS	16	-0.376094	-1.10029	0.330296	0.472316	1	2898	tags=19%, list=12%, signal=21%
GOBP_RETINAL_GANGLION_CELL_AXON_GUIDANCE	16	-0.371559	-1.10028	0.303226	0.472036	1	3118	tags=25%, list=13%, signal=29%
GOBP_ONE_CARBON_METABOLIC_PROCESS	31	-0.316353	-1.10014	0.305419	0.472067	1	3915	tags=26%, list=16%, signal=31%
GOBP_NEGATIVE_REGULATION_OF_DNA_REPAIR	36	-0.307412	-1.1	0.278802	0.472072	1	4057	tags=22%, list=16%, signal=27%
GOBP_INTRINSIC_APOPTOTIC_SIGNALING_PATHWAY_IN_RESPONSE_TO_OXIDATIVE_STRESS	41	-0.293789	-1.09999	0.310513	0.471795	1	8356	tags=54%, list=34%, signal=81%
HALLMARK_IL6_JAK_STAT3_SIGNALING	70	-0.259892	-1.09995	0.273171	0.471588	1	5906	tags=34%, list=24%, signal=45%
GOBP_CELLULAR_RESPONSE_TO_STEROL_DEPLETION	15	-0.383792	-1.09909	0.32381	0.473267	1	11056	tags=73%, list=45%, signal=133%
GOBP_RESPONSE_TO_X_RAY	30	-0.320479	-1.0989	0.315315	0.473388	1	5337	tags=40%, list=22%, signal=51%
REACTOME_RHOA_GTPASE_CYCLE	144	-0.233908	-1.09887	0.233618	0.473145	1	5460	tags=28%, list=22%, signal=36%
GOBP_RETINA_MORPHOGENESIS_IN_CAMERA_TYPE_EYE	46	-0.283006	-1.09825	0.297424	0.474255	1	5439	tags=35%, list=22%, signal=45%
GOBP_REGULATION_OF_GLUCOSE_TRANSMEMBRANE_TRANSPORT	60	-0.268937	-1.0977	0.270619	0.475239	1	1247	tags=15%, list=5%, signal=16%
GOBP_ICOSANOID_TRANSPORT	27	-0.329394	-1.09752	0.339246	0.475363	1	269	tags=11%, list=1%, signal=11%
GOBP_FOCAL_ADHESION_ASSEMBLY	80	-0.256277	-1.09749	0.263736	0.475119	1	5277	tags=35%, list=21%, signal=44%
GOBP_REGULATION_OF_DNA_DEPENDENT_DNA_REPLICATION	45	-0.292114	-1.09732	0.308068	0.47522	1	7504	tags=49%, list=30%, signal=70%
GOBP_REGULATION_OF_DOUBLE_STRAND_BREAK_REPAIR	84	-0.256786	-1.0967	0.275862	0.476404	1	7506	tags=40%, list=30%, signal=58%
GOBP_EXIT_FROM_MITOSIS	27	-0.325127	-1.09654	0.326389	0.476467	1	2874	tags=26%, list=12%, signal=29%
GOBP_POSITIVE_REGULATION_OF_DENDRITIC_SPINE_MORPHOGENESIS	17	-0.371676	-1.0962	0.328431	0.476937	1	6299	tags=53%, list=25%, signal=71%
GOBP_POSITIVE_REGULATION_OF_DNA_REPAIR	71	-0.263228	-1.09615	0.262338	0.476737	1	6328	tags=34%, list=26%, signal=45%
GOBP_REGULATION_OF_SECRETION	464	-0.201302	-1.0953	0.130435	0.478363	1	3111	tags=18%, list=13%, signal=20%
KEGG_HOMOLOGOUS_RECOMBINATION	27	-0.325481	-1.09512	0.320574	0.478459	1	5592	tags=37%, list=23%, signal=48%
GOBP_CORPUS_CALLOSUM_DEVELOPMENT	15	-0.389319	-1.0951	0.339246	0.478202	1	7244	tags=67%, list=29%, signal=94%
GOBP_HISTONE_DEUBIQUITINATION	23	-0.339574	-1.09439	0.315436	0.479487	1	7332	tags=39%, list=30%, signal=56%
GOBP_POSITIVE_REGULATION_OF_EPIDERMIS_DEVELOPMENT	28	-0.32346	-1.09437	0.331719	0.479224	1	2796	tags=21%, list=11%, signal=24%
GOBP_REGULATION_OF_PROTEIN_CATABOLIC_PROCESS	353	-0.207261	-1.09379	0.174468	0.480223	1	3767	tags=17%, list=15%, signal=20%
REACTOME_CELL_CELL_COMMUNICATION	107	-0.246641	-1.09347	0.268097	0.480624	1	3325	tags=21%, list=13%, signal=25%
GOBP_RESPONSE_TO_VITAMIN_D	26	-0.326895	-1.09326	0.337156	0.480831	1	329	tags=12%, list=1%, signal=12%
GOBP_NEGATIVE_REGULATION_OF_OSTEOCLAST_DIFFERENTIATION	19	-0.36518	-1.09293	0.325	0.481257	1	2589	tags=21%, list=10%, signal=23%
GOBP_T_CELL_MEDIATED_IMMUNITY	75	-0.253307	-1.09279	0.26257	0.481289	1	3927	tags=19%, list=16%, signal=22%
GOBP_REGULATION_OF_EXTRACELLULAR_MATRIX_ORGANIZATION	43	-0.294482	-1.09263	0.289216	0.481353	1	3623	tags=23%, list=15%, signal=27%
GOBP_REGULATION_OF_ADENYLATE_CYCLASE_ACTIVITY	20	-0.348146	-1.09255	0.324074	0.481256	1	5013	tags=40%, list=20%, signal=50%
GOBP_BONE_RESORPTION	46	-0.283934	-1.0925	0.286408	0.481066	1	2589	tags=17%, list=10%, signal=19%
REACTOME_SIGNALING_BY_MODERATE_KINASE_ACTIVITY_BRAF_MUTANTS	40	-0.29828	-1.09093	0.308311	0.484409	1	2513	tags=25%, list=10%, signal=28%
KEGG_SELENOAMINO_ACID_METABOLISM	24	-0.331654	-1.09062	0.347826	0.484798	1	4155	tags=29%, list=17%, signal=35%
GOBP_POSITIVE_REGULATION_OF_TORC1_SIGNALING	17	-0.367599	-1.09026	0.334076	0.485384	1	5757	tags=41%, list=23%, signal=54%
GOBP_CARBOHYDRATE_TRANSPORT	118	-0.240487	-1.08951	0.269697	0.486795	1	4634	tags=25%, list=19%, signal=31%
GOBP_REGULATION_OF_B_CELL_RECEPTOR_SIGNALING_PATHWAY	15	-0.380204	-1.08913	0.349776	0.487408	1	2672	tags=27%, list=11%, signal=30%
GOBP_NEGATIVE_REGULATION_OF_MYOBLAST_DIFFERENTIATION	20	-0.34795	-1.08857	0.320175	0.488401	1	2568	tags=25%, list=10%, signal=28%
GOBP_ACUTE_PHASE_RESPONSE	29	-0.317964	-1.0884	0.32093	0.488516	1	2568	tags=21%, list=10%, signal=23%
GOBP_NEURAL_PRECURSOR_CELL_PROLIFERATION	121	-0.234963	-1.08757	0.289189	0.490153	1	3080	tags=17%, list=12%, signal=20%
GOBP_HISTONE_H4_K16_ACETYLATION	20	-0.349051	-1.08747	0.309633	0.490097	1	6065	tags=35%, list=25%, signal=46%
GLI1_UP.V1_UP	23	-0.337964	-1.08734	0.339207	0.49009	1	7082	tags=52%, list=29%, signal=73%
KEGG_GLYCOSAMINOGLYCAN_BIOSYNTHESIS_HEPARAN_SULFATE	22	-0.342505	-1.08718	0.328605	0.490148	1	4565	tags=32%, list=18%, signal=39%
GOBP_RESPONSE_TO_PEPTIDE	423	-0.203669	-1.08707	0.164557	0.490096	1	5945	tags=30%, list=24%, signal=38%
GOBP_NEGATIVE_REGULATION_OF_INTERFERON_GAMMA_PRODUCTION	32	-0.306061	-1.08702	0.330769	0.489928	1	1869	tags=22%, list=8%, signal=24%
GOBP_ATP_BIOSYNTHETIC_PROCESS	50	-0.2818	-1.08691	0.312958	0.489873	1	2262	tags=18%, list=9%, signal=20%
GOBP_FATTY_ACYL_COA_METABOLIC_PROCESS	39	-0.300101	-1.08669	0.330166	0.490078	1	2263	tags=15%, list=9%, signal=17%
GCNP_SHH_UP_LATE.V1_DN	159	-0.228463	-1.08654	0.263158	0.490163	1	5329	tags=30%, list=22%, signal=37%
GOBP_PROTEIN_HETEROOLIGOMERIZATION	21	-0.344187	-1.08611	0.349241	0.490883	1	3755	tags=29%, list=15%, signal=34%
GOBP_PYRIMIDINE_NUCLEOSIDE_MONOPHOSPHATE_METABOLIC_PROCESS	15	-0.377356	-1.08606	0.346405	0.490672	1	5900	tags=47%, list=24%, signal=61%
GOBP_REGULATION_OF_KERATINOCYTE_PROLIFERATION	30	-0.314507	-1.08547	0.322296	0.491754	1	46	tags=10%, list=0%, signal=10%
GOBP_HOMOLOGOUS_CHROMOSOME_PAIRING_AT_MEIOSIS	32	-0.302136	-1.08546	0.315436	0.491468	1	1773	tags=16%, list=7%, signal=17%
GOBP_RESPONSE_TO_NICOTINE	33	-0.314439	-1.08544	0.309795	0.491197	1	5271	tags=36%, list=21%, signal=46%
REACTOME_LYSOSOME_VESICLE_BIOGENESIS	33	-0.302462	-1.08512	0.332584	0.491679	1	7200	tags=42%, list=29%, signal=60%
GOBP_EPIBOLY	33	-0.302071	-1.08471	0.33557	0.492369	1	8042	tags=48%, list=33%, signal=72%
GOBP_WOUND_HEALING_SPREADING_OF_EPIDERMAL_CELLS	18	-0.358539	-1.08469	0.331878	0.492123	1	8042	tags=61%, list=33%, signal=91%
GOBP_IMPORT_ACROSS_PLASMA_MEMBRANE	128	-0.231232	-1.08414	0.25	0.493114	1	4582	tags=27%, list=19%, signal=32%
GOBP_POSITIVE_REGULATION_OF_PEPTIDE_SECRETION	119	-0.233613	-1.08408	0.296399	0.49294	1	5293	tags=28%, list=21%, signal=35%
GOBP_ORGANOPHOSPHATE_ESTER_TRANSPORT	108	-0.238157	-1.08395	0.25	0.492966	1	4157	tags=26%, list=17%, signal=31%
GOBP_POSITIVE_REGULATION_OF_P38MAPK_CASCADE	24	-0.334432	-1.08388	0.349451	0.492819	1	430	tags=13%, list=2%, signal=13%
GOBP_PROTEIN_KINASE_A_SIGNALING	27	-0.322838	-1.08376	0.31829	0.492815	1	1541	tags=22%, list=6%, signal=24%
GOBP_PROTEASOMAL_PROTEIN_CATABOLIC_PROCESS	458	-0.198892	-1.08354	0.167488	0.493021	1	7979	tags=37%, list=32%, signal=54%
GOBP_POSTSYNAPSE_ORGANIZATION	137	-0.228918	-1.08307	0.275542	0.493768	1	5280	tags=31%, list=21%, signal=40%
GOBP_REGULATION_OF_HORMONE_LEVELS	380	-0.204431	-1.08261	0.2	0.494559	1	4895	tags=26%, list=20%, signal=32%
GOBP_NEGATIVE_REGULATION_OF_CELL_KILLING	17	-0.365639	-1.08183	0.365385	0.496144	1	1692	tags=18%, list=7%, signal=19%
REACTOME_RHOC_GTPASE_CYCLE	73	-0.26042	-1.08141	0.314286	0.496842	1	5827	tags=30%, list=24%, signal=39%
GOBP_DORSAL_VENTRAL_PATTERN_FORMATION	66	-0.256211	-1.08139	0.323907	0.496569	1	2630	tags=21%, list=11%, signal=24%
GOBP_POSITIVE_REGULATION_OF_PROTEASOMAL_UBIQUITIN_DEPENDENT_PROTEIN_CATABOLIC_PROCESS	84	-0.250456	-1.08129	0.273239	0.496507	1	4246	tags=26%, list=17%, signal=32%
REACTOME_PYRUVATE_METABOLISM	28	-0.320859	-1.08099	0.353211	0.49692	1	3840	tags=32%, list=16%, signal=38%
GOBP_ENDOPLASMIC_RETICULUM_TO_CYTOSOL_TRANSPORT	28	-0.315283	-1.08052	0.347126	0.497717	1	9805	tags=64%, list=40%, signal=106%
REACTOME_FORMATION_OF_FIBRIN_CLOT_CLOTTING_CASCADE	21	-0.343243	-1.08028	0.331828	0.497971	1	1348	tags=24%, list=5%, signal=25%
GOBP_ASPARTATE_FAMILY_AMINO_ACID_METABOLIC_PROCESS	47	-0.282314	-1.07972	0.300236	0.499006	1	6634	tags=32%, list=27%, signal=44%
REACTOME_INTRA_GOLGI_AND_RETROGRADE_GOLGI_TO_ER_TRAFFIC	194	-0.21722	-1.07971	0.2443	0.498734	1	5175	tags=19%, list=21%, signal=24%
GOBP_BETA_CATENIN_DESTRUCTION_COMPLEX_DISASSEMBLY	19	-0.351763	-1.0797	0.353774	0.498451	1	6280	tags=42%, list=25%, signal=56%
GOBP_POSITIVE_REGULATION_OF_CHEMOKINE_PRODUCTION	43	-0.281721	-1.07962	0.301339	0.498328	1	2614	tags=21%, list=11%, signal=23%
GOBP_POSITIVE_REGULATION_OF_FATTY_ACID_METABOLIC_PROCESS	24	-0.330111	-1.07927	0.3125	0.498857	1	764	tags=13%, list=3%, signal=13%
GOBP_RESPONSE_TO_PEPTIDE_HORMONE	354	-0.205604	-1.0792	0.198347	0.498728	1	5709	tags=29%, list=23%, signal=37%
GOBP_BASE_EXCISION_REPAIR	39	-0.294026	-1.07741	0.32243	0.502732	1	5662	tags=31%, list=23%, signal=40%
REACTOME_DAP12_INTERACTIONS	28	-0.311903	-1.07731	0.366197	0.502656	1	2513	tags=18%, list=10%, signal=20%
GOBP_PROTEIN_TETRAMERIZATION	70	-0.255877	-1.0771	0.303896	0.50287	1	4005	tags=23%, list=16%, signal=27%
GOBP_POSITIVE_REGULATION_OF_PROTEOLYSIS	331	-0.202891	-1.07676	0.222222	0.503374	1	5256	tags=26%, list=21%, signal=32%
GOBP_PINOCYTOSIS	21	-0.34493	-1.07672	0.341743	0.503158	1	7159	tags=48%, list=29%, signal=67%
GOBP_LYSOSOMAL_TRANSPORT	102	-0.240811	-1.07606	0.301493	0.504417	1	7413	tags=36%, list=30%, signal=52%
GOBP_STEROID_HORMONE_BIOSYNTHETIC_PROCESS	36	-0.302471	-1.07583	0.349169	0.504642	1	4855	tags=39%, list=20%, signal=48%
GOBP_RESPONSE_TO_NUTRIENT	134	-0.231873	-1.07557	0.272727	0.50499	1	1745	tags=14%, list=7%, signal=15%
GOBP_B_CELL_ACTIVATION	191	-0.215944	-1.07495	0.276923	0.506159	1	3414	tags=19%, list=14%, signal=22%
KEGG_INSULIN_SIGNALING_PATHWAY	124	-0.230027	-1.0737	0.290141	0.508899	1	2121	tags=15%, list=9%, signal=16%
GOBP_METHIONINE_METABOLIC_PROCESS	15	-0.379429	-1.07295	0.369099	0.510402	1	6634	tags=40%, list=27%, signal=55%
GOBP_STEROID_METABOLIC_PROCESS	251	-0.21124	-1.07235	0.260563	0.511523	1	5478	tags=30%, list=22%, signal=38%
REACTOME_FORMATION_OF_ATP_BY_CHEMIOSMOTIC_COUPLING	18	-0.347525	-1.07135	0.352941	0.513601	1	416	tags=11%, list=2%, signal=11%
GOBP_POSITIVE_REGULATION_OF_NITRIC_OXIDE_METABOLIC_PROCESS	33	-0.303	-1.07116	0.3325	0.513767	1	339	tags=12%, list=1%, signal=12%
GOBP_EPIDERMAL_GROWTH_FACTOR_RECEPTOR_SIGNALING_PATHWAY	116	-0.237446	-1.07087	0.280992	0.514155	1	4008	tags=22%, list=16%, signal=26%
GOBP_CENTROSOME_DUPLICATION	68	-0.260879	-1.07053	0.333333	0.514635	1	3306	tags=19%, list=13%, signal=22%
GOBP_ENTRAINMENT_OF_CIRCADIAN_CLOCK	31	-0.306101	-1.06999	0.354767	0.515695	1	7604	tags=48%, list=31%, signal=70%
GOBP_VITAMIN_METABOLIC_PROCESS	117	-0.232929	-1.06927	0.292604	0.517144	1	5640	tags=32%, list=23%, signal=42%
REACTOME_SYNTHESIS_OF_PA	31	-0.305831	-1.06926	0.335616	0.516856	1	4333	tags=29%, list=18%, signal=35%
REACTOME_APC_C_CDC20_MEDIATED_DEGRADATION_OF_CYCLIN_B	24	-0.324829	-1.06905	0.363431	0.517056	1	9100	tags=58%, list=37%, signal=92%
GOBP_ESTABLISHMENT_OF_MITOTIC_SPINDLE_LOCALIZATION	30	-0.304867	-1.0686	0.347932	0.517921	1	7368	tags=47%, list=30%, signal=66%
GOBP_WATER_SOLUBLE_VITAMIN_METABOLIC_PROCESS	78	-0.253906	-1.06847	0.3241	0.517931	1	5640	tags=32%, list=23%, signal=41%
GOBP_NEGATIVE_REGULATION_OF_KINASE_ACTIVITY	232	-0.212554	-1.06773	0.267123	0.519374	1	5484	tags=28%, list=22%, signal=35%
GOBP_ALTERNATIVE_MRNA_SPLICING_VIA_SPLICEOSOME	63	-0.266507	-1.06756	0.343511	0.519488	1	9197	tags=49%, list=37%, signal=78%
GOBP_NEUROMUSCULAR_JUNCTION_DEVELOPMENT	42	-0.284727	-1.06754	0.365909	0.519218	1	5054	tags=31%, list=20%, signal=39%
REACTOME_FORMATION_OF_INCISION_COMPLEX_IN_GG_NER	42	-0.284435	-1.06739	0.3257	0.519273	1	9362	tags=55%, list=38%, signal=88%
RB_P130_DN.V1_DN	128	-0.225435	-1.06717	0.321637	0.519508	1	5350	tags=28%, list=22%, signal=36%
GOBP_POSITIVE_REGULATION_OF_VIRAL_TRANSCRIPTION	24	-0.336395	-1.06696	0.364679	0.519685	1	6120	tags=33%, list=25%, signal=44%
GOBP_DIACYLGLYCEROL_METABOLIC_PROCESS	19	-0.350457	-1.06694	0.372043	0.51942	1	5039	tags=42%, list=20%, signal=53%
GOBP_MAST_CELL_ACTIVATION	38	-0.289707	-1.06691	0.361305	0.519186	1	3549	tags=29%, list=14%, signal=34%
GOBP_HETEROTYPIC_CELL_CELL_ADHESION	46	-0.284102	-1.06658	0.321149	0.519639	1	118	tags=9%, list=0%, signal=9%
REACTOME_MYD88_INDEPENDENT_TLR4_CASCADE	95	-0.24228	-1.06642	0.286104	0.519723	1	7325	tags=38%, list=30%, signal=54%
REACTOME_HSF1_DEPENDENT_TRANSACTIVATION	35	-0.299845	-1.06637	0.36643	0.519543	1	5779	tags=37%, list=23%, signal=48%
REACTOME_SIGNALING_BY_INTERLEUKINS	385	-0.199006	-1.06612	0.22973	0.519854	1	6146	tags=31%, list=25%, signal=40%
GOBP_PROTEIN_MATURATION	240	-0.211677	-1.06604	0.302326	0.519738	1	4655	tags=26%, list=19%, signal=32%
GOBP_GLYCOSYL_COMPOUND_METABOLIC_PROCESS	118	-0.23458	-1.06547	0.304348	0.52087	1	5921	tags=32%, list=24%, signal=42%
KEGG_REGULATION_OF_ACTIN_CYTOSKELETON	190	-0.219171	-1.0649	0.308642	0.521937	1	5600	tags=29%, list=23%, signal=37%
GOBP_REGULATION_OF_BINDING	316	-0.20272	-1.06488	0.245552	0.521671	1	6457	tags=30%, list=26%, signal=40%
GOBP_TOLL_LIKE_RECEPTOR_3_SIGNALING_PATHWAY	17	-0.365076	-1.0648	0.358531	0.521559	1	6359	tags=41%, list=26%, signal=55%
REACTOME_DISORDERS_OF_TRANSMEMBRANE_TRANSPORTERS	144	-0.225562	-1.06473	0.306962	0.521421	1	8956	tags=51%, list=36%, signal=80%
REACTOME_GOLGI_ASSOCIATED_VESICLE_BIOGENESIS	55	-0.270139	-1.06355	0.299742	0.523958	1	7395	tags=35%, list=30%, signal=49%
GOBP_PHOSPHOLIPID_METABOLIC_PROCESS	371	-0.20058	-1.06269	0.241935	0.525721	1	4175	tags=20%, list=17%, signal=24%
GOBP_REGULATION_OF_ALCOHOL_BIOSYNTHETIC_PROCESS	59	-0.262642	-1.06263	0.342711	0.525572	1	4046	tags=25%, list=16%, signal=30%
GOBP_ANATOMICAL_STRUCTURE_HOMEOSTASIS	410	-0.195976	-1.06236	0.221239	0.525898	1	6753	tags=31%, list=27%, signal=43%
GOBP_REGULATION_OF_CELL_PROJECTION_ASSEMBLY	173	-0.218113	-1.06191	0.284848	0.526714	1	3580	tags=18%, list=14%, signal=21%
KEGG_GALACTOSE_METABOLISM	21	-0.341041	-1.06173	0.368171	0.526824	1	4785	tags=43%, list=19%, signal=53%
GOBP_POSITIVE_REGULATION_OF_PROTEIN_LOCALIZATION_TO_MEMBRANE	118	-0.230217	-1.0608	0.333333	0.528754	1	5799	tags=28%, list=23%, signal=36%
GOBP_ACTIVATION_OF_PROTEIN_KINASE_A_ACTIVITY	15	-0.368044	-1.0606	0.373786	0.528897	1	7185	tags=40%, list=29%, signal=56%
REACTOME_C_TYPE_LECTIN_RECEPTORS_CLRS	124	-0.227052	-1.06004	0.305136	0.530009	1	3518	tags=19%, list=14%, signal=22%
REACTOME_PRESYNAPTIC_FUNCTION_OF_KAINATE_RECEPTORS	17	-0.359026	-1.05986	0.38009	0.530115	1	5714	tags=47%, list=23%, signal=61%
GOBP_INTERLEUKIN_17_PRODUCTION	24	-0.326323	-1.05978	0.363636	0.530015	1	7937	tags=58%, list=32%, signal=86%
GOBP_POSITIVE_REGULATION_OF_NERVOUS_SYSTEM_DEVELOPMENT	226	-0.210394	-1.05958	0.257143	0.530174	1	5319	tags=27%, list=22%, signal=35%
GOBP_POSITIVE_REGULATION_OF_TRANSLATIONAL_INITIATION	25	-0.321675	-1.05911	0.388372	0.531016	1	6436	tags=40%, list=26%, signal=54%
GOBP_REGULATION_OF_PEPTIDYL_TYROSINE_PHOSPHORYLATION	211	-0.21428	-1.05789	0.294304	0.53371	1	4202	tags=23%, list=17%, signal=28%
GOBP_PROTEIN_LIPID_COMPLEX_ASSEMBLY	23	-0.326684	-1.05786	0.357968	0.533473	1	8051	tags=57%, list=33%, signal=84%
GOBP_NEGATIVE_REGULATION_OF_TRANSFERASE_ACTIVITY	261	-0.208938	-1.05751	0.318182	0.534093	1	5484	tags=27%, list=22%, signal=35%
GOBP_CELLULAR_RESPONSE_TO_EXTERNAL_STIMULUS	264	-0.2069	-1.05734	0.256228	0.534178	1	4504	tags=23%, list=18%, signal=28%
REACTOME_ACTIVATION_OF_BH3_ONLY_PROTEINS	30	-0.304116	-1.05719	0.354167	0.534219	1	6062	tags=33%, list=25%, signal=44%
KEGG_PURINE_METABOLISM	142	-0.222312	-1.05701	0.31339	0.534357	1	4155	tags=25%, list=17%, signal=30%
GOBP_T_CELL_CYTOKINE_PRODUCTION	27	-0.314347	-1.05686	0.349887	0.534423	1	3722	tags=26%, list=15%, signal=30%
REACTOME_INTEGRATION_OF_ENERGY_METABOLISM	88	-0.239884	-1.05625	0.316076	0.535592	1	4518	tags=27%, list=18%, signal=33%
GOBP_PLASMA_MEMBRANE_TUBULATION	19	-0.344281	-1.05624	0.366133	0.535291	1	683	tags=16%, list=3%, signal=16%
GOBP_POSITIVE_REGULATION_OF_CELLULAR_RESPONSE_TO_INSULIN_STIMULUS	21	-0.342016	-1.05587	0.387931	0.535923	1	4498	tags=29%, list=18%, signal=35%
GOBP_REGULATION_OF_PROTEIN_AUTOPHOSPHORYLATION	42	-0.283471	-1.05585	0.360104	0.535659	1	1327	tags=12%, list=5%, signal=13%
GOBP_NATURAL_KILLER_CELL_ACTIVATION	50	-0.270271	-1.05579	0.343358	0.535496	1	3526	tags=24%, list=14%, signal=28%
GOBP_REPLICATION_FORK_PROCESSING	39	-0.283908	-1.05519	0.343137	0.536733	1	2937	tags=15%, list=12%, signal=17%
GOBP_REGULATION_OF_SPHINGOLIPID_BIOSYNTHETIC_PROCESS	18	-0.352579	-1.05512	0.391209	0.536593	1	2568	tags=28%, list=10%, signal=31%
GOBP_GLUCOSE_METABOLIC_PROCESS	179	-0.214381	-1.05474	0.292208	0.537225	1	6030	tags=34%, list=24%, signal=45%
REACTOME_AUTOPHAGY	142	-0.223836	-1.05413	0.345238	0.538408	1	2195	tags=13%, list=9%, signal=15%
GOBP_MITOCHONDRIAL_ELECTRON_TRANSPORT_NADH_TO_UBIQUINONE	54	-0.265145	-1.05395	0.322816	0.53857	1	9690	tags=48%, list=39%, signal=79%
GOBP_VITAMIN_D_METABOLIC_PROCESS	18	-0.359647	-1.05388	0.38964	0.538431	1	5420	tags=44%, list=22%, signal=57%
GOBP_RESPONSE_TO_INSULIN	235	-0.210406	-1.0534	0.3	0.539308	1	6334	tags=32%, list=26%, signal=42%
GOBP_CYTOSOLIC_TRANSPORT	162	-0.217281	-1.05338	0.323171	0.539042	1	6675	tags=30%, list=27%, signal=40%
REACTOME_MITOPHAGY	28	-0.308441	-1.05203	0.381944	0.542118	1	8018	tags=50%, list=32%, signal=74%
REACTOME_ONCOGENE_INDUCED_SENESCENCE	33	-0.296569	-1.05202	0.356132	0.541831	1	7908	tags=48%, list=32%, signal=71%
GOBP_EXTRINSIC_APOPTOTIC_SIGNALING_PATHWAY	192	-0.21323	-1.05187	0.327402	0.541888	1	5312	tags=24%, list=21%, signal=31%
GOBP_PROTEIN_K63_LINKED_UBIQUITINATION	53	-0.268487	-1.05164	0.364303	0.54214	1	5256	tags=28%, list=21%, signal=36%
GOBP_MYOTUBE_DIFFERENTIATION	86	-0.240414	-1.05137	0.363868	0.542521	1	2055	tags=16%, list=8%, signal=18%
GOBP_POSITIVE_REGULATION_OF_SECRETION	227	-0.209285	-1.05052	0.28	0.544233	1	3526	tags=19%, list=14%, signal=22%
GOBP_REGULATION_OF_NIK_NF_KAPPAB_SIGNALING	83	-0.238013	-1.05051	0.349081	0.54394	1	2568	tags=18%, list=10%, signal=20%
GOBP_SULFATION	16	-0.364033	-1.05048	0.375	0.543669	1	2674	tags=25%, list=11%, signal=28%
GOBP_SULFUR_COMPOUND_BIOSYNTHETIC_PROCESS	167	-0.21717	-1.05033	0.303514	0.543737	1	7470	tags=37%, list=30%, signal=52%
GOBP_MAINTENANCE_OF_CELL_NUMBER	131	-0.221933	-1.05031	0.347962	0.543455	1	5268	tags=24%, list=21%, signal=30%
GOBP_POSITIVE_REGULATION_OF_ANION_TRANSPORT	408	-0.196708	-1.05012	0.276786	0.543613	1	5302	tags=25%, list=21%, signal=32%
GOBP_DEOXYRIBOSE_PHOSPHATE_CATABOLIC_PROCESS	24	-0.317729	-1.05008	0.375576	0.543415	1	3110	tags=25%, list=13%, signal=29%
GOBP_CHONDROITIN_SULFATE_PROTEOGLYCAN_BIOSYNTHETIC_PROCESS	27	-0.316346	-1.04981	0.357477	0.54375	1	2392	tags=22%, list=10%, signal=25%
GOBP_SPINAL_CORD_DEVELOPMENT	73	-0.249344	-1.04971	0.336021	0.543686	1	4606	tags=29%, list=19%, signal=35%
GOBP_NEGATIVE_REGULATION_OF_PROTEIN_SERINE_THREONINE_KINASE_ACTIVITY	124	-0.228144	-1.04955	0.313609	0.54375	1	4724	tags=25%, list=19%, signal=31%
GOBP_REGULATION_OF_ENDOTHELIAL_CELL_DEVELOPMENT	17	-0.351465	-1.04881	0.405172	0.545246	1	3326	tags=29%, list=13%, signal=34%
GOBP_BODY_FLUID_SECRETION	69	-0.253356	-1.04801	0.371429	0.546937	1	3134	tags=23%, list=13%, signal=26%
GOBP_REGULATION_OF_PROTEASOMAL_PROTEIN_CATABOLIC_PROCESS	173	-0.217252	-1.04797	0.319018	0.546722	1	5998	tags=28%, list=24%, signal=36%
MTOR_UP.V1_DN	161	-0.216106	-1.04765	0.344311	0.547203	1	5366	tags=29%, list=22%, signal=36%
CAMP_UP.V1_UP	197	-0.211572	-1.04756	0.311828	0.547098	1	7074	tags=40%, list=29%, signal=55%
GOBP_DNA_DAMAGE_RESPONSE_SIGNAL_TRANSDUCTION_RESULTING_IN_TRANSCRIPTION	17	-0.355496	-1.04709	0.4	0.547974	1	2045	tags=24%, list=8%, signal=26%
GCNP_SHH_UP_EARLY.V1_UP	159	-0.219824	-1.04698	0.331169	0.547962	1	5425	tags=23%, list=22%, signal=29%
GOBP_NUCLEOSIDE_DIPHOSPHATE_METABOLIC_PROCESS	139	-0.22082	-1.04644	0.349057	0.549015	1	5523	tags=30%, list=22%, signal=39%
GOBP_METHYLATION	320	-0.200451	-1.04636	0.306818	0.548884	1	6537	tags=29%, list=26%, signal=39%
GOBP_POSITIVE_REGULATION_OF_PHOSPHOPROTEIN_PHOSPHATASE_ACTIVITY	16	-0.365285	-1.04608	0.414747	0.549298	1	6604	tags=25%, list=27%, signal=34%
REACTOME_FORMATION_OF_THE_EARLY_ELONGATION_COMPLEX	30	-0.301853	-1.04592	0.361045	0.549394	1	2785	tags=20%, list=11%, signal=23%
GOBP_REGULATION_OF_UBIQUITIN_PROTEIN_LIGASE_ACTIVITY	22	-0.319699	-1.0459	0.379902	0.549148	1	8052	tags=55%, list=33%, signal=81%
GOBP_RHO_PROTEIN_SIGNAL_TRANSDUCTION	112	-0.229139	-1.04577	0.381356	0.549167	1	4628	tags=27%, list=19%, signal=33%
GOBP_POSITIVE_REGULATION_OF_CHROMOSOME_ORGANIZATION	159	-0.218759	-1.04567	0.314642	0.549113	1	6086	tags=30%, list=25%, signal=39%
GOBP_TRANSCRIPTION_ELONGATION_FROM_RNA_POLYMERASE_II_PROMOTER	81	-0.247712	-1.04522	0.353403	0.549958	1	7596	tags=38%, list=31%, signal=55%
TBK1.DF_UP	283	-0.203803	-1.04518	0.281022	0.549733	1	3911	tags=20%, list=16%, signal=24%
CYCLIN_D1_UP.V1_DN	156	-0.217609	-1.04456	0.315789	0.550971	1	4366	tags=20%, list=18%, signal=24%
GOBP_MODULATION_BY_SYMBIONT_OF_HOST_PROCESS	31	-0.298874	-1.04451	0.375904	0.550793	1	6520	tags=45%, list=26%, signal=61%
REACTOME_LISTERIA_MONOCYTOGENES_ENTRY_INTO_HOST_CELLS	20	-0.336148	-1.04382	0.378022	0.552197	1	7884	tags=55%, list=32%, signal=81%
GOBP_SYNAPTONEMAL_COMPLEX_ORGANIZATION	16	-0.356377	-1.04307	0.386752	0.553795	1	774	tags=19%, list=3%, signal=19%
GOBP_MONOCARBOXYLIC_ACID_TRANSPORT	131	-0.224685	-1.0429	0.357827	0.553886	1	4895	tags=24%, list=20%, signal=29%
KEGG_OXIDATIVE_PHOSPHORYLATION	123	-0.225272	-1.04236	0.338369	0.554959	1	8944	tags=42%, list=36%, signal=66%
GOBP_LACTATION	39	-0.290482	-1.04232	0.389578	0.554726	1	6007	tags=44%, list=24%, signal=57%
GOBP_PROTEIN_ACETYLATION	182	-0.213953	-1.042	0.336449	0.555274	1	3691	tags=19%, list=15%, signal=22%
REACTOME_APOPTOTIC_CLEAVAGE_OF_CELLULAR_PROTEINS	38	-0.27855	-1.04199	0.376471	0.554971	1	6789	tags=42%, list=27%, signal=58%
GOBP_TOLL_LIKE_RECEPTOR_2_SIGNALING_PATHWAY	16	-0.355419	-1.04151	0.386313	0.555892	1	1826	tags=19%, list=7%, signal=20%
REACTOME_NEF_MEDIATES_DOWN_MODULATION_OF_CELL_SURFACE_RECEPTORS_BY_RECRUITING_THEM_TO_CLATHRIN_ADAPTERS	19	-0.342861	-1.0414	0.395928	0.55586	1	7904	tags=42%, list=32%, signal=62%
ESC_J1_UP_EARLY.V1_DN	152	-0.218544	-1.04139	0.337313	0.555558	1	6247	tags=36%, list=25%, signal=47%
GOBP_BLASTOCYST_GROWTH	18	-0.344942	-1.04135	0.38565	0.555327	1	6630	tags=39%, list=27%, signal=53%
REACTOME_RND2_GTPASE_CYCLE	43	-0.284046	-1.04108	0.382567	0.555663	1	7397	tags=37%, list=30%, signal=53%
REACTOME_TP53_REGULATES_TRANSCRIPTION_OF_DNA_REPAIR_GENES	58	-0.25574	-1.04088	0.382812	0.555864	1	7596	tags=38%, list=31%, signal=55%
GOBP_REGULATION_OF_DNA_TEMPLATED_TRANSCRIPTION_ELONGATION	48	-0.270044	-1.04088	0.374046	0.555553	1	7694	tags=46%, list=31%, signal=66%
GOBP_POSITIVE_REGULATION_OF_MRNA_PROCESSING	30	-0.305441	-1.04081	0.403382	0.555429	1	6210	tags=37%, list=25%, signal=49%
GOBP_REGULATION_OF_ANION_TRANSMEMBRANE_TRANSPORT	91	-0.233601	-1.0405	0.379213	0.555922	1	1247	tags=12%, list=5%, signal=13%
GOBP_MICROTUBULE_ORGANIZING_CENTER_ORGANIZATION	135	-0.224213	-1.04032	0.359281	0.556081	1	5912	tags=27%, list=24%, signal=35%
GOBP_IRON_ION_TRANSMEMBRANE_TRANSPORT	16	-0.362014	-1.04012	0.401316	0.55625	1	6216	tags=38%, list=25%, signal=50%
GOBP_REGULATION_OF_ANTIGEN_RECEPTOR_MEDIATED_SIGNALING_PATHWAY	48	-0.272256	-1.04011	0.371571	0.55596	1	3199	tags=23%, list=13%, signal=26%
KEGG_OOCYTE_MEIOSIS	102	-0.233325	-1.03996	0.354108	0.556006	1	8446	tags=46%, list=34%, signal=70%
GOBP_REGULATION_OF_NEURON_PROJECTION_REGENERATION	28	-0.314166	-1.03985	0.396088	0.55596	1	6630	tags=43%, list=27%, signal=58%
AKT_UP.V1_UP	154	-0.215508	-1.03912	0.353474	0.557542	1	5549	tags=30%, list=22%, signal=38%
GOBP_NEGATIVE_REGULATION_OF_ATPASE_ACTIVITY	16	-0.35599	-1.03837	0.407407	0.559171	1	1818	tags=19%, list=7%, signal=20%
GOBP_REGULATION_OF_VESICLE_MEDIATED_TRANSPORT	433	-0.192341	-1.03797	0.304933	0.559875	1	4190	tags=21%, list=17%, signal=25%
GOBP_NUCLEOSIDE_BISPHOSPHATE_BIOSYNTHETIC_PROCESS	64	-0.253364	-1.03791	0.378173	0.559703	1	7900	tags=44%, list=32%, signal=64%
REACTOME_SUMOYLATION	181	-0.211156	-1.0379	0.326531	0.55941	1	7097	tags=34%, list=29%, signal=47%
GOBP_REGULATION_OF_CELLULAR_PROTEIN_CATABOLIC_PROCESS	236	-0.204498	-1.03735	0.338816	0.560449	1	6280	tags=28%, list=25%, signal=37%
GOBP_SKELETAL_MUSCLE_CELL_DIFFERENTIATION	50	-0.264556	-1.0364	0.372449	0.562568	1	4925	tags=30%, list=20%, signal=37%
REACTOME_CHONDROITIN_SULFATE_DERMATAN_SULFATE_METABOLISM	46	-0.274385	-1.03535	0.387013	0.56495	1	2935	tags=24%, list=12%, signal=27%
GOBP_REGULATION_OF_RESPONSE_TO_OXIDATIVE_STRESS	75	-0.244053	-1.0348	0.378016	0.566025	1	5293	tags=29%, list=21%, signal=37%
GOBP_MONOCYTE_CHEMOTACTIC_PROTEIN_1_PRODUCTION	15	-0.366065	-1.03429	0.413567	0.566962	1	7	tags=7%, list=0%, signal=7%
GOBP_PROTEIN_LOCALIZATION_TO_MICROTUBULE_ORGANIZING_CENTER	35	-0.285461	-1.03395	0.386534	0.56752	1	7670	tags=34%, list=31%, signal=50%
GOBP_POSITIVE_REGULATION_OF_NEURAL_PRECURSOR_CELL_PROLIFERATION	42	-0.270568	-1.03381	0.382629	0.567586	1	3908	tags=26%, list=16%, signal=31%
GOBP_VENTRAL_SPINAL_CORD_DEVELOPMENT	31	-0.299144	-1.03352	0.373239	0.568014	1	3810	tags=26%, list=15%, signal=30%
REACTOME_ANTI_INFLAMMATORY_RESPONSE_FAVOURING_LEISHMANIA_PARASITE_INFECTION	90	-0.234854	-1.03288	0.361516	0.569307	1	4518	tags=24%, list=18%, signal=30%
GOBP_REGULATION_OF_PLATELET_ACTIVATION	29	-0.306075	-1.03232	0.397022	0.570395	1	1838	tags=21%, list=7%, signal=22%
HALLMARK_PANCREAS_BETA_CELLS	24	-0.320063	-1.0322	0.401891	0.570379	1	2796	tags=21%, list=11%, signal=23%
GOBP_PROTEASOMAL_UBIQUITIN_INDEPENDENT_PROTEIN_CATABOLIC_PROCESS	20	-0.336868	-1.03219	0.421978	0.570066	1	8902	tags=60%, list=36%, signal=94%
GOBP_PROTEIN_AUTOPROCESSING	18	-0.33985	-1.03186	0.418552	0.570619	1	2161	tags=33%, list=9%, signal=36%
REACTOME_RHOJ_GTPASE_CYCLE	54	-0.259762	-1.03159	0.36631	0.57102	1	3228	tags=19%, list=13%, signal=21%
GOBP_REGULATION_OF_POLYSACCHARIDE_METABOLIC_PROCESS	38	-0.279073	-1.0311	0.41133	0.571926	1	1186	tags=13%, list=5%, signal=14%
GOBP_ACTIVATION_OF_CYSTEINE_TYPE_ENDOPEPTIDASE_ACTIVITY_INVOLVED_IN_APOPTOTIC_PROCESS	81	-0.241928	-1.03108	0.385417	0.57164	1	6883	tags=36%, list=28%, signal=49%
GOBP_PEPTIDYL_LYSINE_DIMETHYLATION	21	-0.325145	-1.03092	0.404598	0.571773	1	6884	tags=38%, list=28%, signal=53%
REACTOME_INFECTION_WITH_MYCOBACTERIUM_TUBERCULOSIS	24	-0.316148	-1.0308	0.390187	0.571724	1	9289	tags=58%, list=38%, signal=93%
GOBP_REGULATION_OF_GLIAL_CELL_PROLIFERATION	28	-0.310357	-1.0299	0.416076	0.573775	1	2672	tags=18%, list=11%, signal=20%
GOBP_CELLULAR_CARBOHYDRATE_CATABOLIC_PROCESS	41	-0.27509	-1.02981	0.384977	0.57368	1	4802	tags=37%, list=19%, signal=45%
GOBP_NEGATIVE_REGULATION_OF_RESPONSE_TO_BIOTIC_STIMULUS	79	-0.243043	-1.02956	0.397933	0.573999	1	4978	tags=28%, list=20%, signal=35%
KEGG_TIGHT_JUNCTION	110	-0.225003	-1.02934	0.391566	0.574242	1	5280	tags=26%, list=21%, signal=33%
GOBP_REGULATION_OF_RECEPTOR_SIGNALING_PATHWAY_VIA_STAT	69	-0.244805	-1.02891	0.367609	0.575013	1	5976	tags=33%, list=24%, signal=44%
GOBP_AMINOGLYCAN_CATABOLIC_PROCESS	53	-0.267509	-1.02879	0.410256	0.574982	1	1497	tags=15%, list=6%, signal=16%
GOBP_SECONDARY_METABOLIC_PROCESS	42	-0.273252	-1.02858	0.389016	0.57521	1	2018	tags=19%, list=8%, signal=21%
GOBP_PROTEOGLYCAN_METABOLIC_PROCESS	73	-0.241856	-1.02849	0.382429	0.575118	1	2935	tags=22%, list=12%, signal=25%
GOBP_PANCREAS_DEVELOPMENT	60	-0.255594	-1.02847	0.388614	0.574849	1	4504	tags=32%, list=18%, signal=39%
GOBP_CELL_DIFFERENTIATION_INVOLVED_IN_EMBRYONIC_PLACENTA_DEVELOPMENT	21	-0.329855	-1.02821	0.43287	0.575208	1	5906	tags=38%, list=24%, signal=50%
GOBP_CELLULAR_GLUCOSE_HOMEOSTASIS	121	-0.223871	-1.02783	0.369565	0.575903	1	6357	tags=34%, list=26%, signal=45%
GOBP_NEGATIVE_REGULATION_OF_CHROMOSOME_ORGANIZATION	86	-0.236036	-1.02767	0.399417	0.576028	1	2631	tags=14%, list=11%, signal=16%
GOBP_CARBOHYDRATE_TRANSMEMBRANE_TRANSPORT	91	-0.233812	-1.02759	0.412399	0.575924	1	1247	tags=13%, list=5%, signal=14%
GOBP_FEMALE_GAMETE_GENERATION	101	-0.231774	-1.02728	0.389535	0.576428	1	1773	tags=12%, list=7%, signal=13%
GOBP_NEGATIVE_REGULATION_OF_MRNA_CATABOLIC_PROCESS	48	-0.266413	-1.02714	0.424479	0.576475	1	7159	tags=42%, list=29%, signal=59%
REACTOME_GLUCAGON_LIKE_PEPTIDE_1_GLP1_REGULATES_INSULIN_SECRETION	34	-0.288846	-1.02682	0.390519	0.577001	1	5714	tags=35%, list=23%, signal=46%
GOBP_SOMATIC_DIVERSIFICATION_OF_IMMUNOGLOBULINS	55	-0.259453	-1.02661	0.388753	0.577222	1	6864	tags=38%, list=28%, signal=53%
GOBP_NEGATIVE_REGULATION_OF_CELL_CYCLE_ARREST	18	-0.326765	-1.0265	0.41573	0.577172	1	7819	tags=50%, list=32%, signal=73%
GOBP_CENTROSOME_SEPARATION	15	-0.351801	-1.02626	0.420131	0.577458	1	7670	tags=47%, list=31%, signal=68%
GOBP_NEGATIVE_REGULATION_OF_OXIDATIVE_STRESS_INDUCED_INTRINSIC_APOPTOTIC_SIGNALING_PATHWAY	18	-0.34237	-1.02579	0.407982	0.578338	1	8356	tags=67%, list=34%, signal=101%
GOBP_INTEGRIN_MEDIATED_SIGNALING_PATHWAY	97	-0.232985	-1.02567	0.41954	0.578309	1	1948	tags=15%, list=8%, signal=17%
GOBP_POSITIVE_REGULATION_OF_BLOOD_VESSEL_ENDOTHELIAL_CELL_MIGRATION	53	-0.263205	-1.02565	0.398977	0.578057	1	1538	tags=13%, list=6%, signal=14%
KEGG_CYSTEINE_AND_METHIONINE_METABOLISM	29	-0.293348	-1.02547	0.413462	0.578206	1	2617	tags=17%, list=11%, signal=19%
GOBP_ERYTHROCYTE_HOMEOSTASIS	114	-0.224898	-1.02534	0.375358	0.578231	1	4978	tags=23%, list=20%, signal=28%
GOBP_POSITIVE_REGULATION_OF_UBIQUITIN_DEPENDENT_PROTEIN_CATABOLIC_PROCESS	100	-0.235346	-1.02445	0.387755	0.580192	1	6772	tags=37%, list=27%, signal=51%
GOBP_LUNG_CELL_DIFFERENTIATION	18	-0.34369	-1.02405	0.417978	0.580853	1	1853	tags=22%, list=7%, signal=24%
GOBP_FIBROBLAST_MIGRATION	42	-0.271954	-1.02387	0.446602	0.580982	1	4919	tags=33%, list=20%, signal=42%
GOBP_ANTIGEN_PROCESSING_AND_PRESENTATION_OF_EXOGENOUS_PEPTIDE_ANTIGEN_VIA_MHC_CLASS_I	74	-0.246479	-1.02379	0.403941	0.580885	1	8956	tags=51%, list=36%, signal=80%
GOBP_FAT_SOLUBLE_VITAMIN_METABOLIC_PROCESS	38	-0.278571	-1.02365	0.420655	0.580889	1	5446	tags=37%, list=22%, signal=47%
GOBP_REGULATION_OF_GLUCOSE_IMPORT	46	-0.269262	-1.02349	0.406015	0.581002	1	6298	tags=37%, list=25%, signal=49%
GOBP_RESPONSE_TO_UV	140	-0.21388	-1.02235	0.393064	0.5835	1	7741	tags=41%, list=31%, signal=60%
GOBP_LENS_MORPHOGENESIS_IN_CAMERA_TYPE_EYE	16	-0.356195	-1.02122	0.425163	0.586132	1	3578	tags=44%, list=14%, signal=51%
GOBP_RNA_PHOSPHODIESTER_BOND_HYDROLYSIS_EXONUCLEOLYTIC	43	-0.270739	-1.0211	0.428571	0.586116	1	5247	tags=30%, list=21%, signal=38%
GOBP_PURINE_NUCLEOTIDE_TRANSPORT	20	-0.332807	-1.02045	0.399538	0.587515	1	269	tags=10%, list=1%, signal=10%
GOBP_REGULATION_OF_CELL_MORPHOGENESIS_INVOLVED_IN_DIFFERENTIATION	85	-0.235867	-1.02011	0.405405	0.58812	1	5285	tags=34%, list=21%, signal=43%
GOBP_TRICARBOXYLIC_ACID_CYCLE	33	-0.286977	-1.01972	0.420538	0.588815	1	7465	tags=55%, list=30%, signal=78%
GOBP_REGULATION_OF_CELLULAR_RESPIRATION	17	-0.344904	-1.01908	0.403888	0.590149	1	3605	tags=29%, list=15%, signal=34%
GOBP_VESICLE_MEDIATED_TRANSPORT_BETWEEN_ENDOSOMAL_COMPARTMENTS	43	-0.266792	-1.01852	0.412698	0.591272	1	4190	tags=23%, list=17%, signal=28%
REACTOME_INTERLEUKIN_7_SIGNALING	31	-0.290287	-1.01851	0.440835	0.590976	1	3648	tags=26%, list=15%, signal=30%
GOBP_VESICLE_DOCKING_INVOLVED_IN_EXOCYTOSIS	39	-0.273059	-1.01838	0.41784	0.591007	1	4120	tags=23%, list=17%, signal=28%
CAHOY_ASTROCYTIC	80	-0.23755	-1.01821	0.394022	0.591118	1	5645	tags=38%, list=23%, signal=48%
REACTOME_TGF_BETA_RECEPTOR_SIGNALING_IN_EMT_EPITHELIAL_TO_MESENCHYMAL_TRANSITION	16	-0.345545	-1.01817	0.41573	0.590917	1	6635	tags=56%, list=27%, signal=77%
GOBP_PEPTIDE_CROSS_LINKING	26	-0.304113	-1.01811	0.424623	0.590735	1	4488	tags=35%, list=18%, signal=42%
REACTOME_METABOLISM_OF_WATER_SOLUBLE_VITAMINS_AND_COFACTORS	114	-0.223479	-1.01749	0.385965	0.592048	1	5640	tags=29%, list=23%, signal=37%
GOBP_REGULATION_OF_AUTOPHAGY_OF_MITOCHONDRION	31	-0.288729	-1.01741	0.42029	0.591966	1	5248	tags=42%, list=21%, signal=53%
GOBP_PEPTIDYL_THREONINE_DEPHOSPHORYLATION	22	-0.318087	-1.01719	0.413953	0.592195	1	3250	tags=27%, list=13%, signal=31%
GOBP_DOSAGE_COMPENSATION	16	-0.347765	-1.0171	0.434968	0.592119	1	9549	tags=56%, list=39%, signal=92%
GOBP_REGULATION_OF_CARDIAC_MUSCLE_CELL_DIFFERENTIATION	18	-0.339506	-1.01667	0.433551	0.592902	1	1791	tags=28%, list=7%, signal=30%
GOBP_UBIQUINONE_METABOLIC_PROCESS	18	-0.331632	-1.01663	0.438799	0.592681	1	7932	tags=56%, list=32%, signal=82%
KEGG_CHRONIC_MYELOID_LEUKEMIA	72	-0.242575	-1.01626	0.388601	0.593335	1	4754	tags=28%, list=19%, signal=34%
REACTOME_ABORTIVE_ELONGATION_OF_HIV_1_TRANSCRIPT_IN_THE_ABSENCE_OF_TAT	21	-0.319675	-1.01616	0.417607	0.593303	1	1951	tags=19%, list=8%, signal=21%
GOBP_RNA_POLYMERASE_II_PREINITIATION_COMPLEX_ASSEMBLY	22	-0.324059	-1.01613	0.413276	0.593055	1	2092	tags=18%, list=8%, signal=20%
GOBP_STRIATED_MUSCLE_CELL_DEVELOPMENT	79	-0.234614	-1.01579	0.407507	0.593637	1	3280	tags=19%, list=13%, signal=22%
GOBP_SPROUTING_ANGIOGENESIS	111	-0.22264	-1.01558	0.414706	0.593814	1	1471	tags=11%, list=6%, signal=11%
GOBP_TELOMERE_CAPPING	54	-0.258888	-1.0148	0.435208	0.595522	1	6605	tags=33%, list=27%, signal=45%
REACTOME_CHAPERONE_MEDIATED_AUTOPHAGY	20	-0.323222	-1.01426	0.418103	0.596566	1	9100	tags=60%, list=37%, signal=95%
GOBP_INTRA_S_DNA_DAMAGE_CHECKPOINT	17	-0.34532	-1.01421	0.445701	0.596399	1	9748	tags=71%, list=39%, signal=116%
GOBP_AROMATIC_AMINO_ACID_FAMILY_METABOLIC_PROCESS	23	-0.311733	-1.01382	0.406977	0.597055	1	1400	tags=13%, list=6%, signal=14%
GOBP_NUCLEAR_ENVELOPE_REASSEMBLY	18	-0.332139	-1.01235	0.444924	0.600616	1	9345	tags=56%, list=38%, signal=89%
GOBP_FOLIC_ACID_METABOLIC_PROCESS	19	-0.328894	-1.01129	0.420091	0.603024	1	4304	tags=37%, list=17%, signal=45%
GOBP_GASTRULATION_WITH_MOUTH_FORMING_SECOND	20	-0.322594	-1.01123	0.426374	0.602843	1	2216	tags=25%, list=9%, signal=27%
GOBP_POSITIVE_REGULATION_OF_PEPTIDE_HORMONE_SECRETION	71	-0.241389	-1.01102	0.417722	0.603074	1	2263	tags=15%, list=9%, signal=17%
REACTOME_SIGNALING_BY_ERBB4	48	-0.258852	-1.0102	0.439277	0.604874	1	391	tags=8%, list=2%, signal=8%
GOBP_PRODUCTION_OF_SMALL_RNA_INVOLVED_IN_GENE_SILENCING_BY_RNA	50	-0.258287	-1.01017	0.413551	0.604629	1	4450	tags=28%, list=18%, signal=34%
GOBP_DOPAMINE_RECEPTOR_SIGNALING_PATHWAY	30	-0.294696	-1.00988	0.412776	0.605033	1	7071	tags=40%, list=29%, signal=56%
GOBP_REGULATION_OF_TRANSLATIONAL_INITIATION	75	-0.240034	-1.00979	0.425532	0.604947	1	8356	tags=43%, list=34%, signal=64%
GOBP_GLUTAMINE_FAMILY_AMINO_ACID_METABOLIC_PROCESS	63	-0.244199	-1.00975	0.439153	0.604733	1	1330	tags=14%, list=5%, signal=15%
GOBP_DNA_REPLICATION_CHECKPOINT	17	-0.339337	-1.00955	0.454343	0.604959	1	7389	tags=59%, list=30%, signal=84%
GOBP_POSITIVE_REGULATION_OF_NEURON_APOPTOTIC_PROCESS	45	-0.265269	-1.00947	0.428934	0.604845	1	5928	tags=38%, list=24%, signal=50%
GOBP_RESPONSE_TO_VITAMIN_A	16	-0.342261	-1.00868	0.44206	0.606555	1	1402	tags=19%, list=6%, signal=20%
GOBP_NEUROTRANSMITTER_RECEPTOR_TRANSPORT_TO_PLASMA_MEMBRANE	16	-0.336566	-1.00791	0.447427	0.60821	1	4546	tags=25%, list=18%, signal=31%
GOBP_PORE_COMPLEX_ASSEMBLY	20	-0.334014	-1.00789	0.459052	0.60791	1	5523	tags=30%, list=22%, signal=39%
GOBP_NEGATIVE_REGULATION_OF_PROTEIN_MODIFICATION_PROCESS	479	-0.184327	-1.00774	0.443243	0.608002	1	5991	tags=28%, list=24%, signal=37%
REACTOME_RAC2_GTPASE_CYCLE	86	-0.232405	-1.00754	0.407295	0.608257	1	4639	tags=26%, list=19%, signal=31%
REACTOME_RHOBTB1_GTPASE_CYCLE	23	-0.310227	-1.00746	0.447248	0.608139	1	5720	tags=30%, list=23%, signal=40%
REACTOME_REGULATION_OF_CHOLESTEROL_BIOSYNTHESIS_BY_SREBP_SREBF	55	-0.258584	-1.00718	0.423592	0.608573	1	3788	tags=20%, list=15%, signal=24%
GOBP_NEURON_DEATH	296	-0.192363	-1.00655	0.425373	0.609882	1	5145	tags=25%, list=21%, signal=32%
REACTOME_G_PROTEIN_ACTIVATION	17	-0.336834	-1.00612	0.433921	0.610641	1	6957	tags=53%, list=28%, signal=74%
REACTOME_REGULATION_OF_TP53_ACTIVITY_THROUGH_PHOSPHORYLATION	91	-0.230818	-1.00573	0.447222	0.611326	1	7670	tags=44%, list=31%, signal=63%
GOBP_NEGATIVE_REGULATION_OF_INTERLEUKIN_1_PRODUCTION	22	-0.317723	-1.00559	0.462617	0.611364	1	2029	tags=18%, list=8%, signal=20%
GOBP_SULFUR_COMPOUND_METABOLIC_PROCESS	317	-0.192034	-1.00556	0.419231	0.611097	1	5666	tags=27%, list=23%, signal=34%
GOBP_NEGATIVE_REGULATION_OF_GTPASE_ACTIVITY	41	-0.268908	-1.00551	0.459854	0.610918	1	2042	tags=22%, list=8%, signal=24%
GOBP_3_PHOSPHOADENOSINE_5_PHOSPHOSULFATE_METABOLIC_PROCESS	19	-0.325049	-1.00481	0.444191	0.612388	1	2883	tags=26%, list=12%, signal=30%
GOBP_LYMPH_VESSEL_DEVELOPMENT	23	-0.307813	-1.00473	0.446154	0.612273	1	835	tags=17%, list=3%, signal=18%
REACTOME_TRANSPORT_OF_VITAMINS_NUCLEOSIDES_AND_RELATED_MOLECULES	37	-0.2752	-1.00433	0.459893	0.613011	1	1500	tags=14%, list=6%, signal=14%
REACTOME_DUAL_INCISION_IN_GG_NER	40	-0.272408	-1.00428	0.445026	0.612828	1	9233	tags=55%, list=37%, signal=88%
REACTOME_RAC3_GTPASE_CYCLE	88	-0.23087	-1.00417	0.446753	0.612737	1	6872	tags=34%, list=28%, signal=47%
GOBP_ER_NUCLEUS_SIGNALING_PATHWAY	53	-0.257335	-1.00406	0.45297	0.612704	1	9826	tags=62%, list=40%, signal=103%
REACTOME_CA2_PATHWAY	58	-0.250912	-1.00395	0.453826	0.612674	1	2779	tags=19%, list=11%, signal=21%
GOBP_REGULATION_OF_PROTEIN_TARGETING	78	-0.235334	-1.00375	0.446023	0.612887	1	5713	tags=32%, list=23%, signal=42%
GOBP_MYELOID_CELL_HOMEOSTASIS	137	-0.216091	-1.00285	0.435897	0.614928	1	4978	tags=23%, list=20%, signal=28%
GOBP_NEUROBLAST_PROLIFERATION	45	-0.264371	-1.00234	0.429708	0.61591	1	458	tags=7%, list=2%, signal=7%
GOBP_GLYCEROPHOSPHOLIPID_METABOLIC_PROCESS	312	-0.192503	-1.00226	0.431907	0.615813	1	4175	tags=20%, list=17%, signal=24%
GOBP_RESPONSE_TO_COCAINE	29	-0.295352	-1.00212	0.47973	0.615826	1	6551	tags=48%, list=26%, signal=66%
GOBP_NEGATIVE_REGULATION_OF_EPITHELIAL_CELL_APOPTOTIC_PROCESS	36	-0.281941	-1.00168	0.486547	0.616663	1	1116	tags=17%, list=5%, signal=17%
REACTOME_DISEASES_ASSOCIATED_WITH_GLYCOSYLATION_PRECURSOR_BIOSYNTHESIS	18	-0.333634	-1.00139	0.457859	0.617112	1	4785	tags=33%, list=19%, signal=41%
GOBP_POSITIVE_REGULATION_OF_AXONOGENESIS	74	-0.238079	-1.00117	0.44504	0.617368	1	7337	tags=41%, list=30%, signal=57%
GOBP_REGULATION_OF_MEMBRANE_PROTEIN_ECTODOMAIN_PROTEOLYSIS	20	-0.319685	-1.00062	0.46875	0.618482	1	683	tags=10%, list=3%, signal=10%
REACTOME_SUMOYLATION_OF_TRANSCRIPTION_FACTORS	19	-0.328476	-1.00033	0.455357	0.618941	1	4103	tags=32%, list=17%, signal=38%
GOBP_REGULATION_OF_OXIDATIVE_PHOSPHORYLATION	22	-0.315568	-0.999729	0.45805	0.620202	1	3605	tags=23%, list=15%, signal=27%
GOBP_POSITIVE_REGULATION_OF_ENDOTHELIAL_CELL_PROLIFERATION	77	-0.234904	-0.99929	0.452055	0.620985	1	5843	tags=32%, list=24%, signal=42%
GOBP_INSULIN_SECRETION_INVOLVED_IN_CELLULAR_RESPONSE_TO_GLUCOSE_STIMULUS	57	-0.245279	-0.999217	0.456186	0.620838	1	2216	tags=14%, list=9%, signal=15%
REACTOME_SIGNALING_BY_NTRKS	128	-0.212542	-0.999025	0.435616	0.621001	1	6639	tags=32%, list=27%, signal=44%
GOBP_REGULATION_OF_RUFFLE_ASSEMBLY	27	-0.2958	-0.998982	0.416667	0.620791	1	5522	tags=37%, list=22%, signal=48%
REACTOME_MISMATCH_REPAIR	15	-0.35639	-0.998871	0.447661	0.620751	1	6524	tags=47%, list=26%, signal=63%
GOBP_ACTIN_CYTOSKELETON_REORGANIZATION	87	-0.226268	-0.998417	0.438889	0.621587	1	5155	tags=34%, list=21%, signal=43%
GOBP_PARAXIAL_MESODERM_DEVELOPMENT	15	-0.34881	-0.99821	0.469083	0.621824	1	567	tags=13%, list=2%, signal=14%
REACTOME_CONVERSION_FROM_APC_C_CDC20_TO_APC_C_CDH1_IN_LATE_ANAPHASE	20	-0.320512	-0.996656	0.448276	0.625522	1	6772	tags=40%, list=27%, signal=55%
GOBP_INACTIVATION_OF_MAPK_ACTIVITY	22	-0.308489	-0.996638	0.428246	0.625235	1	3906	tags=32%, list=16%, signal=38%
REACTOME_CROSSLINKING_OF_COLLAGEN_FIBRILS	18	-0.326933	-0.996498	0.44181	0.625262	1	1511	tags=17%, list=6%, signal=18%
GOBP_POSITIVE_REGULATION_OF_MICROTUBULE_POLYMERIZATION_OR_DEPOLYMERIZATION	32	-0.28314	-0.996423	0.449275	0.625133	1	3486	tags=19%, list=14%, signal=22%
REACTOME_THE_ROLE_OF_NEF_IN_HIV_1_REPLICATION_AND_DISEASE_PATHOGENESIS	24	-0.300255	-0.99623	0.432304	0.625312	1	7904	tags=42%, list=32%, signal=61%
GOBP_NATURAL_KILLER_CELL_MEDIATED_IMMUNITY	42	-0.263231	-0.995293	0.45	0.627483	1	3526	tags=21%, list=14%, signal=25%
GOBP_RESPONSE_TO_ETHANOL	90	-0.224771	-0.994416	0.498652	0.629456	1	2926	tags=19%, list=12%, signal=21%
GOBP_REGULATION_OF_EXOCYTOSIS	158	-0.207792	-0.993011	0.487342	0.632839	1	4120	tags=23%, list=17%, signal=28%
GOBP_NEURON_PROJECTION_ORGANIZATION	82	-0.2288	-0.991543	0.455729	0.63646	1	5161	tags=32%, list=21%, signal=40%
GOBP_CELLULAR_RESPONSE_TO_CARBOHYDRATE_STIMULUS	117	-0.21576	-0.991394	0.488372	0.636508	1	5757	tags=30%, list=23%, signal=39%
GOBP_NEGATIVE_REGULATION_OF_MACROAUTOPHAGY	35	-0.272659	-0.989987	0.46283	0.63996	1	7272	tags=40%, list=29%, signal=57%
REACTOME_DAG_AND_IP3_SIGNALING	36	-0.27282	-0.989825	0.5	0.640084	1	3197	tags=17%, list=13%, signal=19%
GOBP_ALCOHOL_BIOSYNTHETIC_PROCESS	125	-0.217848	-0.98973	0.465257	0.639984	1	4046	tags=22%, list=16%, signal=26%
GOBP_EPITHELIAL_CELL_MATURATION	15	-0.340005	-0.98928	0.454352	0.64084	1	4333	tags=27%, list=18%, signal=32%
GOBP_ODONTOGENESIS_OF_DENTIN_CONTAINING_TOOTH	72	-0.235996	-0.989279	0.470309	0.640506	1	823	tags=10%, list=3%, signal=10%
REACTOME_SIGNALING_BY_FGFR1	42	-0.261625	-0.988861	0.486076	0.641276	1	6635	tags=38%, list=27%, signal=52%
GOBP_REGULATION_OF_CALCINEURIN_MEDIATED_SIGNALING	27	-0.289994	-0.988132	0.46934	0.642831	1	6130	tags=44%, list=25%, signal=59%
GOBP_CELL_CELL_JUNCTION_ASSEMBLY	119	-0.213812	-0.987617	0.471751	0.643865	1	3722	tags=20%, list=15%, signal=24%
GOBP_PURINE_CONTAINING_COMPOUND_METABOLIC_PROCESS	392	-0.186757	-0.987283	0.482213	0.644461	1	4536	tags=23%, list=18%, signal=28%
GOBP_GLYCINE_METABOLIC_PROCESS	15	-0.348051	-0.98708	0.462415	0.644645	1	4223	tags=27%, list=17%, signal=32%
GOBP_MODULATION_OF_EXCITATORY_POSTSYNAPTIC_POTENTIAL	35	-0.2743	-0.98668	0.458333	0.645358	1	3015	tags=23%, list=12%, signal=26%
GOBP_STEROL_METABOLIC_PROCESS	133	-0.213451	-0.985299	0.510324	0.64881	1	5478	tags=31%, list=22%, signal=39%
GOBP_ENDOTHELIAL_CELL_PROLIFERATION	126	-0.211927	-0.984816	0.501502	0.649787	1	5843	tags=29%, list=24%, signal=37%
GOBP_COVALENT_CHROMATIN_MODIFICATION	427	-0.180892	-0.984559	0.510204	0.650124	1	7394	tags=31%, list=30%, signal=44%
GOBP_GLUCOSE_IMPORT	59	-0.244271	-0.984009	0.4675	0.651302	1	6298	tags=37%, list=25%, signal=50%
GOBP_REGULATION_OF_REACTIVE_OXYGEN_SPECIES_BIOSYNTHETIC_PROCESS	79	-0.230279	-0.983769	0.480663	0.651613	1	6599	tags=41%, list=27%, signal=55%
GOBP_NONRIBOSOMAL_PEPTIDE_BIOSYNTHETIC_PROCESS	17	-0.325138	-0.982817	0.501129	0.653849	1	1505	tags=24%, list=6%, signal=25%
GOBP_SPLICEOSOMAL_COMPLEX_ASSEMBLY	66	-0.233664	-0.9825	0.494764	0.65436	1	9053	tags=47%, list=37%, signal=74%
GOBP_NEURAL_NUCLEUS_DEVELOPMENT	51	-0.253946	-0.982335	0.472772	0.654477	1	7219	tags=37%, list=29%, signal=53%
GOBP_POSITIVE_REGULATION_OF_NEUROBLAST_PROLIFERATION	16	-0.339218	-0.981773	0.491228	0.65561	1	458	tags=13%, list=2%, signal=13%
GOBP_CELLULAR_RESPONSE_TO_RETINOIC_ACID	51	-0.251079	-0.981576	0.471292	0.655806	1	1969	tags=18%, list=8%, signal=19%
REACTOME_SIGNALING_BY_FGFR2_IN_DISEASE	35	-0.272316	-0.981058	0.470886	0.656864	1	2513	tags=20%, list=10%, signal=22%
GOBP_REGULATION_OF_REACTIVE_OXYGEN_SPECIES_METABOLIC_PROCESS	161	-0.203695	-0.980093	0.488024	0.659191	1	6003	tags=30%, list=24%, signal=40%
GOBP_ICOSANOID_BIOSYNTHETIC_PROCESS	34	-0.281456	-0.979502	0.493827	0.660423	1	1713	tags=12%, list=7%, signal=13%
GOBP_POSITIVE_REGULATION_OF_ISOTYPE_SWITCHING	22	-0.301931	-0.979127	0.477876	0.661088	1	6612	tags=45%, list=27%, signal=62%
GOBP_RAB_PROTEIN_SIGNAL_TRANSDUCTION	19	-0.32092	-0.979102	0.484581	0.660802	1	4775	tags=32%, list=19%, signal=39%
GOBP_SOMATIC_RECOMBINATION_OF_IMMUNOGLOBULIN_GENE_SEGMENTS	46	-0.257147	-0.97891	0.488834	0.660937	1	6864	tags=37%, list=28%, signal=51%
GOBP_BICARBONATE_TRANSPORT	28	-0.289517	-0.978874	0.490868	0.660685	1	2075	tags=18%, list=8%, signal=19%
GOBP_SYNAPTIC_VESICLE_EXOCYTOSIS	84	-0.223608	-0.97817	0.498652	0.662194	1	5224	tags=27%, list=21%, signal=35%
GOBP_TRANSFERRIN_TRANSPORT	32	-0.274723	-0.977574	0.481567	0.663428	1	6991	tags=34%, list=28%, signal=48%
GOBP_NEURON_APOPTOTIC_PROCESS	194	-0.197463	-0.977543	0.506711	0.663175	1	5928	tags=29%, list=24%, signal=38%
GOBP_HISTONE_H3_K4_TRIMETHYLATION	15	-0.343563	-0.977153	0.468817	0.663874	1	10420	tags=60%, list=42%, signal=104%
GOBP_REGULATION_OF_PROTEASOMAL_UBIQUITIN_DEPENDENT_PROTEIN_CATABOLIC_PROCESS	127	-0.211958	-0.977024	0.484756	0.663907	1	7791	tags=39%, list=32%, signal=56%
REACTOME_RHO_GTPASES_ACTIVATE_WASPS_AND_WAVES	34	-0.274317	-0.976905	0.482436	0.663876	1	6834	tags=41%, list=28%, signal=57%
GOBP_RESPONSE_TO_ARSENIC_CONTAINING_SUBSTANCE	30	-0.286405	-0.976833	0.472941	0.663717	1	4450	tags=27%, list=18%, signal=32%
GOBP_T_CELL_DIFFERENTIATION_IN_THYMUS	62	-0.239936	-0.976614	0.497423	0.663972	1	3285	tags=19%, list=13%, signal=22%
GOBP_ACTIVATION_OF_MAPK_ACTIVITY	135	-0.207223	-0.976344	0.51497	0.664357	1	4712	tags=24%, list=19%, signal=29%
GOBP_STEM_CELL_DIVISION	23	-0.298657	-0.976067	0.470024	0.664754	1	3102	tags=30%, list=13%, signal=35%
KEGG_BASAL_TRANSCRIPTION_FACTORS	31	-0.271225	-0.975821	0.470455	0.665053	1	2408	tags=16%, list=10%, signal=18%
GOBP_NEGATIVE_REGULATION_OF_PROTEIN_KINASE_B_SIGNALING	42	-0.260872	-0.974636	0.494949	0.667872	1	4726	tags=26%, list=19%, signal=32%
REACTOME_CLASS_I_MHC_MEDIATED_ANTIGEN_PROCESSING_PRESENTATION	352	-0.182724	-0.974569	0.607692	0.667707	1	3621	tags=17%, list=15%, signal=20%
GOBP_RESPONSE_TO_GLUCAGON	29	-0.285563	-0.974244	0.491803	0.66823	1	7185	tags=34%, list=29%, signal=49%
GOBP_PYRUVATE_METABOLIC_PROCESS	130	-0.208015	-0.974215	0.549575	0.667968	1	5523	tags=32%, list=22%, signal=41%
REACTOME_IRS_MEDIATED_SIGNALLING	37	-0.265204	-0.974158	0.497549	0.667778	1	4049	tags=27%, list=16%, signal=32%
GOBP_REGULATION_OF_DENDRITE_MORPHOGENESIS	60	-0.238927	-0.97381	0.492188	0.668374	1	3248	tags=22%, list=13%, signal=25%
REACTOME_SURFACTANT_METABOLISM	21	-0.307611	-0.973482	0.491991	0.668951	1	4022	tags=29%, list=16%, signal=34%
REACTOME_EPH_EPHRIN_SIGNALING	90	-0.223369	-0.97336	0.488304	0.668916	1	4938	tags=27%, list=20%, signal=33%
GOBP_REGULATION_OF_HIPPO_SIGNALING	18	-0.322618	-0.972613	0.473684	0.670605	1	9684	tags=50%, list=39%, signal=82%
REACTOME_SIGNALING_BY_HIPPO	20	-0.310138	-0.971201	0.481236	0.674171	1	3177	tags=15%, list=13%, signal=17%
GOBP_AMINO_ACID_TRANSPORT	115	-0.216106	-0.971123	0.524725	0.674017	1	4895	tags=23%, list=20%, signal=29%
REACTOME_REGULATION_OF_PTEN_GENE_TRANSCRIPTION	61	-0.239448	-0.971084	0.488722	0.673766	1	7172	tags=34%, list=29%, signal=48%
REACTOME_ARACHIDONIC_ACID_METABOLISM	41	-0.262325	-0.970256	0.473418	0.675612	1	5187	tags=32%, list=21%, signal=40%
REACTOME_SYNDECAN_INTERACTIONS	27	-0.288834	-0.970253	0.487864	0.675272	1	2509	tags=22%, list=10%, signal=25%
KEGG_GNRH_SIGNALING_PATHWAY	84	-0.224344	-0.969532	0.539084	0.676907	1	6801	tags=35%, list=28%, signal=47%
REACTOME_REGULATION_OF_RUNX1_EXPRESSION_AND_ACTIVITY	17	-0.331009	-0.969295	0.480813	0.67722	1	9478	tags=65%, list=38%, signal=105%
GOBP_REGULATION_OF_HISTONE_DEACETYLATION	27	-0.287882	-0.969279	0.490826	0.676921	1	4340	tags=26%, list=18%, signal=31%
REACTOME_SIGNALING_BY_NUCLEAR_RECEPTORS	274	-0.190263	-0.968422	0.6	0.67888	1	7112	tags=38%, list=29%, signal=52%
GOBP_ESTABLISHMENT_OF_ORGANELLE_LOCALIZATION	394	-0.17905	-0.968221	0.580786	0.679066	1	7309	tags=34%, list=30%, signal=48%
REACTOME_SIGNALING_BY_FGFR2	64	-0.239961	-0.968017	0.521277	0.679313	1	5310	tags=27%, list=21%, signal=34%
GOBP_IRE1_MEDIATED_UNFOLDED_PROTEIN_RESPONSE	66	-0.235155	-0.967875	0.503759	0.679334	1	7382	tags=38%, list=30%, signal=54%
REACTOME_SYNTHESIS_OF_IP3_AND_IP4_IN_THE_CYTOSOL	25	-0.290637	-0.967426	0.49115	0.680203	1	2056	tags=20%, list=8%, signal=22%
GOBP_CELLULAR_RESPONSE_TO_ESTRADIOL_STIMULUS	28	-0.286787	-0.967347	0.521845	0.680066	1	1074	tags=11%, list=4%, signal=11%
GOBP_PLACENTA_DEVELOPMENT	118	-0.211038	-0.9663	0.511628	0.682546	1	3365	tags=19%, list=14%, signal=22%
GOBP_PHOSPHOLIPID_BIOSYNTHETIC_PROCESS	243	-0.192455	-0.966232	0.579861	0.682376	1	4175	tags=21%, list=17%, signal=25%
GOBP_PROTEIN_K11_LINKED_UBIQUITINATION	29	-0.284795	-0.965822	0.457711	0.683068	1	9331	tags=52%, list=38%, signal=83%
REACTOME_SIGNALING_BY_FGFR_IN_DISEASE	55	-0.247401	-0.965601	0.505025	0.683312	1	3303	tags=20%, list=13%, signal=23%
GOBP_REGULATION_OF_DNA_RECOMBINATION	95	-0.218821	-0.964572	0.535014	0.685727	1	6710	tags=36%, list=27%, signal=49%
REACTOME_RUNX2_REGULATES_OSTEOBLAST_DIFFERENTIATION	20	-0.304802	-0.963763	0.504505	0.687501	1	528	tags=15%, list=2%, signal=15%
KEGG_ETHER_LIPID_METABOLISM	23	-0.297122	-0.963631	0.522727	0.68749	1	3994	tags=30%, list=16%, signal=36%
GOBP_VASCULAR_ENDOTHELIAL_GROWTH_FACTOR_SIGNALING_PATHWAY	38	-0.262803	-0.962624	0.491228	0.689934	1	2073	tags=16%, list=8%, signal=17%
GOBP_RESPONSE_TO_ACID_CHEMICAL	107	-0.212421	-0.962584	0.539326	0.689691	1	2568	tags=16%, list=10%, signal=18%
REACTOME_NEPHRIN_FAMILY_INTERACTIONS	19	-0.305736	-0.962361	0.512035	0.689934	1	2509	tags=21%, list=10%, signal=23%
GOBP_NUCLEAR_MEMBRANE_ORGANIZATION	17	-0.328784	-0.962113	0.504464	0.690264	1	9345	tags=47%, list=38%, signal=76%
GOBP_REGULATION_OF_NEURAL_PRECURSOR_CELL_PROLIFERATION	70	-0.22816	-0.96174	0.559367	0.690882	1	3080	tags=19%, list=12%, signal=21%
GOBP_REGULATION_OF_DENDRITE_DEVELOPMENT	89	-0.221431	-0.961703	0.518135	0.690613	1	5285	tags=29%, list=21%, signal=37%
GOBP_NEGATIVE_REGULATION_OF_ORGANELLE_ORGANIZATION	316	-0.184923	-0.961438	0.608163	0.690955	1	5440	tags=26%, list=22%, signal=32%
REACTOME_SIGNALING_BY_BRAF_AND_RAF_FUSIONS	60	-0.234808	-0.961432	0.514634	0.69062	1	2625	tags=18%, list=11%, signal=20%
KEGG_AMYOTROPHIC_LATERAL_SCLEROSIS_ALS	48	-0.248739	-0.960272	0.52439	0.693253	1	3755	tags=25%, list=15%, signal=29%
GOBP_CARDIAC_CONDUCTION	105	-0.21415	-0.960133	0.587719	0.693299	1	3017	tags=18%, list=12%, signal=21%
GOBP_B_CELL_MEDIATED_IMMUNITY	89	-0.221916	-0.959897	0.524862	0.693589	1	3414	tags=20%, list=14%, signal=23%
GOBP_RESPONSE_TO_VITAMIN	73	-0.232472	-0.959788	0.532258	0.693523	1	1745	tags=14%, list=7%, signal=15%
GOBP_CARBOHYDRATE_BIOSYNTHETIC_PROCESS	174	-0.197462	-0.959142	0.612426	0.694911	1	5789	tags=29%, list=23%, signal=37%
GOBP_DENDRITIC_SPINE_DEVELOPMENT	92	-0.217924	-0.95901	0.563218	0.694872	1	6007	tags=33%, list=24%, signal=43%
REACTOME_MTOR_SIGNALLING	41	-0.256589	-0.958971	0.514925	0.694627	1	7449	tags=44%, list=30%, signal=63%
GOBP_ALPHA_AMINO_ACID_METABOLIC_PROCESS	162	-0.202385	-0.958187	0.555556	0.696381	1	6634	tags=31%, list=27%, signal=43%
GOBP_POSITIVE_REGULATION_OF_RELEASE_OF_CYTOCHROME_C_FROM_MITOCHONDRIA	25	-0.29024	-0.957806	0.506849	0.697073	1	2903	tags=28%, list=12%, signal=32%
GOBP_NEGATIVE_REGULATION_OF_DNA_REPLICATION	31	-0.276208	-0.95774	0.517321	0.696908	1	2786	tags=19%, list=11%, signal=22%
GOBP_REGULATION_OF_UBIQUITIN_DEPENDENT_PROTEIN_CATABOLIC_PROCESS	155	-0.198977	-0.957559	0.587879	0.697071	1	7819	tags=37%, list=32%, signal=54%
GOBP_MEMBRANE_DOCKING	175	-0.198484	-0.957271	0.562091	0.697502	1	5538	tags=23%, list=22%, signal=29%
GOBP_MULTICELLULAR_ORGANISMAL_SIGNALING	138	-0.203369	-0.956918	0.562893	0.698086	1	3017	tags=17%, list=12%, signal=20%
GOBP_PEPTIDYL_TYROSINE_AUTOPHOSPHORYLATION	18	-0.310078	-0.956828	0.496599	0.697973	1	6032	tags=44%, list=24%, signal=59%
GOBP_NEGATIVE_REGULATION_OF_POTASSIUM_ION_TRANSPORT	17	-0.325728	-0.956664	0.4942	0.698052	1	5460	tags=47%, list=22%, signal=60%
GOBP_BLOOD_VESSEL_ENDOTHELIAL_CELL_MIGRATION	112	-0.209144	-0.956607	0.566197	0.697848	1	3793	tags=20%, list=15%, signal=23%
GOBP_NEGATIVE_REGULATION_OF_ION_TRANSPORT	228	-0.192128	-0.956589	0.584507	0.697551	1	4492	tags=22%, list=18%, signal=27%
GOBP_MUSCLE_CELL_CELLULAR_HOMEOSTASIS	17	-0.319541	-0.956002	0.510204	0.698766	1	5513	tags=35%, list=22%, signal=45%
GOBP_REGULATION_OF_AMYLOID_PRECURSOR_PROTEIN_CATABOLIC_PROCESS	39	-0.256139	-0.955933	0.518703	0.698604	1	4564	tags=31%, list=18%, signal=38%
GOBP_PEPTIDYL_THREONINE_MODIFICATION	113	-0.210507	-0.955876	0.577236	0.698407	1	7276	tags=36%, list=29%, signal=51%
KEGG_TOLL_LIKE_RECEPTOR_SIGNALING_PATHWAY	76	-0.227757	-0.955815	0.54717	0.69822	1	2568	tags=16%, list=10%, signal=18%
GOBP_MITOTIC_CYTOKINETIC_PROCESS	23	-0.301903	-0.955238	0.534404	0.699366	1	8700	tags=52%, list=35%, signal=80%
GOBP_ACTIVATION_OF_INNATE_IMMUNE_RESPONSE	122	-0.205634	-0.954302	0.560748	0.701505	1	6146	tags=30%, list=25%, signal=40%
REACTOME_FLT3_SIGNALING_IN_DISEASE	26	-0.285894	-0.953448	0.52506	0.7034	1	9815	tags=58%, list=40%, signal=96%
REACTOME_FRS_MEDIATED_FGFR1_SIGNALING	16	-0.319072	-0.953036	0.515086	0.704156	1	2513	tags=25%, list=10%, signal=28%
GOBP_NEGATIVE_REGULATION_OF_CELLULAR_CATABOLIC_PROCESS	222	-0.189364	-0.952788	0.592857	0.704466	1	7922	tags=36%, list=32%, signal=52%
GOBP_LYSOSOME_LOCALIZATION	59	-0.235394	-0.952506	0.541985	0.704826	1	4371	tags=24%, list=18%, signal=29%
[truncated: 585 more rows]
