# Supplementary material for: The TINCR ubiquitin-like microprotein is a tumor suppressor in squamous cell carcinoma
Source: Nat Commun. 2023 Mar 10;14:1328. doi: 10.1038/s41467-023-36713-8 (PMC10006087; doi:10.1038/s41467-023-36713-8)
Supplement: Supplementary file 8 — Supplementary Data 6 [file 41467_2023_36713_MOESM8_ESM.xlsx]

## Sheet: Sheet1
Supplementary Data 6. DALI server TINCR structural homologs (PDB all)
Query: TINCR crystal structure at 2.1 Å resolution
No.	Chain	Z-score	rmsd (Å)	Length of alignment	# of residues	% identity	Molecule PDB Description
1	5m93-B	14.7	1.7	76	77	22	POLYUBIQUITIN-B
2	5jg6-B	14.6	0.9	75	77	24	ANAPHASE-PROMOTING COMPLEX SUBUNIT 11
3	3b08-G	14.6	2.9	84	150	24	POLYUBIQUITIN-C
4	4pij-B	14.5	0.8	73	75	25	UBIQUITIN
5	3b08-D	14.5	2.9	85	151	24	POLYUBIQUITIN-C
6	5jg6-C	14.5	0.7	73	75	25	ANAPHASE-PROMOTING COMPLEX SUBUNIT 11
7	3h7p-B	14.5	0.7	73	76	25	UBIQUITIN
8	3hm3-B	14.5	0.7	73	76	25	UBIQUITIN
9	3hm3-D	14.5	0.7	73	76	25	UBIQUITIN
10	2zcb-A	14.5	0.8	73	74	25	UBIQUITIN
11	2zcb-B	14.5	0.7	72	73	24	UBIQUITIN
12	4pij-A	14.4	0.8	73	75	25	UBIQUITIN
13	5nmc-C	14.4	0.7	72	73	24	POLYUBIQUITIN-C
14	4rf0-B	14.4	0.7	73	75	25	ORF1AB PROTEIN
15	3ns8-A	14.4	0.7	73	76	25	UBIQUITIN
16	3b0a-D	14.4	3.1	85	152	24	POLYUBIQUITIN-C
17	4wzp-F	14.4	0.8	72	73	22	UBIQUITIN
18	3b08-J	14.4	2.9	83	149	22	POLYUBIQUITIN-C
19	3b0a-A	14.4	3	85	151	24	POLYUBIQUITIN-C
20	4fjv-D	14.4	1.5	79	82	23	UBIQUITIN THIOESTERASE OTUB2
21	2jf5-A	14.4	0.7	73	75	25	UBIQUITIN
22	4fjv-B	14.4	1.5	79	82	23	UBIQUITIN THIOESTERASE OTUB2
23	5hpl-C	14.3	1.4	77	81	22	RSP5
24	5nmc-B	14.3	0.8	73	74	25	POLYUBIQUITIN-C
25	4xol-B	14.3	0.8	73	74	25	UBIQUITIN
26	3vuw-B	14.3	0.9	73	74	25	POLYUBIQUITIN-C
27	3vuw-A	14.3	0.9	73	74	25	POLYUBIQUITIN-C
28	3ns8-B	14.3	0.7	72	73	24	UBIQUITIN
29	3aul-B	14.3	0.7	72	73	24	POLYUBIQUITIN-C
30	1tbe-A	14.3	0.8	73	75	25	TETRAUBIQUITIN
31	1p3q-V	14.3	0.7	72	73	24	VACUOLAR PROTEIN SORTING-ASSOCIATED PROTEIN VPS9
32	5ydr-A	14.3	1.1	74	75	23	POLYUBIQUITIN-B
33	4gsw-B	14.2	0.7	72	73	21	UBIQUITIN
34	3wwq-H	14.2	0.9	73	75	25	UBIQUITIN
35	3tmp-H	14.2	0.9	73	76	25	OTU DOMAIN-CONTAINING PROTEIN 5
36	3vuw-C	14.2	0.8	73	75	25	POLYUBIQUITIN-C
37	4k7w-C	14.2	0.7	71	72	24	UBIQUITIN
38	4wzp-A	14.2	0.9	73	74	23	UBIQUITIN
39	4wzp-C	14.2	1	73	74	23	UBIQUITIN
40	4auq-C	14.2	1.2	74	77	24	UBIQUITIN-CONJUGATING ENZYME E2 D2
41	4gsw-A	14.2	0.9	73	74	21	UBIQUITIN
42	5wq4-A	14.2	3.9	85	141	21	UBIQUITIN
43	3tmp-B	14.2	0.9	73	76	25	OTU DOMAIN-CONTAINING PROTEIN 5
44	4ap4-F	14.2	1.3	74	77	24	E3 UBIQUITIN LIGASE RNF4
45	5vzw-C	14.2	1.3	75	78	24	UBIQUITIN-CONJUGATING ENZYME E2 D2
46	3dvn-X	14.2	1.1	74	75	23	HUMAN IGG1 FAB FRAGMENT LIGHT CHAIN
47	3vdz-A	14.2	2.4	82	110	22	UBIQUITIN-40S RIBOSOMAL PROTEIN S27A
48	5v5i-B	14.2	0.9	73	75	23	RNA-DIRECTED RNA POLYMERASE L
49	3h7s-B	14.2	0.8	73	75	25	UBIQUITIN
50	3u30-A	14.2	1	75	149	24	LINEAR DI-UBIQUITIN
