# Supplementary material for: The TINCR ubiquitin-like microprotein is a tumor suppressor in squamous cell carcinoma
Source: Nat Commun. 2023 Mar 10;14:1328. doi: 10.1038/s41467-023-36713-8 (PMC10006087; doi:10.1038/s41467-023-36713-8)
Supplement: Supplementary file 9 — Supplementary Data 7 [file 41467_2023_36713_MOESM9_ESM.xlsx]

## Sheet: Sheet1
Supplementary Data 7.Crystallographic Data collection and refinement statistics
Data Collection	Apo TINCR		Refinement
Space group	P43212		Resolution (Å)	53.99-2.12 (2.21-2.12)*
Cell dimensions			No. reflections	12,340 (1,186)
a, b, c (Å)	67.68, 67.68, 89.53		Rwork / Rfree (%)	18.83 (25.79)/ 23.62 (33.66)
α, β, γ (°)	90, 90, 90		Ramachantran Plot (%)
Resolution (Å)	53.99-2.12 (2.21-2.12)*		Outliers	0
Rmerge (%)	14.0 (66.1)		Allowed	0.64
I/σI	17.7 (2.07)		Favored	99.36
Completeness (%)	99.9 (99.9)		No. atoms
Redundancy	24.4 (23.1)		Protein	1304
CC1/2	0.98 (0.83)		Ligand/ion	11
*Highest resolution shell is shown in parenthesis.			Water	89
			B-factors
			Protein	55.07
			Ligand/ion	77.42
			Water	55.22
			R.m.s deviations
			Bond lengths (Å)	0.007
			Bond angles (º)	0.955
			PDB code	7MRJ
			*Highest resolution shell is shown in parenthesis.
