# Supplementary material for: The TINCR ubiquitin-like microprotein is a tumor suppressor in squamous cell carcinoma
Source: Nat Commun. 2023 Mar 10;14:1328. doi: 10.1038/s41467-023-36713-8 (PMC10006087; doi:10.1038/s41467-023-36713-8)
Supplement: Supplementary file 10 — Supplementary Data 8 [file 41467_2023_36713_MOESM10_ESM.xlsx]

## Sheet: Sheet1
Supplementary Data 8. Head and Neck Squamous Cell Carcinoma_TINCR expression
AP	Differentiation Grade	TINCR	Tissue array	Position in TMA	CNA status	Comment	Anatomical Location
90B1073(2)	1	1	12-TA11	A7, A8, A9	N/A		Oropharynx
90B5006(4)	1	0	12-TA11	B1, B2, B3	N/A		Oropharynx
90B5171(2)	1	2	12-TA11	B4, B5, B6	N/A		Oropharynx
90B6065(2)	3	1	12-TA11	B7, B8, B9	N/A		Oropharynx
90B6919(2)	3	0	12-TA11	C1, C2, C3	N/A		Oropharynx
90B7262(4)	1	0	12-TA11	C4, C5, C6	N/A		Oropharynx
90B7302(3)	2	0	12-TA11	C7, C8, C9	N/A		Oropharynx
90B8282(1)	1	1	12-TA11	D1, D2, D3	N/A		Oropharynx
91B00790(2)	1	0	12-TA11	D4, D5, D6	N/A		Oropharynx
91B04081(2)	1	1	12-TA11	D7, D8, D9	N/A		Oropharynx
91B04908(1)	3	1	12-TA11	E1, E2, E3	N/A		Oropharynx
91B05688(3)	3	2	12-TA11	E4, E5, E6	N/A		Oropharynx
91B05824(4)	2	0	12-TA11	E7, E8, E9	N/A		Oropharynx
91B08024(3)	1	0	12-TA11	F1, F2, F3	N/A		Oropharynx
91B08592(4)	1	0	12-TA11	F4, F5, F6	N/A		Oropharynx
91B09344(4)	3	0	12-TA11	F7, F8, F9	N/A		Oropharynx
91B10188(9)	1	2	12-TA11	G1, G2, G3	N/A		Oropharynx
91B10950(4)	1	1	12-TA11	G4, G5, G6	N/A		Oropharynx
91B4797(3)	2	1	12-TA11	G7, G8, G9	N/A		Oropharynx
91B7338(4)	1	1	12-TA11	H1, H2, H3	N/A		Oropharynx
92B10409(4)	2	1	12-TA11	H4, H5, H6	N/A		Oropharynx
92B1076(2)	1	1	12-TA11	H7, H8, H9	N/A		Oropharynx
92B1077(1)	2	0	12-TA11	I1, I2, I3	N/A		Oropharynx
92B11281(3)	2	1	12-TA11	I4, I5, I6	N/A		Oropharynx
92B4465(2)	1	0	12-TA11	I7, I8, I9	N/A		Oropharynx
92B5231(1)	3		12-TA11	J1, J2, J3	N/A		Oropharynx
92B6302(1)	1	2	12-TA11	J4, J5, J6	N/A		Oropharynx
92B7178(2)	3	0	12-TA12	A7, A8, A9	WT		Oropharynx
92B7432(4)	1	1	12-TA12	B1, B2, B3	WT		Oropharynx
92B85(1)	1		12-TA12	B4, B5, B6	NV/Ctrl		Oropharynx
93B08873(3)	1	1	12-TA12	B7, B8, B9	WT		Oropharynx
93B09240(3)	2	1	12-TA12	C1, C2, C3	WT		Oropharynx
93B09477(2)	3	1	12-TA12	C4, C5, C6	WT		Oropharynx
93B10626(1)	3	1	12-TA12	C7, C8, C9	HETLOSS		Oropharynx
93B11142(4)	2	0	12-TA12	D1, D2, D3	WT		Oropharynx
93B1374(5)	1	1	12-TA12	D4, D5, D6	WT		Oropharynx
93B4484(2)	1	1	12-TA12	D7, D8, D9	WT		Oropharynx
93B6615(2)	1	1	12-TA12	E1, E2, E3	WT		Oropharynx
93B7481(3)	2	0	12-TA12	E4, E5, E6	WT		Oropharynx
93B7519(2)	2	2	12-TA12	E7, E8, E9	WT		Oropharynx
93B829(3)	1	1	12-TA12	F1, F2, F3	NV/Ctrl		Oropharynx
94B12412(5)	1	0	12-TA12	F4, F5, F6	WT		Oropharynx
94B13253(2)	2	0	12-TA12	F7, F8, F9	WT		Oropharynx
94B2405(1)	1	0	12-TA12	G1, G2, G3	WT		Oropharynx
94B4019(3)	2	1	12-TA12	G4, G5, G6	WT		Oropharynx
94B5781(3)	2		12-TA12	G7, G8, G9	NV/Ctrl		Oropharynx
94B701(4)	3	2	12-TA12	H1, H2, H3	WT		Oropharynx
94B7453(2)	1	2	12-TA12	H4, H5, H6	WT		Oropharynx
94B7681(2)	2	1	12-TA12	H7, H8, H9	WT		Oropharynx
94B8723(2)	1	1	12-TA12	I1, I2, I3	WT		Oropharynx
94B8826	1	1	12-TA12	I4, I5	WT		Oropharynx
94B9038(2)	1	1	12-TA12	I6, I7, I8	WT		Oropharynx
95B10130(1)	2	1	12-TA12	J4, J5, J6	WT		Oropharynx
95B10462(3)	2	0	12-TA13	A7, A8, A9	HETLOSS		Oropharynx
95B10584(2)	2		12-TA13	B1, B2, B3	WT		Oropharynx
95B11103(1)	1	2	12-TA13	B4, B5, B6	WT		Oropharynx
95B2143(2)	2	0	12-TA13	B7, B8, B9	HETLOSS		Oropharynx
95B2188(4)	1		12-TA13	C1, C2, C3	WT		Oropharynx
95B2389(2)	2	0	12-TA13	C4, C5, C6	WT		Oropharynx
95B3348(2)	2	2	12-TA13	C7, C8, C9	WT		Oropharynx
95B3645(4)	1	2	12-TA13	D1, D2, D3	HETLOSS		Oropharynx
95B4979(4)	1	0	12-TA13	D4, D5, D6	WT		Oropharynx
95B6756(1)	2	1	12-TA13	D7, D8, D9	WT		Oropharynx
95B6908(1)	2	2	12-TA13	E1, E2, E3	WT		Oropharynx
95B7302(4)	1	1	12-TA13	E4, E5, E6	WT		Oropharynx
95B9778(6)	2	1	12-TA13	E7, E8, E9	WT		Oropharynx
96B10098(1)	2	0	12-TA13	F1, F2, F3	HETLOSS		Oropharynx
96B1164(2)	1	1	12-TA13	F4, F5, F6	WT		Oropharynx
96B13217(4)	2		12-TA13	F7, F8, F9	HETLOSS		Oropharynx
96B13286(2)	1	2	12-TA13	G1, G2, G3	WT		Oropharynx
96B13460(10)	1	1	12-TA13	G4, G5, G6	WT		Oropharynx
96B13476(4)	1	1	12-TA13	G7, G8, G9	WT		Oropharynx
96B13769(1)	2	2	12-TA13	H1, H2, H3	HETLOSS		Oropharynx
96B1479(5)	1		12-TA13	H4, H5, H6	WT		Oropharynx
96B3095(2)	3		12-TA13	H7, H8, H9	WT		Oropharynx
96B3499(2)	2		12-TA13	I1, I2, I3	WT		Oropharynx
96B4793(3)	1	0	12-TA13	I4, I5, I6	WT		Oropharynx
96B5920	2	2	12-TA13	I7, I8, I9	NV/Ctrl		Oropharynx
96B6216(4)	1	2	12-TA13	J1, J2, J3	WT		Oropharynx
96B6799(4)	1	1	12-TA13	J4, J5, J6	WT		Oropharynx
96B8899(1)	1	0	12-TA14	A7, A8, A9	WT		Oropharynx
96B9054(2)	1	1	12-TA14	B1, B2, B3	WT		Oropharynx
97B10695(2)	1		12-TA14	B4, B5, B6	NV/Ctrl		Oropharynx
97B2226(12)	1	1	12-TA14	B7, B8, B9	WT		Oropharynx
97B3304(2)	3	0	12-TA14	C1, C2, C3	WT		Oropharynx
97B4877(20)	2	1	12-TA14	C4, C5, C6	WT		Oropharynx
97B582-1	2	2	12-TA14	C7, C8, C9	WT		Oropharynx
97B8797(4)	1	1	12-TA14	D1, D2, D3	WT		Oropharynx
97B8961(4)	2	0	12-TA14	D4, D5, D6	WT		Oropharynx
97B9005(1)	1	0	12-TA14	D7, D8, D9	WT		Oropharynx
97B9363(6)	2	1	12-TA14	E1, E2, E3	WT		Oropharynx
98B11593(2)	1	2	12-TA14	E4, E5, E6	WT		Oropharynx
98B1257(5)	2	1	12-TA14	E7, E8, E9	WT		Oropharynx
98B12781(3)	2	1	12-TA14	F1, F2, F3	WT		Oropharynx
98B3246(2)	2	1	12-TA14	F4, F5, F6	WT		Oropharynx
98B3389(3)	2		12-TA14	F7, F8, F9	NV/Ctrl		Oropharynx
98B3763(10)	3	0	12-TA14	G1, G2, G3	WT		Oropharynx
98B4648(3)	1	2	12-TA14	G4, G5, G6	WT		Oropharynx
98B7053(5)	1	1	12-TA14	G7, G8, G9	NV/Ctrl		Oropharynx
99B10990(3)	1	0	12-TA14	H1, H2, H3	WT		Oropharynx
99B12449(1)	3	1	12-TA14	H4, H5, H6	GAIN		Oropharynx
99B3945(1)	1		12-TA14	H7, H8, H9	WT		Oropharynx
99B5289(3)	3	1	12-TA14	I1, I2, I3	WT		Oropharynx
99B6408(1)	2	1	12-TA14	I4, I5, I6	WT		Oropharynx
99B7237		1	12-TA14	I7, I8, I9	WT		Oropharynx
99B8041(2)	2	1	12-TA14	J1, J2, J3	WT		Oropharynx
99B8622(16)	2	1	12-TA14	J4, J5, J6	NV/Ctrl		Oropharynx
99B8878(1)	3	0	12-TA15	A7, A8, A9	NV/Ctrl		Oropharynx
00B0005412(3)	1	1	12-TA15	B1, B2, B3	WT		Oropharynx
00B0011407(3)	1	0	12-TA15	B4, B5, B6	WT		Oropharynx
00B00290(1)	2	0	12-TA15	B7, B8, B9	WT		Oropharynx
00B1655(1)	1	1	12-TA15	C1, C2, C3	Mixed		Oropharynx
01B0001045(3)	1	0	12-TA15	C4, C5, C6	HETLOSS		Oropharynx
01B0001831(2)	1	2	12-TA15	C7, C8, C9	WT		Oropharynx
01B0005386(10)	3	1	12-TA15	D1, D2, D3	HETLOSS		Oropharynx
01B0010239(2)	2	1	12-TA15	D4, D5, D6	HETLOSS		Oropharynx
01B0010299(3)	3	0	12-TA15	D7, D8, D9	WT		Oropharynx
01B0012731(2)	2	1	12-TA15	E1, E2, E3	HETLOSS		Oropharynx
01B0012845(3)	1	1	12-TA15	E4, E5, E6	HETLOSS		Oropharynx
01B0013433(2)	3	0	12-TA15	E7, E8, E9	WT		Oropharynx
01B0014404(2)	2	1	12-TA15	F1, F2, F3	Mixed		Oropharynx
01B0014495(3)	1	1	12-TA15	F4, F5, F6	Mixed		Oropharynx
02B0006177(3)	3	0	12-TA15	F7, F8, F9	HETLOSS		Oropharynx
02B0008754(9)	1	0	12-TA15	G1, G2, G3	WT		Oropharynx
02B0008974(11)	1	0	12-TA15	G4, G5, G6	HETLOSS		Oropharynx
02B0010396(1)	1	1	12-TA15	G7, G8, G9	WT		Oropharynx
02B0014226(1)	3	1	12-TA15	H1, H2, H3	HETLOSS		Oropharynx
03B0000738(1)	1	2	12-TA15	H4, H5, H6	HETLOSS		Oropharynx
03B0001558(2)	1		12-TA15	H7, H8, H9	HETLOSS		Oropharynx
03B0006979(7)	1	1	12-TA15	I1, I2, I3	HETLOSS		Oropharynx
03B0011759(1)	2	2	12-TA15	I4, I5, I6	HETLOSS		Oropharynx
04B0003789(3)	3	1	12-TA15	I7, I8, I9	WT		Oropharynx
04B0006359(2)	3	0	12-TA15	J1, J2, J3	HETLOSS		Oropharynx
04B0009237(1)	2	1	12-TA15	J4, J5, J6	WT		Oropharynx
04B0009456(4)	1	2	12-TA16	A7, A8, A9	N/A		Oropharynx
04B0009732(1)	2	0	12-TA16	B1, B2, B3	N/A		Oropharynx
05B0000933(2)	1	0	12-TA16	B4, B5, B6	N/A		Oropharynx
05B0001200(2)	1	1	12-TA16	B7, B8, B9	N/A		Oropharynx
05B0002561(10)	2	1	12-TA16	C1, C2, C3	N/A		Oropharynx
05B0006018(2)	1	1	12-TA16	C4, C5, C6	N/A		Oropharynx
05B0012333(3)	3	0	12-TA16	C7, C8, C9	N/A		Oropharynx
06B0007654(2)	2	0	12-TA16	D1, D2, D3	N/A		Oropharynx
06B0009621(8)	2	0	12-TA16	D4, D5, D6	N/A		Oropharynx
90B10413(3)	1	1	12-TA17	A7, A8, A9	N/A		Oropharynx
90B5837(5)	1	0	12-TA17	B1, B2, B3	N/A		Oropharynx
90B6495(3)	1	0	12-TA17	B4, B5, B6	N/A		Oropharynx
90B9943(3B)	1	1	12-TA17	B7, B8, B9	N/A		Oropharynx
91B02356(3)	2	0	12-TA17	C1, C2, C3	N/A		Oropharynx
91B05939(3)	2	0	12-TA17	C4, C5, C6	N/A		Oropharynx
91B06254(2)	2	1	12-TA17	C7, C8, C9	N/A		Oropharynx
91B07691(4)	2	1	12-TA17	D1, D2, D3	N/A		Oropharynx
91B07781(1)	2	0	12-TA17	D4, D5, D6	N/A		Oropharynx
91B08171(1)	3	0	12-TA17	D7, D8, D9	N/A		Oropharynx
91B1309(4)	2	0	12-TA17	E1, E2, E3	N/A		Oropharynx
91B9502(1)	1	0	12-TA17	E4, E5, E6	N/A		Oropharynx
92B11150(1)	2	1	12-TA17	E7, E8, E9	N/A		Oropharynx
92B1182(4)	1	0	12-TA17	F1, F2, F3	N/A		Oropharynx
92B2135(1)	1	1	12-TA17	F4, F5, F6	N/A		Oropharynx
92B2538(4)	2	0	12-TA17	F7, F8, F9	N/A		Oropharynx
92B2956(5)	2	0	12-TA17	G1, G2, G3	N/A		Oropharynx
93B3091(3)	1	1	12-TA17	G4, G5, G6	N/A		Oropharynx
93B3785(4)	1	1	12-TA17	G7, G8, G9	N/A		Oropharynx
93B458(2)	3	0	12-TA17	H1, H2, H3	N/A		Oropharynx
93B5706(7)	2	0	12-TA17	H4, H5, H6	N/A		Oropharynx
93B7735(1)	1	1	12-TA17	H7, H8, H9	N/A		Oropharynx
94B1159(2)	2	1	12-TA17	I1, I2, I3	N/A		Oropharynx
94B3427(6)	2	1	12-TA17	I4, I5, I6	N/A		Oropharynx
94B9253(1)	1	2	12-TA17	I7, I8, I9	N/A		Oropharynx
94B9662(5)	1	0	12-TA17	J1, J2, J3	N/A		Oropharynx
95B10224(8)	2	1	12-TA17	J4, J5, J6	N/A		Oropharynx
95B2837(3)	2	0	12-TA18	A7, A8, A9	N/A		Oropharynx
95B5530(5)	2	0	12-TA18	B1, B2, B3	N/A		Oropharynx
95B5758(4)	1	2	12-TA18	B4, B5, B6	N/A		Oropharynx
95B8019(1)	1	1	12-TA18	B7, B8, B9	N/A		Oropharynx
95B8510(4)	3	1	12-TA18	C1, C2, C3	N/A		Oropharynx
96B11782(1)	1	0	12-TA18	C4, C5, C6	N/A		Oropharynx
96B1425(2)	1	1	12-TA18	C7, C8, C9	N/A		Oropharynx
96B2563(1)	1	1	12-TA18	D1, D2, D3	N/A		Oropharynx
96B8282(2)	3	2	12-TA18	D4, D5, D6	N/A		Oropharynx
96B9252(2)	1	1	12-TA18	D7, D8, D9	N/A		Oropharynx
96B9288(5)	1	0	12-TA18	E1, E2, E3	N/A		Oropharynx
97B10049(5)	2	1	12-TA18	E4, E5, E6	N/A		Oropharynx
97B2405(12)	2	1	12-TA18	E7, E8, E9	N/A		Oropharynx
97B3183(11)	2	0	12-TA18	F1, F2, F3	N/A		Oropharynx
97B346(11)	3	1	12-TA18	F4, F5, F6	N/A		Oropharynx
97B5526(4)	2	0	12-TA18	F7, F8, F9	N/A		Oropharynx
97B5757(2)	2	1	12-TA18	G1, G2, G3	N/A		Oropharynx
98B10766(2)	1	1	12-TA18	G4, G5, G6	N/A		Oropharynx
98B11483(4)	1	1	12-TA18	G7, G8, G9	N/A		Oropharynx
98B11600(1)	3	1	12-TA18	H1, H2, H3	N/A		Oropharynx
98B13103(14)	1	1	12-TA18	H4, H5, H6	N/A		Oropharynx
98B1439(3)	1	1	12-TA18	H7, H8, H9	N/A		Oropharynx
98B3108(3)	1		12-TA18	I1, I2, I3	N/A		Oropharynx
98B4964(1)	3	1	12-TA18	I4, I5, I6	N/A		Oropharynx
98B7104(2)	2	0	12-TA18	I7, I8, I9	N/A		Oropharynx
99B11245(16)	1	0	12-TA18	J1, J2, J3	N/A		Oropharynx
99B1392(4)	2	0	12-TA18	J4, J5, J6	N/A		Oropharynx
99B2156(2)	3	0	12-TA19	A7, A8, A9	HOMDEL		Oropharynx
99B4077(4)	1	1	12-TA19	B1, B2, B3	Mixed		Oropharynx
99B5313(2)	2	1	12-TA19	B4, B5, B6	GAIN		Oropharynx
99B617(10)	1	1	12-TA19	B7, B8, B9	HOMDEL		Oropharynx
99B8090(2)	2		12-TA19	C1, C2, C3	HETLOSS		Oropharynx
00B0005539(1)	2		12-TA19	C4, C5, C6	WT		Oropharynx
00B0005595(6)	2	1	12-TA19	C7, C8, C9	HOMDEL		Oropharynx
00B0006537(2)	1	2	12-TA19	D1, D2, D3	WT		Oropharynx
00B0011285(3)	2	1	12-TA19	D4, D5, D6	HOMDEL		Oropharynx
00B0012423(3)	2	1	12-TA19	D7, D8, D9	HOMDEL		Oropharynx
00B0013432(3)	1	1	12-TA19	E1, E2, E3	Mixed		Oropharynx
00B01229(14)	2	1	12-TA19	E4, E5, E6	GAIN		Oropharynx
00B01572(1)	3	1	12-TA19	E7, E8, E9	GAIN		Oropharynx
00B02423(1)	1	1	12-TA19	F1, F2, F3	HOMDEL		Oropharynx
00B02537(2)	1	0	12-TA19	F4, F5, F6	HOMDEL		Oropharynx
00B07110(1)	3	1	12-TA19	F7, F8, F9	HOMDEL		Oropharynx
01B0002406(1)	1	1	12-TA19	G1, G2, G3	Mixed		Oropharynx
01B0003914(4)	1	1	12-TA19	G4, G5, G6	HOMDEL		Oropharynx
01B0004269(1)	1		12-TA19	G7, G8, G9	NV/Ctrl		Oropharynx
01B0007077(3)	3	1	12-TA19	H1, H2, H3	GAIN		Oropharynx
01B0009586(3)	3	2	12-TA19	H4, H5, H6	HOMDEL		Oropharynx
01B0011546(2)	2	1	12-TA19	H7, H8, H9	HOMDEL		Oropharynx
01B0012662(2)	1		12-TA19	I1, I2, I3	NV/Ctrl		Oropharynx
01B0014200(3)	1	1	12-TA19	I4, I5, I6	Mixed		Oropharynx
02B0001680(3)	2	2	12-TA19	I7, I8, I9	NV/Ctrl		Oropharynx
02B0003034(3)	1	1	12-TA19	J1, J2, J3	WT		Oropharynx
02B0004152(1)	3	1	12-TA19	J4, J5, J6	WT		Oropharynx
02B0005056(2)	2	0	12-TA20	A7, A8, A9	HETLOSS		Oropharynx
02B0006354(3)	1	0	12-TA20	B1, B2, B3	HETLOSS		Oropharynx
02B0007772(4)	1		12-TA20	B4, B5, B6	HETLOSS		Oropharynx
02B0008698(1)	2	1	12-TA20	B7, B8, B9	GAIN		Oropharynx
02B0010001(2)	1	1	12-TA20	C1, C2, C3	HETLOSS		Oropharynx
02B0013522(3)	1	1	12-TA20	C4, C5, C6	HETLOSS		Oropharynx
03B0000046(2)	1	1	12-TA20	C7, C8, C9	HETLOSS		Oropharynx
03B0002571(3)	2	1	12-TA20	D1, D2, D3	HETLOSS		Oropharynx
03B0009061(1)	1	0	12-TA20	D4, D5, D6	Mixed		Oropharynx
03B0011414(2)	2	0	12-TA20	D7, D8, D9	HETLOSS		Oropharynx
04B0001348(3)	3	1	12-TA20	E1, E2, E3	GAIN		Oropharynx
04B0008636(3)	2	1	12-TA20	E4, E5, E6	HETLOSS		Oropharynx
04B0014444(3)	3	1	12-TA20	E7, E8, E9	HETLOSS		Oropharynx
05B0005738(2)	3	0	12-TA20	F1, F2, F3	HETLOSS		Oropharynx
05B0010325(4)	2	2	12-TA20	F4, F5, F6	HETLOSS		Oropharynx
05B0014469(1)	1	0	12-TA20	F7, F8, F9	Mixed		Oropharynx
06B0001879(1)	2	2	12-TA20	G1, G2, G3	Mixed		Oropharynx
06B0005229(1)	3	1	12-TA20	G4, G5, G6	HETLOSS		Oropharynx
06B0006537(2)	2	1	12-TA20	G7, G8, G9	HETLOSS		Oropharynx
07B0004056(7)	3	1	12-TA20	H1, H2, H3	HETLOSS		Oropharynx
07B0018918(2)	1	1	12-TA20	H4, H5, H6	Mixed		Oropharynx
07B0019569(5)	2	0	12-TA20	H7, H8, H9	HETLOSS		Oropharynx
08B0011051(2)	2	1	12-TA20	I1, I2, I3	HETLOSS		Oropharynx
08B0021074(14)	3	1	12-TA20	I4, I5, I6	HETLOSS		Oropharynx
09B0004216(4)	3	0	12-TA20	J1, J2, J3	HETLOSS		Oropharynx
02B8443-1a6	2	2	10TA-02	A1, A2, A3	N/A	02B-8443-2	Larynx
02B0012551-13A16	1	1	10TA-02	A4, A5, A6	N/A		Larynx
02B0013699-2Y3	1		10TA-02	A7, A8, A9	N/A		Larynx
02B0008999-2Y3	1	1	10TA-02	B1, B2, B3	N/A		Larynx
02B0010224-8	2	1	10TA-02	B4, B5, B6	N/A		Larynx
02B0010641-4	1	2	10TA-02	B7, B8, B9	N/A	TUMOR	Larynx
02B0010641-4			10TA-02	C1, C2, C3	N/A	NORMAL	Larynx
02B0011131-2A5	2		10TA-02	C4, C5, C6	N/A		Larynx
02B0011572	2	1	10TA-02	C7, C8, C9	N/A		Larynx
02B0012072-2Y3	2	1	10TA-02	D1, D2, D3	N/A		Larynx
03B0000315-3Y4	2	1	10TA-02	D4, D5, D6	N/A		Larynx
03B0002488-2A4	1	1	10TA-02	D7, D8, D9	N/A		Larynx
03B0003447-1A6	2	0	10TA-02	E1, E2, E3	N/A		Larynx
04B0002313-2A4	1		10TA-02	E4, E5, E6	N/A		Larynx
03B-11905-1			10TA-02	E7, E8, E9	N/A		Larynx
03B0011981-1	1	0	10TA-02	F1, F2, F3	N/A		Larynx
03B0011821-1A4	2	1	10TA-02	F4, F5, F6	N/A		Larynx
03B0010937-6Y7	1	0	10TA-02	F7, F8, F9	N/A		Larynx
03B0011457-3A6	2	2	10TA-02	G1, G2, G3	N/A		Larynx
99B-1392-1			10TA-02	G4, G5, G6	N/A	METASTASIS	Larynx
99B-2004-11			10TA-02	G7, G8, G9	N/A	METASTASIS	Larynx
99B-620-2			10TA-02	H1, H2, H3	N/A	METASTASIS	Larynx
02B-2495-3			10TA-02	H4, H5, H6	N/A	METASTASIS	Larynx
99B-10052-4			10TA-02	H7, H8, H9	N/A	METASTASIS	Larynx
99B-13042-1			10TA-02	I1, I2, I3	N/A	METASTASIS	Larynx
00B-652-2			10TA-02	I4, I5, I6	N/A	METASTASIS	Larynx
00B-1163-15			10TA-02	I7, I8, I9	N/A	METASTASIS	Larynx
00B-3321-10			10TA-02	J1, J2, J3	N/A	METASTASIS	Larynx
00B-4599-1			10TA-02	J4, J5, J6	N/A	METASTASIS	Larynx
03B0009638	2	0	10TA-03	A1, A2, A3	N/A		Larynx
03B0009224-1A4	2		10TA-03	A4, A5, A6	N/A		Larynx
03B0014294-2Y3	1	1	10TA-03	A7, A8, A9	N/A		Larynx
04B0001443-1A3	1		10TA-03	B1, B2, B3	N/A		Larynx
04B0002554-4Y5	1		10TA-03	B4, B5, B6	N/A		Larynx
04B0005120-1a5	1	0	10TA-03	B7, B8, B9	N/A		Larynx
04B0010229-1y2	3		10TA-06	F1, F2, F3	WT		Larynx
04B0009807-1A5	2	0	10TA-06	E7, E8, E9	WT		Larynx
04B0011546-1A3	2	0	10TA-06	F4, F5, F6	HETLOSS		Larynx
03B0007798-4	2	1	10TA-06	B7, B8, B9	WT		Larynx
03B0007446-1A4	2	1	10TA-06	A7, A8, A9	WT		Larynx
03B0007538-7			10TA-06	B1, B2, B3	WT	NORMAL	Larynx
03B0007538-1A5	2	2	10TA-06	B4, B5, B6	WT	TUMOR	Larynx
03B0007191-1A3	1	0	10TA-06	A4, A5, A6	WT		Larynx
04B0008577-1A4	2		10TA-06	E4, E5, E6	WT		Larynx
05B0001175-1A3	1	0	10TA-06	F7, F8, F9	NV/Ctrl		Larynx
05B0002213-1Y2	3		10TA-05	F7, F8, F9	N/A	QC rejected	Larynx
05B0002785-1A3	1		10TA-05	G1, G2, G3	N/A	QC rejected	Larynx
05B0004423-3A5	2		10TA-05	C4, C5, C6	N/A	QC rejected	Larynx
05B0006285-1A4	3		10TA-05	C7, C8, C9	N/A	QC rejected	Larynx
05B0007105-7A9	2		10TA-05	D1, D2, D3	N/A	QC rejected	Larynx
05B0007254-1A5	2		10TA-05	D4, D5, D6	N/A	QC rejected	Larynx
05B0007330-1Y2	3		10TA-05	D7, D8, D9	N/A	QC rejected	Larynx
05B0010010-5A8	2		10TA-05	E4, E5, E6	N/A	QC rejected	Larynx
05B0009726-1A3	2		10TA-05	E1, E2, E3	N/A	QC rejected	Larynx
05B0010149-1A4	3		10TA-05	E7, E8, E9	N/A	QC rejected	Larynx
05B0015261-1A3	3		10TA-05	F1, F2, F3	N/A	QC rejected | NORMAL	Larynx
05B-15261-2			10TA-05	F4, F5, F6	N/A	QC rejected | TUMOR	Larynx
03B0002972-2Y3	1		10TA-06	A1, A2, A3	NV/Ctrl		Larynx
03B0011905-1A3	2	1	10TA-02	E7, E8, E9	N/A		Larynx
03B0010808-1	1	0	10TA-06	C1, C2, C3	NV/Ctrl		Larynx
03B0013765-3	1	0	10TA-06	D4, D5, D6	WT		Larynx
03B0013728-2	2		10TA-06	C7, C8, C9	NV/Ctrl		Larynx
03B0013729-1	1	1	10TA-06	D1, D2, D3	WT		Larynx
04B0004379-1	3		10TA-06	D7, D8, D9	HETLOSS		Larynx
04B0005386-1	1		10TA-06	E1, E2, E3	HETLOSS		Larynx
03B0007290-1Y2	1		10TA-04	D1, D2, D3	N/A		Larynx
03B0005855-5	1		10TA-04	C4, C5, C6	N/A		Larynx
03B0004116-1Y2	1	0	10TA-04	B7, B8, B9	N/A		Larynx
04B0005339-1	1		10TA-03	C1, C2, C3	N/A		Larynx
03B0002229-1A4			10TA-04	B1, B2, B3	N/A	NORMAL	Larynx
03B0002229-1A4	2	1	10TA-04	B4, B5, B6	N/A	TUMOR	Larynx
05B0008902-1Y2	2	0	10TA-04	A7, A8, A9	N/A		Larynx
04B0000831-8A12	1	0	10TA-03	C4, C5, C6	N/A		Larynx
04B0001442-10,14Y	2	1	10TA-03	C7, C8, C9	N/A		Larynx
04B0004606-1A4	2	0	10TA-03	D1, D2, D3	N/A		Larynx
04B0013272-14A18	2	0	10TA-03	D4, D5, D6	N/A		Larynx
04B0014243-1Y2	3	0	10TA-03	D7, D8, D9	N/A		Larynx
04B0013705-1A4	3	1	10TA-03	E1, E2, D3	N/A		Larynx
04B0014997-1A4	1		10TA-03	E4, E5, E6	N/A		Larynx
03B0007282-1A5	2	0	10TA-04	C7, C8, C9	N/A		Larynx
03B0004990-8A11	2	0	10TA-04	C1, C2, C3	N/A		Larynx
04B0007051-4Y5	2	0	10TA-03	E7, E8, E9	N/A		Larynx
04B0009636-5A8	3		10TA-03	F1, F2, F3	N/A		Larynx
04B0009856-4Y5	3		10TA-03	F4, F5, F6	N/A		Larynx
05B0000621-6A9	3	0	10TA-04	A1, A2, A3	N/A		Larynx
05B0002993-1A4	2		10TA-03	F7, F8, F9	N/A	NORMAL	Larynx
05B0002993-1A4	2		10TA-03	G1, G2, G3	N/A	TUMOR	Larynx
05B0004083-1Y2	1	1	10TA-04	A4, A5, A6	N/A		Larynx
05B0007274-2Y3	2		10TA-04	B1, B2, B3	N/A		Larynx
05B0011405-1A4	3		10TA-04	B4, B5, B6	N/A		Larynx
05B0012497-2Y3	2		10TA-04	B7, B8, B9	N/A		Larynx
05B0014781-3A7	2		10TA-04	C1, C2, C3	N/A		Larynx
02B0002085-1Y2	2	0	10TA-04	D7, D8, D9	N/A		Larynx
02B0002685-1A3	1	1	10TA-04	E1, E2, E3	N/A		Larynx
02B0004462	3	0	10TA-04	E4, E5, E6	N/A		Larynx
02B0005242-1A3	3		10TA-04	E7, E8, E9	N/A		Larynx
02B0007079-1Y2	2	0	10TA-04	F1, F2, F3	N/A		Larynx
02B0012067-1Y2	1	0	10TA-04	G1, G2, G3	N/A		Larynx
02B0012362-1A5	1		10TA-05	A4, A5, A6	N/A	QC rejected	Larynx
02B0009401-1A4	3	0	10TA-04	F4, F5, F6	N/A		Larynx
02B0010358-6A9	2	0
HC99B0001392	2		10TA-02	G4, G5, G6	N/A	METASTASIS	Larynx
HC99B0002004	2	0	10TA-02	G7, G8, G9	N/A	METASTASIS	Larynx
HC99B0000620	3		10TA-02	H1, H2, H3	N/A	METASTASIS	Larynx
HC02B0002495	2	0	10TA-02	H4, H5, H6	N/A	METASTASIS	Larynx
HC99B0008785 y HC	3	0
HC99B0013042 y HC	1	0	10TA-02	I1, I2, I3	N/A	METASTASIS	Larynx
HC00B0000652, HC0	1	0	10TA-02	I4, I5, I6	N/A	METASTASIS	Larynx
HC00B0000233, HC0	1
HC00B0003321-5	3	0	10TA-02	J1, J2, J3	N/A	METASTASIS	Larynx
00B0004599-1a4	2	0	10TA-02	J4, J5, J6	N/A	METASTASIS	Larynx
00B0005138-1a6	3		10TA-03	G4, G5, G6	N/A	METASTASIS	Larynx
00B0005539-1a8	2		10TA-03	G7, G8, G9	N/A	METASTASIS	Larynx
00B0007543-1a3	3		10TA-03	H1, H2, H3	N/A	METASTASIS	Larynx
00B0008645-1a4	3	0	10TA-03	H4, H5, H6	N/A	METASTASIS	Larynx
00B0011407-1a4	1		10TA-03	H7, H8, H9	N/A	METASTASIS	Larynx
00B0012029-1a4	2	0	10TA-03	I1, I2, I3	N/A	METASTASIS	Larynx
00B0013720-10-12	1		10TA-03	I4, I5, I6	N/A	METASTASIS	Larynx
00B0013555-1a7	3		10TA-03	I7, I8, I9	N/A	METASTASIS	Larynx
00B0013738-2y3	2		10TA-03	J1, J2, J3	N/A	METASTASIS	Larynx
00B0014475-1a3	3		10TA-03	J4, J5, J6	N/A	METASTASIS	Larynx
01B0002406-1a4	1	0	10TA-04	G4, G5, G6	N/A	METASTASIS	Larynx
01B0005126-1a3	2	0	10TA-04	G7, G8, G9	N/A	METASTASIS	Larynx
01B0005914-2a4	2		10TA-05	G4, G5, G6	N/A	QC rejected | METASTASIS	Larynx
01B0009140-7y8	2	1	10TA-04	H1, H2, H3	N/A	QC rejected | METASTASIS	Larynx
01B0014404-1a3	2	0	10TA-04	H4, H5, H6	N/A	QC rejected | METASTASIS	Larynx
02B0006177-1a7	3	0	10TA-04	H7, H8, H9	N/A	QC rejected | METASTASIS	Larynx
02B0010531-1a5	3	0	10TA-04	I1, I2, I3	N/A	QC rejected | METASTASIS	Larynx
02B0012487-1	2	0	10TA-04	I4, I5, I6	N/A	QC rejected | METASTASIS	Larynx
02B0014226-1	3	0	10TA-04	I7, I8, I9	N/A	QC rejected | METASTASIS	Larynx
02B0009530-1y2	2	1	10TA-04	J1, J2, J3	N/A	QC rejected | METASTASIS	Larynx
02B0009437-4A6	3	0	10TA-04	J4, J5, J6	N/A	QC rejected | METASTASIS	Larynx
03B0004427-1a4	2		10TA-05	G7, G8, G9	N/A	QC rejected | METASTASIS	Larynx
08B0003689-7a10	2		10TA-05	H1, H2, H3	N/A	QC rejected | METASTASIS	Larynx
04B0011040-1a6	3		10TA-05	H4, H5, H6	N/A	QC rejected | METASTASIS	Larynx
03B0008806-6A8	3		10TA-05	H7, H8, H9	N/A	QC rejected | METASTASIS	Larynx
03B0006556-1a4	3		10TA-05	I1, I2, I3	N/A	QC rejected | METASTASIS	Larynx
04B0007105-1A4	1		10TA-05	I4, I5, I6	N/A	QC rejected | METASTASIS	Larynx
04B0009169-1A5	2		10TA-05	I7, I8, I9	N/A	QC rejected | METASTASIS	Larynx
04B0009732-1a3	2		10TA-05	J1, J2, J3	N/A	QC rejected | METASTASIS	Larynx
05B0001934-10a13	3		10TA-05	J4, J5, J6	N/A	QC rejected | METASTASIS	Larynx
05B0001690-4a6	3	0	10TA-06	G1, G2, G3	WT	METASTASIS	Larynx
05B0006707-1	3	1	10TA-06	G4, G5, G6	(??)	METASTASIS	Larynx
05B0007940-3A6	3	1	10TA-06	G7, G8, G9	(??)	METASTASIS	Larynx
05B0011723-1A3	2	1	10TA-06	H1, H2, H3	WT	METASTASIS	Larynx
06B0006928-1a6	3	1	10TA-06	H4, H5, H6	WT	METASTASIS	Larynx
06B0009621-6a9	2	1	10TA-06	H7, H8, H9	WT	METASTASIS	Larynx
06B0010116-5y6	1	0	10TA-06	I1, I2	WT	METASTASIS	Larynx
07B0005466-2a5	2	1	10TA-06	C4, C5, C6	NV/Ctrl	METASTASIS	Larynx
