# Supplementary material for: The TINCR ubiquitin-like microprotein is a tumor suppressor in squamous cell carcinoma
Source: Nat Commun. 2023 Mar 10;14:1328. doi: 10.1038/s41467-023-36713-8 (PMC10006087; doi:10.1038/s41467-023-36713-8)
Supplement: Supplementary file 11 — Supplementary Data 9 [file 41467_2023_36713_MOESM11_ESM.xlsx]

## Sheet: Sheet1
Supplementary Data 9. Skin Cancer - Cutaneous Squamous Cell Carcinoma and other skin cancers_TINCR expression
TMA	TINCR	Pathology diagnosis	Array position	Cohort	Age	Sex	TNM	Grade	Stage	Type
16TA-07	0	Cutaneous squamous cell carcinoma		HUCA
16TA-07	2	Cutaneous squamous cell carcinoma		HUCA
16TA-07	1	Cutaneous squamous cell carcinoma		HUCA
16TA-07	1	Cutaneous squamous cell carcinoma		HUCA
16TA-07	2	Cutaneous squamous cell carcinoma		HUCA
16TA-07	1	Cutaneous squamous cell carcinoma		HUCA
16TA-07	0	Cutaneous squamous cell carcinoma		HUCA
16TA-07	0	Cutaneous squamous cell carcinoma		HUCA
16TA-07	1	Cutaneous squamous cell carcinoma		HUCA
16TA-07	1	Cutaneous squamous cell carcinoma		HUCA
16TA-07	1	Cutaneous squamous cell carcinoma		HUCA
16TA-07	0	Cutaneous squamous cell carcinoma		HUCA
16TA-07	0	Cutaneous squamous cell carcinoma		HUCA
16TA-07	2	Cutaneous squamous cell carcinoma		HUCA
16TA-07	0	Cutaneous squamous cell carcinoma		HUCA
16TA-07	0	Cutaneous squamous cell carcinoma		HUCA
16TA-07	0	Cutaneous squamous cell carcinoma		HUCA
16TA-07	1	Cutaneous squamous cell carcinoma		HUCA
16TA-07	1	Cutaneous squamous cell carcinoma		HUCA
16TA-07	1	Cutaneous squamous cell carcinoma		HUCA
16TA-07	0	Cutaneous squamous cell carcinoma		HUCA
16TA-07	1	Cutaneous squamous cell carcinoma		HUCA
16TA-07	1	Cutaneous squamous cell carcinoma		HUCA
16TA-07	1	Cutaneous squamous cell carcinoma		HUCA
16TA-07	1	Cutaneous squamous cell carcinoma		HUCA
16TA-07	1	Cutaneous squamous cell carcinoma		HUCA
16TA-07	0	Cutaneous squamous cell carcinoma		HUCA
16TA-07	1	Cutaneous squamous cell carcinoma		HUCA
16TA-07	0	Cutaneous squamous cell carcinoma		HUCA
16TA-08	0	Cutaneous squamous cell carcinoma		HUCA
16TA-08	0	Cutaneous squamous cell carcinoma		HUCA
16TA-08	2	Cutaneous squamous cell carcinoma		HUCA
16TA-08	1	Cutaneous squamous cell carcinoma		HUCA
16TA-08	1	Cutaneous squamous cell carcinoma		HUCA
16TA-08	1	Cutaneous squamous cell carcinoma		HUCA
16TA-08	1	Cutaneous squamous cell carcinoma		HUCA
16TA-08	0	Cutaneous squamous cell carcinoma		HUCA
16TA-08	1	Cutaneous squamous cell carcinoma		HUCA
16TA-08	0	Cutaneous squamous cell carcinoma		HUCA
16TA-08	0	Cutaneous squamous cell carcinoma		HUCA
16TA-08	1	Cutaneous squamous cell carcinoma		HUCA
16TA-08	0	Cutaneous squamous cell carcinoma		HUCA
16TA-08	2	Cutaneous squamous cell carcinoma		HUCA
16TA-08	1	Cutaneous squamous cell carcinoma		HUCA
16TA-08	0	Cutaneous squamous cell carcinoma		HUCA
16TA-08	0	Cutaneous squamous cell carcinoma		HUCA
16TA-08	1	Cutaneous squamous cell carcinoma		HUCA
16TA-08	1	Cutaneous squamous cell carcinoma		HUCA
16TA-08	0	Cutaneous squamous cell carcinoma		HUCA
16TA-08	0	Cutaneous squamous cell carcinoma		HUCA
16TA-08	1	Cutaneous squamous cell carcinoma		HUCA
16TA-08	2	Cutaneous squamous cell carcinoma		HUCA
16TA-08	1	Cutaneous squamous cell carcinoma		HUCA
16TA-08	1	Cutaneous squamous cell carcinoma		HUCA
16TA-08	1	Cutaneous squamous cell carcinoma		HUCA
16TA-08	0	Cutaneous squamous cell carcinoma		HUCA
16TA-08	0	Cutaneous squamous cell carcinoma		HUCA
16TA-08	0	Cutaneous squamous cell carcinoma		HUCA
16TA-09	0	Cutaneous squamous cell carcinoma		HUCA
16TA-09	1	Cutaneous squamous cell carcinoma		HUCA
16TA-09	0	Cutaneous squamous cell carcinoma		HUCA
16TA-09	0	Cutaneous squamous cell carcinoma		HUCA
16TA-09	0	Cutaneous squamous cell carcinoma		HUCA
16TA-09	2	Cutaneous squamous cell carcinoma		HUCA
16TA-09	2	Cutaneous squamous cell carcinoma		HUCA
16TA-09	0	Cutaneous squamous cell carcinoma		HUCA
16TA-09	1	Cutaneous squamous cell carcinoma		HUCA
16TA-09	1	Cutaneous squamous cell carcinoma		HUCA
16TA-09	0	Cutaneous squamous cell carcinoma		HUCA
16TA-09	1	Cutaneous squamous cell carcinoma		HUCA
16TA-09	0	Cutaneous squamous cell carcinoma		HUCA
16TA-09	1	Cutaneous squamous cell carcinoma		HUCA
16TA-09	1	Cutaneous squamous cell carcinoma		HUCA
16TA-09	1	Cutaneous squamous cell carcinoma		HUCA
16TA-09	0	Cutaneous squamous cell carcinoma		HUCA
16TA-09	0	Cutaneous squamous cell carcinoma		HUCA
16TA-09	0	Cutaneous squamous cell carcinoma		HUCA
16TA-09	1	Cutaneous squamous cell carcinoma		HUCA
16TA-09	1	Cutaneous squamous cell carcinoma		HUCA
16TA-09	0	Cutaneous squamous cell carcinoma		HUCA
16TA-09	0	Cutaneous squamous cell carcinoma		HUCA
16TA-09	1	Cutaneous squamous cell carcinoma		HUCA
16TA-09	1	Cutaneous squamous cell carcinoma		HUCA
16TA-09	0	Cutaneous squamous cell carcinoma		HUCA
16TA-09	0	Cutaneous squamous cell carcinoma		HUCA
16TA-09	2	Cutaneous squamous cell carcinoma		HUCA
16TA-09	0	Cutaneous squamous cell carcinoma		HUCA
16TA-10	1	Cutaneous squamous cell carcinoma		HUCA
16TA-10	2	Cutaneous squamous cell carcinoma		HUCA
16TA-10	0	Cutaneous squamous cell carcinoma		HUCA
16TA-10	0	Cutaneous squamous cell carcinoma		HUCA
16TA-10	0	Cutaneous squamous cell carcinoma		HUCA
16TA-10	1	Cutaneous squamous cell carcinoma		HUCA
16TA-10	0	Cutaneous squamous cell carcinoma		HUCA
16TA-10	1	Cutaneous squamous cell carcinoma		HUCA
16TA-10	0	Cutaneous squamous cell carcinoma		HUCA
16TA-10	0	Cutaneous squamous cell carcinoma		HUCA
16TA-10	0	Cutaneous squamous cell carcinoma		HUCA
16TA-10	0	Cutaneous squamous cell carcinoma		HUCA
16TA-10	0	Cutaneous squamous cell carcinoma		HUCA
16TA-10	1	Cutaneous squamous cell carcinoma		HUCA
16TA-10	1	Cutaneous squamous cell carcinoma		HUCA
16TA-10	0	Cutaneous squamous cell carcinoma		HUCA
16TA-10	2	Cutaneous squamous cell carcinoma		HUCA
16TA-10	0	Cutaneous squamous cell carcinoma		HUCA
16TA-10	1	Cutaneous squamous cell carcinoma		HUCA
16TA-10	1	Cutaneous squamous cell carcinoma		HUCA
16TA-10	0	Cutaneous squamous cell carcinoma		HUCA
16TA-10	0	Cutaneous squamous cell carcinoma		HUCA
16TA-10	1	Cutaneous squamous cell carcinoma		HUCA
16TA-10	1	Cutaneous squamous cell carcinoma		HUCA
SK801c	1	Squamous cell carcinoma of right leg	A1	US Biomax commercial	73	M	T1N0M0	1	I	Malignant
SK801c	0	Squamous cell carcinoma of chest wall	A2	US Biomax commercial	54	M	T2N0M0	1	II	Malignant
SK801c	0	Squamous cell carcinoma of neck	A3	US Biomax commercial	67	M	T2N0M0	1	II	Malignant
SK801c	1	Squamous cell carcinoma of right back	A4	US Biomax commercial	58	M	T2N0M0	1	II	Malignant
SK801c	0	Squamous cell carcinoma of face	A5	US Biomax commercial	90	F	T2N0M0	1	II	Malignant
SK801c	0	Squamous cell carcinoma of right face	A6	US Biomax commercial	84	F	T2N0M0	1	II	Malignant
SK801c	0	Squamous cell carcinoma of right armpit	A7	US Biomax commercial	76	M	T3N0M0	1	III	Malignant
SK801c	1	Squamous cell carcinoma of left leg	A8	US Biomax commercial	73	M	T1N0M0	1	I	Malignant
SK801c	0	Squamous cell carcinoma of neck	A9	US Biomax commercial	74	M	T2N0M0	1	II	Malignant
SK801c	1	Squamous cell carcinoma of left preauricula	A10	US Biomax commercial	72	M	T1N0M0	1	I	Malignant
SK801c	0	Squamous cell carcinoma of right cheek	B1	US Biomax commercial	64	M	T2N0M0	1	II	Malignant
SK801c	0	Squamous cell carcinoma of thigh	B2	US Biomax commercial	79	F	T2N0M0	2	II	Malignant
SK801c	1	Squamous cell carcinoma of left lower limb	B3	US Biomax commercial	56	F	T3N0M0	1	III	Malignant
SK801c	1	Squamous cell carcinoma of scalp	B4	US Biomax commercial	34	M	T3N0M0	1	III	Malignant
SK801c	1	Squamous cell carcinoma of right face	B5	US Biomax commercial	86	F	T1N0M0	*	I	Malignant
SK801c	1	Squamous cell carcinoma of lip	B6	US Biomax commercial	61	M	T1N0M0	1	I	Malignant
SK801c	1	Squamous cell carcinoma of left back of foot	B7	US Biomax commercial	55	M	T1N0M0	1	I	Malignant
SK801c	1	Squamous cell carcinoma of right forehead	B8	US Biomax commercial	88	F	T1N0M0	1	I	Malignant
SK801c	1	Squamous cell carcinoma of orbital cavity	B9	US Biomax commercial	65	M	T1N0M0	1	I	Malignant
SK801c	1	Squamous cell carcinoma of right face	B10	US Biomax commercial	85	F	T2N0M0	1	II	Malignant
SK801c	0	Squamous cell carcinoma of right face (sparse)	C1	US Biomax commercial	80	F	T2N0M0	1	II	Malignant
SK801c	1	Squamous cell carcinoma of forehead	C2	US Biomax commercial	37	M	T3N0M0	1	III	Malignant
SK801c	1	Squamous cell carcinoma of left lower limb	C3	US Biomax commercial	56	M	T2N0M0	1	II	Malignant
SK801c	1	Squamous cell carcinoma of left back of foot	C4	US Biomax commercial	66	M	T1N0M0	2	I	Malignant
SK801c	0	Squamous cell carcinoma of left heel	C5	US Biomax commercial	55	F	T3N0M0	2	III	Malignant
SK801c	1	Squamous cell carcinoma of left preauricula	C6	US Biomax commercial	66	M	T2N0M0	1	II	Malignant
SK801c	2	Squamous cell carcinoma of right shoulder	C7	US Biomax commercial	67	M	T3N0M0	1	III	Malignant
SK801c	no tumor	Squamous cell carcinoma of left cheek	C8	US Biomax commercial	64	F	T2N0M0	*	II	Malignant
SK801c	1	Squamous cell carcinoma of face	C9	US Biomax commercial	60	M	T2N0M0	1	II	Malignant
SK801c	0	Squamous cell carcinoma of right fore shin	C10	US Biomax commercial	69	M	T3N0M0	2	III	Malignant
SK801c	lost	Squamous cell carcinoma of scalp	D1	US Biomax commercial	47	M	T2N0M0	2	II	Malignant
SK801c	0	Squamous cell carcinoma post aurem	D2	US Biomax commercial	64	M	T2N0M0	2	II	Malignant
SK801c	0	Squamous cell carcinoma of left thigh	D3	US Biomax commercial	51	M	T3N0M0	2	III	Malignant
SK801c	0	Squamous cell carcinoma of lumbar part	D4	US Biomax commercial	58	M	T3N1M0	2	III	Malignant
SK801c	0	Squamous cell carcinoma of left preauricula	D5	US Biomax commercial	67	M	T1N0M0	2	I	Malignant
SK801c	0	Squamous cell carcinoma of nasal tip	D6	US Biomax commercial	66	F	T1N0M0	2	I	Malignant
SK801c	1	Squamous cell carcinoma of occipitalia	D7	US Biomax commercial	68	M	T2N0M0	2	II	Malignant
SK801c	0	Squamous cell carcinoma of chest	D8	US Biomax commercial	73	M	T2N0M0	2	II	Malignant
SK801c	0	Squamous cell carcinoma of left thigh (sparse)	D9	US Biomax commercial	71	M	T3N1M0	2	III	Malignant
SK801c	0	Squamous cell carcinoma of scalp	D10	US Biomax commercial	45	M	T2N0M0	3	II	Malignant
SK801c	0	Squamous cell carcinoma	E1	US Biomax commercial	72	M	T2N0M0	3	II	Malignant
SK801c	0	Squamous cell carcinoma of scalp	E2	US Biomax commercial	70	M	T3N0M0	3	III	Malignant
SK801c	0	Basal cell carcinoma of scalp	E3	US Biomax commercial	64	M	T2N0M0	-	II	Malignant
SK801c	0	Basal cell carcinoma of scalp	E4	US Biomax commercial	62	M	T1N0M0	-	I	Malignant
SK801c	lost	Basal cell carcinoma of scalp	E5	US Biomax commercial	57	M	T2N0M0	-	II	Malignant
SK801c	1	Basal cell carcinoma	E6	US Biomax commercial	48	M	T2N0M0	-	II	Malignant
SK801c	0	Basal cell carcinoma of right cheek	E7	US Biomax commercial	74	F	T2N0M0	-	II	Malignant
SK801c	1	Basal cell carcinoma of lumbosacral area	E8	US Biomax commercial	74	M	T2N0M0	-	II	Malignant
SK801c	0	Basal cell carcinoma of scalp	E9	US Biomax commercial	64	F	T2N0M0	-	II	Malignant
SK801c	0	Basal cell carcinoma of submaxilla	E10	US Biomax commercial	48	M	T1N0M0	-	I	Malignant
SK801c	0	Basal cell carcinoma of scalp	F1	US Biomax commercial	60	M	T2N0M0	-	II	Malignant
SK801c	0	Basal cell carcinoma of left face	F2	US Biomax commercial	54	M	T2N0M0	-	II	Malignant
SK801c	0	Basal cell carcinoma of right forehead	F3	US Biomax commercial	38	M	T1N0M0	-	I	Malignant
SK801c	2	Basal cell carcinoma of right neck	F4	US Biomax commercial	63	F	T2N0M0	-	II	Malignant
SK801c	2	Basal cell carcinoma of right face	F5	US Biomax commercial	62	F	T1N0M0	-	I	Malignant
SK801c	1	Squamous cell carcinoma of scalp	F6	US Biomax commercial	70	F	T1N0M0	-	I	Malignant
SK801c	2	Malignant melanoma of right sole of foot	F7	US Biomax commercial	53	M	T4N0M0	-	IIB	Malignant
SK801c	0	Malignant melanoma of right forearm	F8	US Biomax commercial	55	M	T4N0M0	-	IIB	Malignant
SK801c	nv	Malignant melanoma of right medial malleolus	F9	US Biomax commercial	76	M	T4N0M0	-	IIB	Malignant
SK801c	0	Malignant melanoma of left cheek	F10	US Biomax commercial	78	M	T1N0M0	-	IA	Malignant
SK801c	0	Malignant melanoma of right sole of foot (sparse)	G1	US Biomax commercial	65	M	T2N0M0	-	IB	Malignant
SK801c	1	Basal cell carcinoma of scalp	G2	US Biomax commercial	41	F	T4N0M0	-	IIB	Malignant
SK801c	0	Malignant melanoma of left foot	G3	US Biomax commercial	74	M	T4N0M0	-	IIB	Malignant
SK801c	0	Malignant melanoma of left heel	G4	US Biomax commercial	42	M	T3N0M0	-	IIA	Malignant
SK801c	0	Malignant melanoma of right buttocks	G5	US Biomax commercial	60	M	T4N1M0	-	III	Malignant
SK801c	0	Malignant melanoma of crissum (sparse)	G6	US Biomax commercial	45	M	T4N0M0	-	IIB	Malignant
SK801c	0	Malignant melanoma of sole of foot	G7	US Biomax commercial	55	M	T4N0M0	-	IIB	Malignant
SK801c	1	Malignant melanoma of right heel	G8	US Biomax commercial	52	M	T4N1M0	-	III	Malignant
SK801c	2	Sweat gland carcinoma of post thigh	G9	US Biomax commercial	64	M	T2N0M0	-	IB	Malignant
SK801c	1	Malignant trichoepithelioma of left lumbar part	G10	US Biomax commercial	65	F	T3N0M0	-	IIA	Malignant
SK801c	NAT	Adjacent normal skin tissue of breast	H1	US Biomax commercial	53	F	-	-	-	NAT
SK801c	NAT	Adjacent normal skin tissue of left heel	H2	US Biomax commercial	73	M	-	-	-	NAT
SK801c	NAT	Adjacent normal skin tissue of left foot	H3	US Biomax commercial	75	M	-	-	-	NAT
SK801c	NAT	Adjacent normal skin tissue of breast	H4	US Biomax commercial	42	F	-	-	-	NAT
SK801c	NAT	Adjacent normal skin tissue of breast	H5	US Biomax commercial	50	F	-	-	-	NAT
SK801c	NAT	Adjacent normal skin tissue of breast	H6	US Biomax commercial	49	F	-	-	-	NAT
SK801c	NAT	Adjacent normal skin tissue of breast	H7	US Biomax commercial	49	F	-	-	-	NAT
SK801c	NAT	Adjacent normal skin tissue of breast	H8	US Biomax commercial	56	M	-	-	-	NAT
SK801c	NAT	Adjacent normal skin tissue of left chest wall	H9	US Biomax commercial	37	F	-	-	-	NAT
SK801c	NAT	Adjacent normal skin tissue of breast	H10	US Biomax commercial	62	F	-	-	-	NAT
SK801c	2	Pheochromocytoma (tissue marker) - adrenal gland		US Biomax commercial	42	M		-		Malignant
TNM grading:
T - Primary tumor
Tx - Primary tumor cannot be assessed
T0 - No evidence of primary tumor
Tis - Carcinoma in situ; intraepithelial or invasion of lamina propria
T1 - Tumor invades submucosa
T2 - Tumor invades muscularis propria
T3 - Tumor invades through muscularis propria into subserosa or into non-peritonealized pericolic or perirectal tissues.
T4 - Tumor directly invades other organs or structures and/or perforate visceral peritoneum
N - Regional lymph nodes
Nx - Regional lymph nodes cannot be assessed
N0 - No regional lymph node metastasis
N1 - Metastasis in 1 to 3 regional lymph nodes
N2 - Metastasis in 4 or more regional lymph nodes
M - Distant metastasis
Mx - Distant metastasis cannot be assessed
M0 - No distant metastasis
M1 - Distant metastasis
