# Supplementary material for: The TINCR ubiquitin-like microprotein is a tumor suppressor in squamous cell carcinoma
Source: Nat Commun. 2023 Mar 10;14:1328. doi: 10.1038/s41467-023-36713-8 (PMC10006087; doi:10.1038/s41467-023-36713-8)
Supplement: Supplementary file 12 — Supplementary Data 10 [file 41467_2023_36713_MOESM12_ESM.xlsx]

## Sheet: Sheet1
Supplementary Data 10. Association of TINCR protein expression with other proteins by immunohistochemistry and clinical parameters in HUCA cutaneous SCC cohort
Characteristic	no. of cases	TINCR-positive Score (0 vs 1-2)	p#
p53 protein expression			0.341
Negative	23	15
Positive (score 0 vs 1)	77	40
p21 protein expression			0.108
Negative	17	6
Postive (score 0 vs 1-2)	83	49
pS6 protein expression			0.07
Negative	47	21
Postive (score 0 vs 1-2)	53	34
Lymph node metastasis			0.044
Negative	50	33
Positive	50	22
Tumor thickness			0.005
<6mm	50	35
>6mm	50	20
# Fisher's exact test
