# Supplementary material for: The TINCR ubiquitin-like microprotein is a tumor suppressor in squamous cell carcinoma
Source: Nat Commun. 2023 Mar 10;14:1328. doi: 10.1038/s41467-023-36713-8 (PMC10006087; doi:10.1038/s41467-023-36713-8)
Supplement: Supplementary file 13 — Supplementary Data 11 [file 41467_2023_36713_MOESM13_ESM.xlsx]

## Sheet: Sheet1
Supplementary Data 11. Association of TINCR protein expression with clinicopathological findings, relapse and disease outcome
Characteristic	no. of cases	TINCR expression			p#
		Negative (0)	Partial (1)	Positive (2)
pT (tumor size) classification					0.232
T1-T2	92	46	38	8
T3	104	39	52	13
T4	110	38	59	13
pN (lymph node infiltration) classification					0.919
N0	81	33	40	8
N+	225	90	109	26
Disease stage					0.994
I-II	33	13	17	3
III	50	20	24	6
IV	223	90	108	25
Pathological grade					0.412
Well Differentiated	126	44	65	17
Moderately Differentiated	121	51	57	13
Poorly Differentiated	58	28	26	4
Site					0.0001
Oropharynx	230	77	123	30
Hypopharynx	38	29	9	0
Larynx	38	17	17	4
Tumor recurrence (either loco-regional and/or distant metastasis )					0.118
No	118	42	66	10
Yes	188	81	83	24
# Pearson squared-chi test
