# Supplementary material for: The TINCR ubiquitin-like microprotein is a tumor suppressor in squamous cell carcinoma
Source: Nat Commun. 2023 Mar 10;14:1328. doi: 10.1038/s41467-023-36713-8 (PMC10006087; doi:10.1038/s41467-023-36713-8)
Supplement: Supplementary file 15 — Source Data [file 41467_2023_36713_MOESM15_ESM.zip]

Archive with 2 entries (2 files):
- 351605_2_supp_7241928_r773lh.xlsx
- UncroppedWestern.pdf
