# Supplementary material for: The TINCR ubiquitin-like microprotein is a tumor suppressor in squamous cell carcinoma
Source: Nat Commun. 2023 Mar 10;14:1328. doi: 10.1038/s41467-023-36713-8 (PMC10006087; doi:10.1038/s41467-023-36713-8)
Supplement: Supplementary file 15 — Source Data [file 41467_2023_36713_MOESM15_ESM.zip › 351605_2_supp_7241928_r773lh.xlsx]

## Sheet: Figure 1
Figure 1 Source Data.
Figure 1, panel a
	hKC 060 16h ctrl			hKC 060 16h UVC					hKC 101 16h ctrl			hKC 101 16h UVC
TINCR mRNA fold change relative to control	0.82822	1.0005	1.20681	3.28104	4.48472	5.73069		TINCR mRNA fold change relative to control	0.970416	1.0688	0.964152	22.8548	23.5698	21.1174
Figure 1, panel b
crispr v2_Control	crispr v2_UVC 20mJ/cm2 4h	crispr p53 g3-1_Control	crispr p53 g3-1_UVC 20mJ/cm2 4h	crispr p53 g4-1_Control	crispr p53 g4-1_UVC 20mJ/cm2 4h
1.03189	6.87492	0.466375	0.833223	0.637623	1.32027
1.01806	7.43674	0.496811	0.951186	0.672674	1.40877
0.951908	6.14845	0.415128	0.866923	0.686454	1.20352
Figure 1, panel d
IgG	non-UVC	UVC
0.00117316	0.0202862	0.119055
0.000560168	0.0195418	0.115735
Figure 1, panel f
	TINCR WT (Fold increase UVR over nonUVB)	TINCR het (Fold increase UVR over nonUVB)	TINCR KO (Fold increase UVR over nonUVB)			TINCR WT (Fold increase UVR over nonUVB)	TINCR het (Fold increase UVR over nonUVB)	TINCR KO (Fold increase UVR over nonUVB)
Male 1	1.40088	1.30587	1.54564		Female 1	1.56515	1.53363	1.50176
Male 2	1.80451	1.99376	2.17865		Female 2	1.75207	1.92936	1.2667
Male 3	2.19877	1.71101	1.35481		Female 3	1.60163	2.07169	1.33154
Figure 1, panel g
UVB (males) - TINCR WT	UVB (males) - TINCR het	UVB (males) - TINCR KO		UVB (females) - TINCR WT	UVB (females) - TINCR het	UVB (females) - TINCR KO
0.481599	0.578923	0.533765		0.15538	0.067847	0.52866
0.659908	0.223128	0.213308		0.155648	0.067547	0.196777
0.217908	0.337091	0.513567		0.02112	0.139628	0.792903

## Sheet: Supplementary Figure 1
Supplementary Figure 1 Source Data.
Supplementary Figure 1, panel b
kidney			liver			lung			colon			esophagous			brain			testis			ovary			skeletal muscle			trachea			spleen			thymus			bladder			cervix			thyroid
1.01987	0.980517	0	0	0	0	1.51216	0.957261	1.16448	0	0	0	13.1836	15.3435	14.9982	1.78916	1.59173	1.41671	2.21966	2.30957	2.72481	0	0	0	0	3.95319	0	3.43171	2.0032	2.46516	0	0	0	0	0	0	0.966625	1.14065	1.31547	8.09335	5.33064	7.20309	0	0	0
Supplementary Figure 1, panel c
kidney			spleen			lymph node			thymus			liver			lung			brain			testis			heart			skeletal muscle			tail skin			small intestine			large intestine			ovary			esophagous			stomach			BM cells
0.048262	0.329451		0.109807	0.243099		0	0.096597		0.108687	0.387338		0	0.155192		1.07382	1.734		0.070745	0.079637		1.22289	0.087534		0.03596	0.148032		0.02674	0.430773		47.1297	91.4034		0.1579			0.613927	0.782401			1.35364			20.9672			2.1178			0.104113
Supplementary Figure 1, panel f
	-CaCl			+CaCl D3			+CaCl D6
060 hKC	1.03384	1.05347	0.918172	1.92091	2.28283	2.45619	12.3972	10.1285	9.78784
063 hKC	1.15729	0.982889	0.879129	3.754	3.75644	3.59836	54.507	43.5817	40.7415
101 hKC	1.07624	0.928555	1.00065	1.40406	1.34346	1.23395	6.56126	6.04197	4.9771
Supplementary Figure 1, panel g
	-CaCl KRT1			+CaCl D3 KRT1			+CaCl D6 KRT1			-CaCl LOR			+CaCl D3 LOR			+CaCl D6 LOR			-CaCl FLG			+CaCl D3 FLG			+CaCl D6 FLG
hKC 060	1.05025	1.11131	0.856786	3.26979	3.29125	3.16008	45.7635	45.1213	43.8199	0.704166	1.21754	1.16638	0.289837	0.252744	0.0562355	46.1078	43.7074	56.4814	0.965546	1.03101	1.00454	1.98165	1.76408	1.84154	132.565	123.905	131.821
Supplementary Figure 1, panel h
	0hrs Cisplatin			24hrs Cisplatin
hKC 18001	1	1.23926	1.75904	1.662	1.05077	0.764525
	0hrs Hydroxyurea			24hrs Hydroxyurea
hKC 18001	1	1.21121	1.60715	1.28377	1.14677	0.947952

## Sheet: Figure 2
Figure 2 Source Data.
Figure 2, panel c
CAL-27 Empty			CAL-27 TINCR-HF				FaDu Empty			FaDu TINCR-HF
1.01321	1.00625	0.980545	0.907967	0.847474	0.697116		1.1021	0.846193	1.05171	0.555207	0.665911	0.561254
Figure 2, panel d
days	Empty										TINCR-HF
0	42.8896	49.6381	35.6232	39.8581	73.921	65.0385	92.7102	96.276	67.5666	26.4501	41.6534	24.1555	30.2687	0	0	50.1728	29.5864	55.0972	60.0502	39.8172
2	54.0374	44.367	58.7243	88.0457	92.2547	51.0295	114.357	92.4143	83.5213	53.5179	45.5989	21.3735	25.1911	0	0	32.0733	23.6348	32.022	42.0976	48.8679
4	95.9461	65.9435	73.9056	69.7724	102.152	68.6874	101.762	84.2478	96.7447	68.6668	39.0643	29.2642	23.3975	22.9046	0	56.5706	23.9272	72.2903	53.2798	78.8704
7	97.3074	79.0439	102.152	125.276	133.066	94.9453	100.932	148.941	91.7602	69.3141	33.5924	37.9664	43.9722	12.4161	0	36.163	36.4356	62.5846	59.5601	90.5526
11	120.614	133.439	109.162	133.605	65.6881	84.9101	117.318	94.0748	160.946	108.37	42.8087	23.1217	35.0798	17.9412	0	38.4024	31.6185	77.0038	63.0944	129.681
14	224.283	183.434	197.609	167.351	106.718	93.46	143.513	137.254	152.191	131.204	34.2099	32.6726	89.992	15.6435	0	22.2869	64.3094	71.0742	133.316	197.885
16	258.263	183.248	222.188	190.194	109.431	75.963	269.611	160.54	163.577	119.024	41.7519	44.2817	57.5608	23.5162	0	22.408	62.5206	69.7023	163.006	229.44
18	355.095	189.53	170.515	146.938	105.531	100.717	244.103	176.963	150.749	151.574	44.4498	37.2269	91.7314	21.1266	0	17.911	56.2624	73.5937	176.344	235.066
21	419.611	300.415	248.397	244.839	127.826	63.3193	307.907	269.739	246.907	228.349	34.9193	54.3624	99.808	26.1641	0	20.4558	73.23	80.9571	227.104	297.399
23	505.616	324.794	242.151	283.936	75.0419	46.0808	362.525	302.106	228.187	208.612	22.4916	24.9909	110.539	34.0695	0	21.8098	75.9929	67.5802	265.016	312.183
25	533.058	394.416	235.688	284.881	92.6059	27.4596	393.943	259.106	252.891	280.953	26.6639	43.7357	135.458	49.8488	0	14.0281	103.302	67.0882	373.85	340.154
28	753.321	610.977	317.029	403.96	57.125	22.7509	472.197	522.028	612.936	302.347	34.7797	35.2067	141.168	37.4842	0	4.9105	114.605	95.0977	343.89	434.557
30	849.108	721.082	465.443	522.694	62.9821	23.7631	490.324	530.75	620.996	381.429	24.6782	83.0413	177.515	31.1114	0	4.28389	133.169	112.642	413.345	483.657
Figure 2, panel e
Empty										TINCR-HF
0.39	0.42	0.3	0.24	0.28	0.27	0.15	0.17	0.05	0.04	0.36	0.32	0.14	0.01	0.0026	0.03	0.12	0.09	0	0
Figure 2, panel g
days	Empty										TINCR-HF
0	0	22.9701	15.2021	31.9425	74.6456	83.6483	0	34.882	0	37.5439	14.3406	23.3433	0	19.1418	0	12.6763	25.301
4	14.2482	65.207	60.725	79.9309	91.6932	111.354	54.5852	90.8989	108.091	48.6152	29.0555	60.3007	12.4323	31.7857	22.8162	54.0914	43.2778
6	28.4785	162.153	69.4163	109.921	144.442	146.898	41.0104	116.566	89.8245	50.0525	60.9161	79.9383	0	51.1211	53.2689	71.09	96.4254
8	45.548	241.134	90.1575	179.77	176.565	191.639	47.9252	224.351	111.527	81.8341	58.8246	82.0357	0	67.3696	79.9791	38.8222	118.651
11	101.802	463.576	101.984	301.177	263.723	283.967	89.9925	354.095	208.849	173.317	113.955	121.024	0	68.0423	65.6426	46.1107	200.49
13	105.962	539.679	160.43	330.811	334.575	409.762	117.941	398.142	216.117	156.03	92.7301	121.675	0	88.4458	50.9373	47.626	251.462
18	305.961	620.117	251.352	753.488	819.735	646.557	492.028	620.292	514.192	599.803	238.469	311.241	28.1068	90.0253	43.8515	94.6722	656.962
20	362.427	934.161	352.771	974.658	1038.99	780.99	540.204	660.226	758.777	550.002	216.507	298.186	7.51488	48.8398	33.4947	117.45	728.833
22	522.055	1300.18	464.088	1465.8	1158.08	998.377	800.252	823.375	1161.89	691.503	292.999	300.99	12.205	65.4384	27.2188	172.623	970.287
Figure 2, panel h
Empty										TINCR-HF
0.97	0.32	1.34	0.33	0.3	1	0.6	0.77	0.89	0.61	0.2	0.3	0.0072	0.0018	1	0.23

## Sheet: Supplementary Figure 3
Supplementary Figure 3 Source Data.
Supplementary Figure 3, panel a
	Males								Females
TINCR wt	14.0567	14.11	10.825	12.3188	13.8002	11.3272		TINCR wt	13.2383	11.826	12.9368
TINCR het	16.2217	13.36	12.665					TINCR het	15.5283	12.3433	11.4953
TINCR ko	12.7057	11.5423	18.3383	12.5728	12.5017			TINCR ko	12.6452	14.9917	14.2617	10.9378
Supplementary Figure 3, panel b
tail skin	WT			KO				esophagous	WT	KO		forestomach	WT	KO		esophagus diff. cells	WT	KO		forestomach diff. cells	WT	KO
WT-71, KO-75	28.095	29.1733	41.1383	30.8633	38.6383	27.0267		WT-71, KO-75	24.8988	35.2824		WT-71, KO-75	32.9232	29.1604		WT-71, KO-75	2.21082	2.11624		WT-71, KO-75	2.87164	1.76247
WT-74, KO-77	26.7517	29.8483	28.9567	25.9467	31.63	32.74		WT-74, KO-77	34.9076	35.068		WT-74, KO-77	27.6844	29.0004		WT-74, KO-77	1.80696	1.40016		WT-74, KO-77	2.59595	2.51076
WT-76, KO-80	26.4833	34.7433	28.89	27.055	27.97	36.2683		WT-76, KO-80	32.4196	34.9808		WT-76, KO-80	25.2196	36.5016		WT-76, KO-80	2.64804	2.13068		WT-76, KO-80	2.85327	2.4479
Supplementary Figure 3, panel c
	Klf4 Fold Change CaCl 0d			Klf4 Fold Change CaCl 2d			Klf4 Fold Change CaCl 4d					Ivl Fold Change CaCl 0d			Ivl Fold Change CaCl 2d			Ivl Fold Change CaCl 4d
79-1_WT	1.10688	0.86385	1.04583	5.34063	3.38186	3.64173	3.76155	3.98614	3.3669		79-1_WT	0.315757	1.07287	0.932079	3.62735	2.9638	3.16281	16.6343	15.165	13.0092
79-4_KO	1.84197	1.68236	1.46085	3.9682	3.76723	3.62893	3.16927	3.2595	3.25764		79-4_KO	1.25605	1.30343	1.32087	7.29566	8.18971	7.01967	13.9838	13.0137	12.9273
79-9_KO	2.63513	2.38084	2.8106	4.12623	3.47922	4.38664	4.5182	5.0754	6.07988		79-9_KO	3.20854	1.78947	0.929811	4.52599	4.74594	4.59671	17.1148	17.7461	20.3038
Supplementary Figure 3, panel d
	Control			UVC 20mJ/cm2 4h
FaDu	1	0.703752	0.817631	0.566546	0.829521	0.880785
CAL-27	1	1.07378	0.861321	0.934678	1.09281	0.71299
